# Supplementary material for: Quantitative Proteomic Analysis Reveals the Deregulation of Nicotinamide Adenine Dinucleotide Metabolism and CD38 in Inflammatory Bowel Disease
Source: Biomed Res Int. 2019 Apr 23;2019:3950628. doi: 10.1155/2019/3950628 (PMC6507272; doi:10.1155/2019/3950628)
Supplement: Supplementary 5 — Excel files: quantitation values, significance in the different comparisons performed, peptides identified, and so forth. [file 3950628.f5.zip]

Archive with 3 entries (2 files):
- 3950628.f5/
- 3950628.f5/expression data.xlsx
- 3950628.f5/pathway.xlsx
