# Supplementary material for: Quantitative Proteomic Analysis Reveals the Deregulation of Nicotinamide Adenine Dinucleotide Metabolism and CD38 in Inflammatory Bowel Disease
Source: Biomed Res Int. 2019 Apr 23;2019:3950628. doi: 10.1155/2019/3950628 (PMC6507272; doi:10.1155/2019/3950628)
Supplement: Supplementary 5 — Excel files: quantitation values, significance in the different comparisons performed, peptides identified, and so forth. [file 3950628.f5.zip › 3950628.f5/expression data.xlsx]

## Sheet: quantification value and Pvalue
GI related	Uniprot	gene	KEGG	Ttest Pvalue CD_UC	Ttest Pvalue CD_NC	Ttest Pvalue UC_NC	Ttest Pvalue IBD_NC	ANOVA p value	Ave_NC	Ave_UC	Ave_CD	CD/UC	UC/NC	CD/NC	IBD/NC	N_1	N_2	N_3	N_4	N_5	N_6	UC_r_7	UC_r_8	UC_r_9	UC_m_10	UC_m_11	UC_m_12	UC_s_13	UC_s_14	UC_s_15	CD_r_16	CD_r_17	CD_r_18	CD_m_19	CD_m_20	CD_m_21	CD_s_22	CD_s_23	CD_s_24
Colon/intestine	P09651	HNRNPA1	hsa:3178	0.000190941	0.000271007	0.120049	0.00570067	0.00240014	1.42476	1.27913	0.973536	0.761092	0.897785	0.683297	0.790541	1.37183	1.66523	1.11528	1.29286	1.44323	1.66015	1.44852	1.29012	1.27778	1.50426	1.21603	1.24763	1.08939	1.19326	1.24518	0.905	0.973468	0.678749	1.07776	0.988715	1.13024	1.12897	1.00053	0.878389
Colon/intestine	P43243	MATR3	hsa:9782	0.000520898	0.000318508	0.481014	0.0327719	0.00227892	1.7281	1.57346	0.974333	0.61923	0.910517	0.563819	0.737168	1.40973	1.92271	1.37894	2.41805	1.32138	1.91777	1.0387	2.18687	2.09175	1.52842	1.63708	1.55776	1.32916	1.14314	1.64826	0.852706	1.06487	0.708065	1.06864	0.985734	1.17726	1.15039	0.868392	0.892943
Colon/intestine	O43390	HNRNPR	hsa:10236	0.000583833	3.51439e-05	0.235979	0.013347	0.00033207	1.60391	1.45591	0.981565	0.674194	0.907724	0.611982	0.759853	1.7536	1.82308	1.38473	1.56568	1.51673	1.57966	1.03164	1.75151	1.4887	1.79998	1.59299	1.35623	1.30156	1.18072	1.59986	0.673803	1.1539	0.733205	1.10793	0.88917	1.21448	1.24755	0.856296	0.957761
no	P43897	TSFM	hsa:10102	0.000811705	0.000819155	0.94045	0.112094	0.0197321	1.17842	1.17269	0.909011	0.77515	0.995135	0.77138	0.883258	1.06456	1.14308	1.09256	1.31266	1.10498	1.35269	1.14408	1.23293	1.11693	1.17293	1.4349	1.19811	1.16976	0.843798	1.24077	0.711003	0.905636	0.899084	0.99221	1.07847	0.905494	0.997366	0.933127	0.758711
Colon/intestine	P42167	TMPO	hsa:7112	0.000965711	0.00515719	0.375618	0.397458	0.0305189	1.22656	1.33101	0.883456	0.663749	1.08516	0.720271	0.902714	1.2494	1.34943	1.03311	1.39432	1.07769	1.25541	1.1313	1.68695	1.49519	1.40314	1.15305	1.2267	0.888927	1.56986	1.42397	0.963611	0.616152	0.566429	0.696821	1.19407	0.929374	1.04391	1.0973	0.843441
no	Q8TEQ6	GEMIN5	hsa:25929	0.00119102	0.0648689	0.162528	0.637955	0.00933762	1.09371	1.16685	0.954297	0.817839	1.06687	0.872532	0.969703	1.15347	0.961704	1.09026	1.27219	1.09511	0.989526	1.07785	1.24425	1.21181	1.02801	1.16709	1.1568	1.16951	1.15676	1.28958	0.660579	0.991307	1.13791	0.992249	0.977589	1.06799	1.01011	0.939206	0.81173
no	Q9NYB0	TERF2IP	hsa:54386	0.0016393	0.0323706	0.239556	0.592324	0.106326	1.18004	1.31436	0.898613	0.68369	1.11382	0.761509	0.937666	1.12202	0.998548	1.21118	1.49378	1.01728	1.23745	1.10298	1.49969	1.67062	1.11715	1.61139	1.17957	1.2568	1.13455	1.25647	0.750865	0.530486	0.738814	0.971474	1.22475	1.1819	1.14263	0.859368	0.687229
no	O94887	FARP2	hsa:9855	0.00169297	0.0183524	0.308622	0.520332	0.0137684	0.935863	0.867509	1.10466	1.27337	0.926961	1.18037	1.05366	1.01845	0.969949	0.872502	0.782167	1.03927	0.932839	0.89317	1.05236	0.727086	0.750365	0.89791	1.07605	0.928652	0.740896	0.74108	1.08687	1.11919	1.05023	0.935433	1.10213	1.33532	0.981375	1.04482	1.28659
no	P36269	GGT5	hsa:2687	0.00222462	0.000505124	0.0490661	0.0117526	0.00410967	0.35203	0.540963	1.04654	1.93458	1.53669	2.97286	2.25478	0.340131	0.35348	0.433441	0.382643	0.258904	0.343583	0.719704	0.352358	0.351587	0.991032	0.514126	0.464178	0.5936	0.403688	0.478394	1.33846	1.44682	1.37954	1.24573	1.11075	0.50446	0.63537	1.13851	0.619187
no	Q96B26	EXOSC8	hsa:11340	0.00235729	0.390466	0.0181798	0.384338	0.00131748	0.947979	1.1239	0.901243	0.80189	1.18557	0.9507	1.06814	1.0167	0.940562	0.811187	0.944285	1.0009	0.974243	0.859367	1.02118	1.13171	1.01517	1.25499	1.19285	1.12547	1.36145	1.15289	0.926933	0.756046	0.880494	0.816359	0.882968	1.08183	1.04634	0.94888	0.771336
no	Q13619	CUL4A	hsa:8451	0.00245466	0.00112724	0.467103	0.0444389	0.00284501	1.18013	1.13515	0.934028	0.822822	0.961885	0.79146	0.876672	1.27059	1.18356	1.0019	1.22393	1.27337	1.12745	0.859047	1.15469	1.20171	1.13093	1.27305	1.10248	1.09648	1.24682	1.15116	0.702403	0.894841	0.866948	0.940169	1.12647	1.01133	0.9792	0.996297	0.888593
no	Q01085	TIAL1	hsa:7073	0.00271766	0.0276372	0.346414	0.518888	0.0514617	1.21097	1.29137	1.00313	0.7768	1.06639	0.828372	0.947381	1.2801	1.22467	1.07588	1.03003	1.35212	1.30302	1.61744	1.14065	1.16217	1.30365	1.39541	1.31313	1.13481	1.43641	1.11862	0.957377	0.885592	0.670488	0.953963	1.20087	1.17787	0.932115	1.19959	1.05036
Colon/intestine	P35637	FUS	hsa:2521	0.00290027	0.000212749	0.389342	0.0271824	0.00357214	1.8809	1.68247	1.0964	0.65166	0.894501	0.582911	0.738706	1.95635	1.73574	1.35488	2.51012	1.7711	1.95721	1.11904	2.62046	1.79134	1.49707	1.82169	1.60087	1.28049	1.41068	2.00057	1.02694	0.875794	0.806705	1.08674	1.09174	1.52625	1.36267	1.01005	1.08067
Colon/intestine	Q9BZZ5	API5	hsa:8539	0.00293477	0.0104009	0.444843	0.426727	0.00878618	1.05471	1.09959	0.904726	0.822783	1.04255	0.857796	0.950175	1.17231	1.05916	1.08622	1.02096	0.983254	1.00635	0.973134	1.04739	1.02359	1.36689	1.21659	1.00143	1.01454	1.11096	1.1418	0.712847	1.00883	0.77778	1.03025	1.00659	0.847697	0.935393	0.911311	0.91184
Colon/intestine	P78347	GTF2I	hsa:2969	0.00305302	0.000659108	0.449043	0.0383329	0.0110275	1.21016	1.15067	0.93893	0.815986	0.950838	0.775871	0.863354	1.17516	1.28277	1.08366	1.43165	1.07369	1.21404	1.13406	1.33003	1.37393	0.988166	1.07277	1.15652	1.10114	0.927605	1.27181	0.985	0.855792	0.861277	0.806157	1.11902	0.931956	1.06798	0.893692	0.929501
no	Q92522	H1FX	hsa:8971	0.00331433	0.000112636	0.672256	0.0686292	0.00801105	1.39668	1.32096	0.833064	0.630652	0.945783	0.59646	0.771121	1.54298	1.66294	1.12704	1.39979	1.13608	1.51126	1.20536	1.79522	1.81314	1.66602	0.923446	1.22252	0.749472	1.05124	1.46219	1.0399	0.694673	0.603621	0.962726	0.750507	0.767067	1.11638	0.663768	0.898939
Colon/intestine	P16402	HIST1H1D	hsa:3007	0.00332055	0.90229	0.00527879	0.177732	0.0205044	0.742331	1.09442	0.730254	0.667255	1.4743	0.983731	1.22901	0.877779	0.704265	0.720584	0.73322	0.546934	0.871207	1.02475	0.909731	1.29337	1.14468	0.947149	1.28968	0.669232	1.44184	1.1293	0.799344	0.504146	0.52384	0.529096	0.970724	0.834673	0.678664	1.10386	0.627943
Colon/intestine	P67809	YBX1	hsa:4904	0.00402212	0.0131456	0.758335	0.293064	0.0240787	1.29521	1.3487	0.868592	0.644021	1.0413	0.670619	0.85596	1.3285	0.9762	1.19013	1.83171	1.37362	1.0711	1.13982	1.58281	0.997527	1.25112	1.97875	1.52188	1.1989	0.924688	1.54282	1.18249	0.410366	0.902093	1.16407	0.884227	0.910644	1.07226	0.511128	0.780063
Colon/intestine	P28482	MAPK1	hsa:5594	0.00427147	6.70248e-05	0.0154634	0.000669757	8.79305e-05	1.56422	1.3476	1.11642	0.828448	0.861516	0.713721	0.787618	1.54208	1.64663	1.31831	1.53707	1.57454	1.76671	1.22359	1.67355	1.47892	1.30857	1.39532	1.28385	1.24561	1.28024	1.23877	0.961102	0.966804	0.922472	1.37214	1.13463	1.1721	1.25686	1.15425	1.10739
Colon/intestine	P62873	GNB1	hsa:2782	0.00446845	0.00287523	0.122249	0.0269713	0.00175808	0.882306	0.996937	1.3635	1.36769	1.12992	1.54538	1.33765	1.1008	0.808578	0.763204	0.868112	0.932943	0.820197	1.26074	1.00745	0.973567	1.04927	1.13351	0.946705	0.826875	0.843175	0.931132	1.83425	1.16755	1.159	1.22445	1.42551	1.15701	0.984317	1.50553	1.81389
Colon/intestine	Q15233	NONO	hsa:4841	0.00499755	0.529423	0.0037202	0.396096	0.00767484	0.975406	1.14899	0.930497	0.809837	1.17796	0.953958	1.06596	0.961236	0.915775	0.962079	1.02351	1.00571	0.984131	0.972923	1.03265	1.15202	1.26798	1.30747	1.12004	1.11906	1.27951	1.08929	0.768562	0.808502	0.832119	0.791195	1.24181	1.08022	1.06796	0.953122	0.830987
no	P62241	RPS8	hsa:6202	0.00500404	0.000262369	0.337348	0.0256411	0.0169889	1.47523	1.33791	0.950505	0.710441	0.906913	0.644308	0.775611	1.46372	1.77628	1.16199	1.54814	1.4666	1.43466	1.10005	1.50062	1.3914	1.64945	1.66693	1.3788	1.1142	0.76251	1.47722	0.492531	1.02853	0.856519	1.06137	1.10074	1.04624	1.14849	0.8167	1.00341
no	P09429	HMGB1	hsa:3146	0.00519387	0.0144175	0.323007	0.711264	0.119681	0.981755	1.13288	0.723045	0.638234	1.15394	0.736482	0.94521	1.06299	1.03415	0.661524	1.06898	1.01594	1.04694	1.14183	1.85203	1.04288	1.24246	1.35363	1.00723	0.679865	0.888814	0.987222	0.753488	0.520907	0.385313	0.941945	0.950126	0.748688	0.773344	0.787129	0.64647
no	Q9HCS7	XAB2	hsa:56949	0.00521502	0.698225	0.16306	0.498802	0.216137	1.0286	1.1815	0.993052	0.840503	1.14865	0.96544	1.05704	0.776034	1.13475	1.01185	1.21611	0.696122	1.33674	1.05126	1.21846	1.32538	1.32631	1.2782	1.12644	1.1203	1.309	0.878121	1.05025	0.953022	1.02675	0.983304	1.02116	0.926421	1.14708	0.995455	0.834032
Colon/intestine	P05455	SSB	hsa:6741	0.00522774	0.102989	0.161954	0.792902	0.0432687	1.01531	1.11292	0.872489	0.783965	1.09614	0.859337	0.977739	1.04909	0.96982	1.14093	1.12634	0.885802	0.919848	0.971646	1.16328	0.977895	1.40454	1.18508	1.12886	1.03104	1.02656	1.12736	0.677733	0.923372	0.586991	0.960445	1.16064	0.855032	0.975387	0.976652	0.736148
no	Q8WXX5	DNAJC9	hsa:23234	0.00548087	0.0487058	0.585636	0.489693	0.150373	1.27937	1.36707	0.982441	0.718649	1.06855	0.767909	0.918228	1.12438	1.58577	1.03401	1.26489	0.939592	1.72759	0.936118	1.27581	1.72246	1.77866	1.43111	1.39094	0.966971	1.41051	1.39102	0.846758	0.72343	0.725846	1.12723	1.29814	1.05868	1.2072	1.07474	0.779948
no	Q8NHV1	GIMAP7	hsa:168537	0.00577431	0.225979	0.0038312	0.0338093	0.00264965	0.789979	1.31826	0.915417	0.694412	1.66873	1.15879	1.41376	1.09742	0.671755	0.662159	0.960062	0.656837	0.691638	0.9581	1.45418	1.08988	1.11246	1.6039	0.948204	1.29924	1.95065	1.44773	0.637778	0.878445	0.709247	0.939768	1.07326	1.24526	0.964557	0.985029	0.805399
no	P23193	TCEA1	hsa:6917	0.00578977	0.00467306	0.838607	0.23726	0.0576284	1.14092	1.16047	0.879549	0.757925	1.01714	0.770913	0.894024	1.1668	1.23646	0.980907	1.14675	1.03839	1.27621	0.990633	1.10648	1.5686	1.32363	1.24051	1.1758	0.927192	0.910692	1.20069	0.889968	0.674669	0.654016	0.817505	1.09206	0.900579	1.12466	0.815718	0.94677
no	O15530	PDPK1	hsa:5170	0.00591061	0.359041	0.0851806	0.749991	0.0553409	0.891555	1.00311	0.824032	0.821475	1.12513	0.924264	1.0247	0.73274	0.956761	1.0371	0.97035	0.721847	0.930536	0.934828	1.02284	0.912146	1.15632	1.06919	0.905079	1.08019	1.07894	0.868484	0.664522	0.990989	0.699944	0.923906	0.899473	0.684789	0.907861	0.960309	0.684496
no	E7ESP4	ITGA2	#N/A	0.0061397	0.0045272	0.694326	0.0976714	0.00725181	0.661757	0.689912	0.933194	1.35263	1.04255	1.41018	1.22636	0.719105	0.771373	0.632749	0.494562	0.636175	0.716581	1.0574	0.559225	0.641542	0.731262	0.585706	0.666182	0.741272	0.614872	0.611748	0.959346	0.967326	1.2487	1.16066	0.82517	0.73802	0.745375	0.846653	0.90749
Colon/intestine	Q13620	CUL4B	hsa:8450	0.00622255	0.283206	0.141843	0.7433	0.00553411	1.03177	1.1233	0.977296	0.870025	1.08871	0.947203	1.01796	1.1168	0.988469	0.96824	1.12586	1.12507	0.866191	0.9153	1.09493	1.05387	1.22457	1.32269	1.13198	1.07936	1.15849	1.12847	0.88071	1.06903	1.01252	0.948841	0.903765	1.11245	0.938584	1.02585	0.903915
Colon/intestine	Q92734	TFG	hsa:10342	0.00623214	0.048741	0.23428	0.534458	0.00862095	1.10146	1.02076	1.30758	1.28098	0.926735	1.18713	1.05693	1.04014	1.16496	1.11038	1.0865	1.12711	1.07967	1.20346	1.12617	0.988349	0.796867	1.06249	1.08014	1.16622	0.767962	0.995177	1.21088	1.06373	1.47741	1.73276	1.09211	1.44385	1.44445	1.13623	1.16679
no	P51784	USP11	hsa:8237	0.00642493	0.276217	0.160876	0.732013	0.291306	1.34553	1.66719	1.1601	0.695839	1.23906	0.862186	1.05062	0.934497	1.52162	1.2256	1.74297	0.876297	1.77219	1.71243	1.85695	2.29376	1.68861	2.10738	1.04033	1.52362	1.72571	1.05591	1.25892	1.03617	1.11582	1.45951	0.785608	1.24918	1.45827	1.24825	0.829136
no	P46934	NEDD4	hsa:4734	0.00660657	0.00237352	0.0402331	0.0168854	0.00822666	0.709641	0.864176	1.24212	1.43734	1.21777	1.75035	1.48406	0.671596	0.857531	0.706274	0.636534	0.596072	0.789838	1.00125	0.715499	0.907762	1.03252	0.775486	0.771135	0.914919	1.0227	0.636313	1.00199	1.65007	1.47689	0.930226	1.26358	0.910537	0.946273	1.80184	1.19766
no	P62750	RPL23A	hsa:6147	0.00679806	2.47634e-06	0.0139096	0.000263336	0.000679902	1.60656	1.1942	0.816434	0.683668	0.743328	0.508189	0.625758	1.49946	1.83385	1.82695	1.65621	1.37412	1.44874	1.00012	1.48707	1.33482	1.00946	1.21663	1.28079	0.936883	0.722682	1.75931	0.654418	0.864461	0.552977	0.848218	0.868788	1.09302	1.03535	0.828082	0.602587
no	P56277	CMC4	hsa:100272147	0.00701625	0.000486353	0.299422	0.0250194	0.0168323	1.6635	1.48211	1.00503	0.678107	0.890961	0.604167	0.747564	1.59209	1.51857	1.39821	2.08688	1.67473	1.71051	1.23994	2.06778	1.43485	1.33984	1.09324	1.77651	1.43507	1.04247	1.90931	0.589614	0.659645	1.02118	1.47826	1.34655	0.943208	1.16127	0.946606	0.898925
no	P25685	DNAJB1	hsa:3337	0.00729032	0.000606949	0.135747	0.00584202	0.0131234	1.42	1.22406	0.980303	0.800859	0.862015	0.690352	0.776184	1.19459	1.69471	1.08338	1.63633	1.27674	1.63426	0.992634	1.42172	1.1673	1.24638	1.66938	1.11816	1.02213	1.12447	1.25442	0.964721	0.995873	0.895612	1.22565	0.918381	0.838654	1.04031	0.960486	0.983035
Colon/intestine	Q92804	TAF15	hsa:8148	0.00738807	0.00299059	0.462791	0.0496028	0.0418609	2.03393	1.77796	1.04194	0.58603	0.874149	0.512278	0.693214	1.60482	2.62578	1.089	2.53426	1.6164	2.73331	1.16658	2.78487	2.44888	1.25898	2.1475	1.17195	1.53632	2.15803	1.32851	0.77312	0.858993	0.371098	1.11505	0.947475	1.40509	1.69088	1.13832	1.0774
Colon/intestine	Q15717	ELAVL1	hsa:1994	0.00782287	0.107574	0.136304	0.731676	0.00242963	1.06127	1.12346	0.957753	0.8525	1.0586	0.902458	0.98053	1.03757	1.09883	1.03171	1.07896	0.991001	1.12957	0.985268	1.0587	1.28778	1.13684	1.20714	1.11443	1.12778	1.0947	1.09855	1.19315	0.990102	0.782534	0.935178	1.03765	1.03218	1.04119	0.77927	0.828521
Colon/intestine	P27694	RPA1	hsa:6117	0.00831469	0.00770559	0.741298	0.314155	0.0189521	1.31777	1.35692	1.03539	0.763043	1.02971	0.785715	0.907713	1.53563	1.22627	1.26357	1.44012	1.2148	1.22621	0.846612	1.54995	1.41397	1.75929	1.3357	1.29146	1.21864	1.24361	1.55305	0.826553	1.1802	0.737801	1.11721	1.01735	1.32216	1.15438	1.08516	0.877682
no	Q08752	PPID	hsa:5481	0.00883112	0.0369384	0.797463	0.162449	0.0947675	1.207	1.18307	0.923861	0.780902	0.980174	0.76542	0.872797	1.05295	1.17604	1.31058	1.62759	1.05043	1.02441	0.967958	1.39366	1.05331	1.23158	1.21023	1.15997	1.2444	1.24485	1.14166	0.588931	1.04363	0.777362	1.21176	1.20222	0.727771	1.05099	0.694765	1.01732
no	Q16630	CPSF6	hsa:11052	0.00914042	0.00840926	0.781237	0.272483	0.040315	1.39567	1.43183	1.03662	0.723984	1.02591	0.742739	0.884323	1.39998	1.391	1.23475	1.47428	1.34104	1.53297	0.859137	1.61103	1.75448	1.66542	1.76433	1.40141	1.27608	1.22806	1.32647	1.01983	0.913043	0.749466	0.908297	0.7362	1.45473	1.47637	1.03538	1.03624
no	Q9Y2S6	TMA7	hsa:51372	0.00919235	0.00212012	0.218811	0.0238893	0.0175275	1.35724	1.16796	0.722944	0.618982	0.860538	0.532657	0.696598	1.31318	1.13517	1.06706	1.79349	1.39575	1.43878	1.17669	1.66334	1.54478	0.88769	0.789141	1.19395	1.06312	0.956852	1.23605	0.491248	0.324353	0.567413	1.233	0.751976	0.890529	1.27467	0.569401	0.403898
Colon/intestine	Q00059	TFAM	hsa:7019	0.00935397	0.000111696	0.254347	0.0139261	0.00968478	1.65476	1.3811	0.905149	0.655383	0.834624	0.546998	0.690811	1.70609	1.79517	1.09241	1.29578	1.96318	2.07592	0.847903	2.05161	1.26597	2.08304	1.58608	1.40081	0.996018	0.839574	1.35891	1.01497	0.669273	0.753024	0.92712	1.0364	0.857642	0.892817	0.902188	1.09291
no	Q02878	RPL6	hsa:6128	0.009473	0.0829281	0.296963	0.876141	0.154797	1.01002	1.13102	0.855716	0.756587	1.11981	0.84723	0.983518	0.997075	0.888953	0.93528	1.28434	1.11153	0.842931	1.04522	1.38633	0.956922	1.06482	1.62659	1.13954	1.12668	0.888092	0.945004	0.487633	0.890667	0.832092	0.861957	0.972733	0.929083	0.989231	0.929577	0.808475
no	Q15397	PUM3	hsa:9933	0.00949581	0.074056	0.482249	0.519096	0.157049	0.975286	1.03944	0.778608	0.749064	1.06578	0.798338	0.93206	0.843857	1.06197	1.16203	1.12096	0.73295	0.929955	0.776574	1.14815	0.972663	0.764355	1.22146	1.0537	1.17093	1.14094	1.10621	0.582236	0.662431	0.524896	0.721129	1.07084	0.869169	1.06453	0.901054	0.611187
Colon/intestine	P35659	DEK	hsa:7913	0.00957237	0.477637	0.0453821	0.433845	0.013046	0.946494	1.15604	0.892339	0.771892	1.22139	0.942783	1.08209	0.965228	0.979432	0.836712	1.10443	0.948761	0.844408	0.747893	1.27876	1.27616	1.4513	1.27949	1.12441	0.930505	1.25871	1.05716	0.931128	0.927171	0.968082	0.876679	1.06466	0.829521	1.1228	0.666254	0.644754
no	Q9Y617	PSAT1	hsa:29968	0.00962385	0.000307456	0.00448938	0.00167882	0.000263931	0.564407	0.83353	1.16772	1.40093	1.47682	2.06893	1.77287	0.587976	0.501154	0.688934	0.560367	0.610456	0.437556	1.16609	0.552757	0.758805	0.86335	1.00966	0.831039	0.860033	0.752394	0.70764	1.28295	0.806416	1.18652	1.03411	1.31117	1.66046	1.08449	1.41074	0.732593
no	Q9NVP1	DDX18	hsa:8886	0.0098708	0.453484	0.0411154	0.516967	0.0103851	0.846324	0.95328	0.809836	0.849526	1.12638	0.956887	1.04163	0.770989	0.921749	0.901985	0.81877	0.799138	0.865314	1.03598	0.781796	0.953803	1.0421	0.83737	1.09553	0.919205	0.896066	1.01767	0.88274	0.918264	0.810129	0.630229	0.891595	0.876953	0.842658	0.781457	0.654505
Colon/intestine	Q7Z4W1	DCXR	hsa:51181	0.0100653	0.36257	0.008523	0.732321	0.0012829	1.0655	0.804274	1.22078	1.51787	0.754835	1.14574	0.950287	0.957042	1.17708	1.18514	0.904823	1.1131	1.05579	1.14217	1.00567	0.744438	0.745795	0.624152	0.705957	0.818462	0.567359	0.884463	1.24041	1.8854	1.80833	1.13649	0.820106	0.867104	1.26113	1.04266	0.925389
no	Q9Y3U8	RPL36	hsa:25873	0.010288	0.000277077	0.263511	0.0164964	0.0182274	2.15772	1.78844	1.12526	0.629184	0.828856	0.521503	0.67518	2.44274	2.28048	1.11865	2.2685	2.70706	2.12889	0.948511	2.04955	2.05576	2.39425	1.98035	2.0338	0.979331	1.04783	2.6066	1.16722	0.896716	1.02783	1.50958	1.00098	0.934904	1.19935	0.816554	1.5742
no	Q5TAQ9	DCAF8	hsa:50717	0.0105551	0.0157919	0.319322	0.0577216	0.0861067	0.878614	0.937924	1.13225	1.20719	1.06751	1.28868	1.17809	0.617907	0.927748	1.03977	0.973983	0.813205	0.899071	0.950857	0.854504	1.01373	0.958217	0.936508	0.823398	1.06061	0.948386	0.895108	1.49681	1.1522	1.23754	0.969215	1.06502	1.24662	1.10473	1.08509	0.833047
no	Q9ULA0	DNPEP	hsa:23549	0.0110834	0.346171	0.0117671	0.836501	0.148529	1.1077	0.962542	1.2133	1.26052	0.868955	1.09533	0.982143	1.27097	1.06283	1.03166	1.0681	1.20634	1.0063	0.923375	1.08052	0.921404	0.91709	0.868514	0.874989	1.01609	0.955579	1.10532	1.51791	1.27597	1.15288	0.97272	0.871464	1.3209	1.11684	1.06335	1.62765
no	Q14141	SEPT6	hsa:23157	0.0116092	0.861612	0.0101192	0.255167	0.0293509	1.00951	1.28793	0.991419	0.769775	1.27579	0.982075	1.12893	1.20309	1.01085	0.966512	0.972684	0.898273	1.00567	1.183	1.14772	1.35368	1.71	1.22115	1.12187	1.023	1.43091	1.40006	1.11863	0.723266	0.622863	1.20658	0.907231	1.18948	1.18803	1.17865	0.788031
no	Q13428	TCOF1	hsa:6949	0.0121015	0.0987666	0.26784	0.653664	0.396279	1.10586	1.21806	0.875567	0.718819	1.10147	0.791755	0.94661	1.25337	0.898986	1.07388	1.23635	1.11098	1.06158	1.34728	1.13669	1.64662	0.932746	1.1995	1.16662	1.12322	1.04006	1.36983	0.823563	0.460175	0.703337	0.565939	1.24475	1.32288	1.02167	1.01345	0.724335
no	Q7Z3D6	C14orf159	hsa:80017	0.0121092	2.49387e-05	0.0163651	0.00027002	0.000322729	1.5444	1.12335	0.803957	0.715679	0.727369	0.520562	0.623966	1.72583	1.92545	1.3781	1.32995	1.71445	1.19261	0.694366	1.62171	1.06279	1.23879	1.08147	1.27395	1.11054	0.704976	1.32155	0.746675	0.91371	0.515245	1.11253	0.750758	0.765072	0.79384	0.69438	0.943405
no	Q13185	CBX3	hsa:11335	0.0127367	0.548194	0.0751369	0.361051	0.106214	1.08838	1.304	1.05382	0.808145	1.19811	0.968248	1.08318	0.966879	1.13265	0.974205	1.1416	1.02413	1.2908	1.6802	1.08589	1.33736	1.68604	1.19182	1.1057	1.03106	1.45247	1.16543	1.07573	1.04807	0.983051	1.01724	1.12867	1.02079	1.1599	1.17197	0.878927
Colon/intestine	P78417	GSTO1	hsa:9446	0.0132062	0.000344733	0.0205853	0.00337951	0.000765213	0.611053	0.797363	1.0504	1.31735	1.3049	1.719	1.51195	0.657377	0.689306	0.588019	0.530813	0.614302	0.586504	0.905022	0.55757	0.712729	1.03092	0.810736	0.708703	0.784598	1.02863	0.63736	1.23489	1.11961	1.49848	0.977821	0.965284	0.758616	0.865627	1.0483	0.984988
no	P52594	AGFG1	hsa:3267	0.0132183	0.15281	0.468142	0.701076	0.327443	1.34173	1.44751	1.12969	0.780435	1.07883	0.84196	0.960397	1.67784	1.22997	0.874862	1.1752	1.57487	1.51766	1.87135	1.53083	1.27047	1.19774	1.39739	1.45144	1.10525	1.73102	1.47209	1.1395	1.22355	0.787498	1.22608	0.913385	1.20874	1.06333	0.983506	1.62159
no	P84098	RPL19	hsa:6143	0.0135348	3.43088e-05	0.410963	0.0355906	0.0114056	1.50575	1.35505	0.925149	0.682741	0.899921	0.614413	0.757167	1.60931	1.43201	1.41657	1.5035	1.70059	1.3725	0.941292	1.25206	1.50037	1.77713	1.44281	1.6401	1.18646	0.571178	1.88407	0.68456	1.22657	0.852544	0.861751	1.10859	0.693563	0.778609	0.932243	1.18791
no	Q7Z5R6	APBB1IP	hsa:54518	0.0136916	0.0653185	0.00103489	0.00856037	0.00645384	0.717769	1.27161	0.929616	0.731051	1.77162	1.29515	1.53338	0.675949	0.788218	0.545948	0.789343	0.563175	0.943978	1.34739	0.993137	1.5438	1.30877	1.24924	1.07867	0.959269	1.87822	1.08604	0.965759	0.808575	0.621548	1.20999	1.03064	0.937624	0.977257	1.223	0.592143
no	P42766	RPL35	hsa:11224	0.0138897	0.000747268	0.565795	0.0691384	0.0367898	1.83664	1.62043	0.8671	0.535105	0.882281	0.472113	0.677197	2.23803	1.91393	0.765518	1.9263	2.38032	1.79573	0.592741	2.2108	1.37011	2.27133	2.47344	1.7612	0.745465	0.781362	2.37742	0.553574	0.973898	0.640954	0.696941	0.988998	0.841863	0.771864	0.793653	1.54215
Colon/intestine	O76021	RSL1D1	hsa:26156	0.0139981	9.08227e-06	0.268862	0.016844	0.00293215	1.59928	1.40708	1.01433	0.720881	0.879818	0.634244	0.757031	1.63489	1.56917	1.40175	1.79558	1.61725	1.57705	1.02321	1.49204	1.76111	1.21856	1.37012	1.24462	1.21369	1.08012	2.26023	1.16524	1.26012	1.03614	0.758133	0.918781	1.09865	1.14434	0.767579	0.980029
no	Q9BYD3	MRPL4	hsa:51073	0.0141343	0.0530604	0.642681	0.407102	0.149081	0.859192	0.830961	1.00314	1.2072	0.967142	1.16754	1.06734	0.947068	0.827868	0.957483	0.728647	0.928538	0.765549	1.0129	0.658729	0.740947	0.88436	0.728845	0.818012	0.894667	0.758498	0.981695	1.14815	1.0481	0.952416	0.96319	0.858414	0.793145	0.917002	1.11397	1.23386
no	O43148	RNMT	hsa:8731	0.0144388	0.349429	0.191109	0.88217	0.0263767	1.09954	1.19894	1.02264	0.852954	1.0904	0.93006	1.01023	1.15779	0.844293	1.18564	1.27371	1.14344	0.992348	0.97368	1.36697	1.17651	1.3133	1.31345	1.11464	1.25558	1.13805	1.13824	1.14474	1.25543	0.837716	0.845998	0.956337	1.12367	1.04502	1.10503	0.889784
no	P29372	MPG	hsa:4350	0.0147707	0.0184807	0.000342332	0.00169322	0.00158242	0.850473	1.16688	1.00323	0.85975	1.37204	1.17961	1.27583	0.862029	0.810435	0.928867	0.951179	0.679827	0.870504	1.35734	0.975093	1.21392	1.14206	1.3496	1.18545	1.20472	1.10885	0.964933	0.979797	0.878491	1.04076	0.79735	1.00373	1.04516	0.994038	1.11938	1.17036
no	O95786	DDX58	hsa:23586	0.0149864	2.59691e-05	0.00235749	0.000157269	0.000265795	0.742861	1.02113	1.23962	1.21397	1.37459	1.66871	1.52165	0.751537	0.696507	0.734293	0.804906	0.604656	0.86527	1.26085	0.908163	1.02447	0.839469	1.17737	0.98738	1.10096	1.13126	0.760223	1.07997	1.44013	1.22621	0.992517	1.27818	1.42316	1.23717	1.03294	1.4463
Colon/intestine	Q92841	DDX17	hsa:10521	0.0151358	0.00969659	0.276632	0.0521086	0.0491157	1.13874	1.09237	0.944799	0.864905	0.959286	0.829691	0.894489	1.0529	1.17488	1.15756	1.05298	1.14307	1.25103	1.12014	1.06109	1.27733	1.02816	1.02146	1.0605	1.05033	1.12518	1.08717	0.771462	0.964889	0.916523	0.797861	1.18058	0.949868	1.1312	0.981573	0.809237
no	Q8WTT2	NOC3L	hsa:64318	0.0152214	0.276005	0.160525	0.80273	0.0369796	0.913934	1.07368	0.808263	0.752794	1.17479	0.884378	1.02959	0.924692	1.13776	0.895256	0.875542	0.651385	0.998963	0.676351	0.878534	1.41543	1.04345	1.36514	1.07459	1.03155	1.16029	1.01783	0.601056	0.861653	0.574469	0.586714	0.929769	0.975033	1.08918	0.873635	0.782857
Colon/intestine	P61221	ABCE1	hsa:6059	0.0154304	0.239395	0.107124	0.993122	0.0236282	0.989323	1.06721	0.910364	0.853032	1.07873	0.920189	0.999458	1.1007	0.996107	0.893877	0.95635	1.00181	0.987094	0.946336	0.936912	1.06821	1.12691	1.18163	1.10145	0.985387	1.065	1.19306	0.624008	0.847047	0.806958	1.0747	1.05405	0.985536	0.946272	1.02017	0.83453
no	Q9BYE9	CDHR2	hsa:54825	0.0155938	0.0376804	0.505035	0.158217	0.169816	0.623412	0.680282	1.64625	2.41996	1.09122	2.64071	1.86597	0.720039	0.39772	0.727407	0.738844	0.745936	0.410529	0.847182	0.614352	0.5101	0.824532	0.542524	0.837665	0.706239	0.472262	0.767684	1.59133	2.97054	2.84705	1.23416	0.783303	0.725032	0.786836	0.688226	3.1898
no	Q68CP9	ARID2	hsa:196528	0.0156447	0.276227	0.583518	0.794892	0.639242	0.910958	0.999475	0.756116	0.756513	1.09717	0.830023	0.963596	0.489849	0.991758	0.799378	1.21904	0.523995	1.44173	1.14467	1.05622	1.36126	0.946179	1.11484	0.820462	0.955247	1.07292	0.523477	0.562837	0.830876	0.723562	0.653579	0.71193	0.74369	0.954589	0.959715	0.664264
Colon/intestine	P31942	HNRNPH3	hsa:3189	0.0158817	3.92803e-06	0.18386	0.00812458	0.000158442	1.72253	1.48189	1.11762	0.754187	0.860299	0.648827	0.754563	1.70413	1.70964	1.47995	2.05307	1.62693	1.76143	0.979046	2.28038	1.54152	1.38132	1.73687	1.32465	1.15809	1.24717	1.68796	1.27767	1.19403	1.00682	0.946085	1.05384	0.992705	1.22635	1.13055	1.23055
no	Q9UI30	TRMT112	hsa:51504	0.015904	0.135344	0.292087	0.735498	0.0639688	1.06439	1.13439	0.941825	0.83025	1.06576	0.88485	0.975307	1.06407	0.90126	1.04764	1.21368	1.09424	1.06545	0.859572	1.04994	1.22882	1.21081	1.29922	1.09682	1.18503	1.06387	1.21541	0.711391	0.875731	0.732965	1.05118	1.07208	1.21006	1.07072	0.87231	0.87999
no	Q9H269	VPS16	hsa:64601	0.0159684	0.00137375	0.516589	0.0633164	0.0286486	0.674347	0.737521	0.943241	1.27893	1.09368	1.39875	1.24621	0.811077	0.534495	0.788398	0.613357	0.802687	0.496067	1.05949	0.5751	0.540492	0.526266	0.547902	0.812724	0.774351	0.840695	0.960673	1.07662	1.06522	0.848189	1.02727	0.783728	0.925082	0.860849	1.05481	0.847403
no	O60749	SNX2	hsa:6643	0.0162246	0.00624383	0.745415	0.131436	0.029461	1.126	1.09876	0.903454	0.822252	0.975802	0.802355	0.889079	1.22037	0.979055	1.12978	1.25941	1.19543	0.971967	0.73371	1.33286	1.04397	1.15984	1.23201	1.15621	0.957626	1.14985	1.12272	0.728579	0.77144	0.891206	1.08333	0.904423	1.01123	0.988502	0.733364	1.01902
Colon/intestine	P11182	DBT	hsa:1629	0.0165035	4.18103e-06	0.00821074	0.000113146	0.00046525	1.18619	0.976376	0.830585	0.850681	0.823121	0.700214	0.761667	1.17759	1.18664	1.37096	1.07619	1.19047	1.11527	0.860018	1.09101	0.899146	1.00126	0.899945	1.2257	1.01306	0.746485	1.05076	0.884344	0.861892	0.664427	0.796435	0.868903	0.866894	0.934027	0.845608	0.752736
Colon/intestine	Q8IYB8	SUPV3L1	hsa:6832	0.0171641	2.72934e-06	0.071676	0.00165019	0.000184719	1.39984	1.12939	0.854965	0.757014	0.806799	0.610758	0.708779	1.22424	1.33185	1.61169	1.64783	1.22485	1.3586	0.888635	1.73089	0.837248	1.339	1.34059	1.10258	1.08377	0.792972	1.04885	0.90022	0.817192	0.902616	0.889335	1.0033	0.773976	0.825464	0.734061	0.848522
no	P56557	TMEM50B	hsa:757	0.01802	0.021418	0.488438	0.0926146	0.132001	0.847331	0.91335	1.18407	1.2964	1.07791	1.39741	1.23766	0.962911	0.554026	1.11186	0.95271	0.821444	0.68103	1.10747	0.625602	0.913267	0.934044	0.770423	1.07332	1.0281	0.956795	0.811125	1.46537	1.27792	1.72144	0.974308	1.09077	1.02217	0.8685	1.16147	1.07466
no	O00192	ARVCF	hsa:421	0.0182713	0.00341601	0.408123	0.0502713	0.00188219	0.876026	0.984213	1.27161	1.29201	1.1235	1.45157	1.28753	1.06903	1.12748	0.821039	0.771299	0.538217	0.929091	1.27724	0.675446	1.42917	0.939672	0.788574	0.887464	1.18111	0.906085	0.773164	1.03411	1.07417	1.58781	1.23217	1.23104	1.39213	1.5454	1.04019	1.3075
no	Q86TV6	TTC7B	hsa:145567	0.0183342	0.0608463	0.787938	0.34423	0.132114	0.880816	0.854659	1.12354	1.31461	0.970304	1.27557	1.12294	1.05044	0.855559	0.896275	1.00468	0.542691	0.935244	0.584475	0.858997	0.819957	1.16338	0.626153	0.812991	1.03847	0.86204	0.925468	0.763179	1.34457	1.61208	0.866084	1.17752	1.07443	1.10314	1.08125	1.08961
no	Q15020	SART3	hsa:9733	0.0183649	0.000607333	0.229371	0.0210558	0.00425279	1.2161	1.12484	0.941686	0.837172	0.924961	0.774351	0.849656	1.31738	1.12565	1.21496	1.31674	1.16245	1.1594	1.19052	1.39761	1.2538	0.820491	1.05739	1.15691	1.02301	1.05685	1.16698	1.0329	0.853808	1.00885	0.688301	1.02117	1.03896	1.04632	1.00138	0.78349
Colon/intestine	P50750	CDK9	hsa:1025	0.0184277	0.00394357	0.255853	0.0264017	0.00625579	1.46706	1.29422	0.983169	0.759662	0.882183	0.670161	0.776172	1.71032	1.20796	1.30945	1.77549	1.70106	1.0981	0.812705	1.43906	1.34322	1.02839	1.59754	1.42497	1.37548	1.07861	1.54798	1.4111	0.964853	0.87709	0.855611	1.06501	1.09046	1.00753	0.511146	1.06572
no	Q9UKK3	PARP4	hsa:143	0.018906	0.462721	0.206469	0.778368	0.199163	0.972401	0.877597	1.02807	1.17146	0.902505	1.05725	0.979875	0.921849	0.710173	1.01947	1.07626	1.17294	0.933713	0.978498	1.0682	0.734277	0.743193	0.748715	0.935234	0.888411	0.847986	0.953855	1.16011	1.12823	1.14163	0.865756	1.00712	0.900362	1.00368	0.876017	1.1697
no	Q9H9A6	LRRC40	hsa:55631	0.0193253	0.0115233	0.140565	0.037235	0.0382092	1.16818	1.08798	0.895362	0.822957	0.93135	0.766461	0.848905	1.19231	1.0162	1.14813	1.35223	1.20779	1.0924	0.989006	1.24267	1.09492	1.12801	1.06626	1.01619	1.05315	1.016	1.18562	0.477443	0.895713	0.867197	1.09127	0.749072	1.1622	1.06215	0.836797	0.916425
no	Q9Y2X3	NOP58	hsa:51602	0.0194797	0.163882	0.292395	0.747908	0.230045	1.01576	1.11236	0.848488	0.762784	1.0951	0.835323	0.96521	1.01186	1.04032	1.1657	1.17129	0.922623	0.78277	1.18383	0.847388	1.28704	0.983043	0.932506	1.11733	1.04584	1.21448	1.39976	0.837724	0.65741	0.790964	0.521346	1.12998	1.15809	1.14966	0.821555	0.569666
no	P15144	ANPEP	hsa:290	0.0204462	0.0443192	0.213276	0.164004	0.258647	0.481265	0.585671	2.1311	3.63874	1.21694	4.42813	2.82254	0.510616	0.419927	0.476154	0.544462	0.497985	0.438445	0.61975	0.412829	0.452727	1.02573	0.503466	0.48242	0.532241	0.725721	0.516162	2.81119	3.7076	4.78188	0.527871	0.940223	0.578353	0.521417	0.897819	4.41357
no	Q96CD0	FBXL8	hsa:55336	0.0206958	0.576808	0.107395	0.661595	0.134395	1.12267	0.949892	1.19655	1.25967	0.846103	1.06581	0.955955	1.3567	1.28876	1.05285	0.683759	1.22751	1.12642	0.98306	0.761918	1.0689	0.998997	0.844748	1.20547	0.789782	0.845094	1.05106	1.22599	0.950571	1.12221	1.00036	1.27406	0.946948	1.08304	1.62558	1.54015
no	Q69YN4	KIAA1429	hsa:25962	0.0210647	0.0836778	0.870172	0.252299	0.0848401	1.17065	1.15122	0.940566	0.817016	0.983399	0.803453	0.893426	0.743405	1.24886	1.37161	1.53772	0.921297	1.20103	0.940493	1.37161	1.40116	1.26753	1.04242	1.0859	1.1664	1.0293	1.05618	0.972184	1.23837	0.884547	0.79028	0.683962	0.893533	0.958241	0.819398	1.22458
no	P29323	EPHB2	hsa:2048	0.0215232	0.00129857	0.024851	0.000786938	0.00155862	1.58541	1.20496	0.967551	0.802975	0.760029	0.610284	0.685156	2.10399	1.23819	1.7137	1.3765	1.92519	1.15489	0.840979	1.31192	1.22077	1.15419	1.46809	1.24589	1.14309	1.02941	1.43028	1.00392	1.29196	1.08037	1.06787	0.941851	1.00017	0.970394	0.777992	0.573428
no	O95486	SEC24A	hsa:10802	0.0216494	0.00239107	0.0473684	0.0108451	0.000751487	0.888599	1.04444	1.29003	1.23515	1.17538	1.45176	1.31357	0.931866	0.779614	0.972175	0.893696	0.997688	0.756553	1.099	0.950489	1.13353	0.843903	1.22364	1.09798	1.23229	0.80884	1.01024	0.950226	1.2786	1.07269	1.35269	1.17082	1.56518	1.74527	1.15231	1.32252
no	P29350	PTPN6	hsa:5777	0.0222118	0.773797	0.0306539	0.169389	0.043084	0.915134	1.25378	0.940355	0.750018	1.37005	1.02756	1.1988	1.05383	0.9893	0.747695	0.873341	0.805819	1.02082	0.940885	1.05337	1.67175	1.76599	1.31257	1.09061	0.78687	1.31721	1.34474	0.809354	0.836819	0.75628	1.26283	0.957603	1.03998	1.07716	1.03612	0.68705
no	Q96AE4	FUBP1	hsa:8880	0.0222514	0.207495	0.105207	0.856347	0.235788	0.992543	1.10118	0.846521	0.768739	1.10945	0.852881	0.981168	0.972724	0.955189	1.00055	1.04521	0.938558	1.04302	0.893334	1.05891	1.33931	1.05528	1.13941	1.14918	0.955742	1.29479	1.02468	0.520175	0.49078	0.630081	0.797567	1.08141	1.14006	1.11083	1.0844	0.763392
no	Q9BZQ8	FAM129A	hsa:116496	0.0226563	0.000843538	0.046667	0.00202572	0.0165182	1.38613	1.12433	0.903751	0.803814	0.811131	0.651998	0.731564	1.82157	1.47358	1.2426	1.39662	1.02485	1.35755	1.02167	1.2726	1.03073	0.905217	1.06656	0.959732	1.03496	1.51217	1.31532	0.710838	0.955636	0.747551	1.05625	0.91996	0.866752	0.942306	1.22944	0.705037
no	P53396	ACLY	hsa:47	0.0226618	0.00514181	0.183447	0.0248029	0.00788842	0.758457	0.837079	0.981197	1.17217	1.10366	1.29368	1.19867	0.799399	0.772849	0.743205	0.559567	0.884553	0.791168	0.943366	0.68406	0.86373	0.807265	0.66607	0.832386	0.902362	0.968244	0.866225	0.819695	1.13454	0.883893	1.14297	0.808174	0.950049	1.01396	0.93049	1.14701
no	Q9Y3C6	PPIL1	hsa:51645	0.0226715	0.000746471	0.0917956	0.0088199	0.000864523	0.499163	0.659675	0.891509	1.35144	1.32156	1.78601	1.55378	0.547063	0.431765	0.709051	0.427733	0.474458	0.404908	1.05814	0.480995	0.497117	0.815695	0.572143	0.795657	0.642376	0.520093	0.554865	1.31918	0.999978	0.723698	0.942502	0.867156	0.774686	0.794969	0.950341	0.651064
no	Q6XQN6	NAPRT	hsa:93100	0.0227105	0.906957	0.00117251	0.302904	0.0889091	1.27552	0.941467	1.29673	1.37735	0.738105	1.01663	0.877365	1.14569	1.48432	1.05933	1.16686	1.5194	1.27752	0.797869	1.11038	0.926836	0.929216	0.872163	0.785722	0.932373	1.16042	0.958232	1.05304	1.11238	1.5272	1.44473	1.11824	0.810198	1.16713	1.22217	2.21544
no	Q7L4E1	MIGA2	hsa:84895	0.0229457	0.227331	0.129192	0.73317	0.320176	0.887362	0.818004	1.01317	1.23859	0.921838	1.14178	1.03181	0.767279	0.928599	0.810171	0.941219	0.823008	1.0539	0.81861	0.76021	0.769571	0.916431	0.798829	0.773857	0.893628	0.867846	0.763054	0.903194	1.34207	1.03537	0.850619	0.892042	0.822473	0.866389	0.966028	1.44038
no	Q9UI08	EVL	hsa:51466	0.0229591	0.0933427	0.0113183	0.034162	0.0171695	0.815398	1.38081	0.988257	0.71571	1.69341	1.21199	1.4527	0.740556	0.857748	0.646242	1.1239	0.58828	0.935658	0.909433	1.40978	1.87905	1.44448	1.45744	1.07492	0.901227	2.19798	1.15295	1.21997	0.748135	0.778907	1.1638	1.07561	0.933198	1.07035	1.06004	0.844302
no	O43395	PRPF3	hsa:9129	0.0231825	0.099146	0.457293	0.440307	0.482431	0.990961	1.02857	0.81877	0.796031	1.03795	0.826238	0.932092	0.97537	1.07018	0.973282	1.02634	0.867973	1.03263	0.949855	1.00964	1.15935	0.941953	0.903369	1.14021	0.96884	1.18388	0.999985	0.579703	0.483836	0.705548	0.757508	1.14941	1.0687	1.01848	0.894948	0.710805
no	Q52LJ0	FAM98B	hsa:283742	0.0232253	0.205338	0.319504	0.777654	0.498112	1.03382	1.08657	0.946515	0.871103	1.05103	0.915553	0.98329	1.04622	1.02012	1.04556	1.20056	0.995236	0.895212	1.20261	1.20333	0.952442	0.965411	1.11095	1.1263	1.09777	0.992636	1.1277	0.856756	0.932738	0.74085	0.799941	1.09421	1.03716	1.05282	1.12886	0.875296
no	P07237	P4HB	hsa:5034	0.0235282	0.000113758	0.0111791	0.00091298	0.000330614	0.783481	1.05835	1.31388	1.24145	1.35083	1.67698	1.5139	0.832241	0.703538	0.811127	0.737698	0.94457	0.671712	1.41653	0.764159	0.921944	1.13303	1.25672	1.16059	1.10368	0.842208	0.926262	1.12946	1.20041	1.39005	1.46553	1.01436	1.54521	1.16093	1.2243	1.69469
no	O60934	NBN	hsa:4683	0.024074	0.0272085	0.671649	0.140307	0.209734	1.22813	1.18915	0.98728	0.830243	0.968257	0.803888	0.886072	1.1358	1.10604	1.45453	1.37958	0.971531	1.3213	1.09587	1.29145	1.17876	0.885333	1.0438	1.20144	1.33727	1.26637	1.40204	1.01911	0.651382	0.954394	0.996544	1.05418	1.07633	1.27221	1.09115	0.770218
no	Q9BTL3	FAM103A1	hsa:83640	0.0240919	0.90505	0.0257882	0.281272	0.145572	1.18303	1.49937	1.16825	0.779162	1.2674	0.987507	1.12745	1.30038	1.0196	1.14542	1.3459	1.20612	1.08078	2.15104	1.36075	1.45324	1.45546	1.78257	1.30829	1.28026	1.39511	1.30763	1.15181	1.06651	0.720106	0.928355	1.34859	1.4847	1.2548	1.57768	0.981726
Colon/intestine	Q9HCG7	GBA2	hsa:57704	0.024163	0.517748	0.00267554	0.0748413	0.0103386	1.20337	0.818887	1.11843	1.36579	0.680495	0.929411	0.804953	1.06764	1.3133	1.07454	1.39478	1.30606	1.06391	0.849782	1.13224	0.533839	0.782843	0.743397	0.946486	0.975224	0.441382	0.964787	0.984774	1.53731	1.50621	0.824607	1.03869	1.03689	0.829147	0.908246	1.39995
no	P19367	HK1	hsa:3098	0.0246775	0.0217686	0.975915	0.262015	0.0321323	1.09619	1.09364	0.928594	0.849089	0.997665	0.847107	0.922386	1.16583	0.996392	1.21992	1.2551	1.04712	0.892803	0.899532	1.46313	1.01666	0.971769	1.10784	1.08647	1.10679	1.216	0.974526	0.818799	0.913459	1.10446	1.01994	0.931175	0.892563	0.974726	0.968317	0.73391
no	P25398	RPS12	hsa:6206	0.0246847	0.0108366	0.952616	0.274916	0.183449	1.73173	1.74533	1.2483	0.715221	1.00785	0.720838	0.864346	1.73127	1.8087	1.2981	1.6889	1.7363	2.12711	1.31635	1.51989	2.7266	2.03445	2.14089	1.81054	1.35086	1.1075	1.70087	0.942377	1.14264	0.720007	1.64234	1.09167	1.46665	1.46104	1.07252	1.69542
no	P09871	C1S	hsa:716	0.0248134	0.0196954	0.391332	0.0692872	0.121926	0.946089	1.05862	1.35709	1.28195	1.11894	1.43443	1.27668	1.35168	0.83324	0.696029	0.646823	1.23419	0.914575	1.0259	0.90324	1.01455	0.954126	0.795006	1.09873	0.962921	1.3275	1.44561	1.79797	1.25958	1.32732	1.03696	1.16215	1.58101	1.01795	1.78452	1.24639
no	Q8N684	CPSF7	hsa:79869	0.0248638	0.056403	0.49138	0.656337	0.0601152	1.15481	1.25241	0.938362	0.749243	1.08452	0.81257	0.948546	1.04463	1.04633	1.07298	1.42894	1.23548	1.10049	0.565442	1.35717	1.54987	1.66259	1.29994	1.3024	1.26237	1.17049	1.10145	0.710699	0.940477	0.794837	0.887721	0.8152	1.33159	1.28385	0.814208	0.866674
Colon/intestine	P51991	HNRNPA3	hsa:220988	0.0249923	2.04488e-05	0.0945064	0.00371025	0.00017364	2.33534	1.75581	1.0989	0.625865	0.751844	0.470553	0.611198	2.20896	2.57413	1.6821	2.63602	2.22415	2.6867	0.9989	3.3291	2.11756	1.53848	1.85034	1.69787	1.23032	1.03001	2.00974	0.871547	1.4092	0.569916	1.39616	0.901829	1.2404	1.59546	0.71824	1.18737
no	O75764	TCEA3	hsa:6920	0.025294	0.000384259	0.00868116	6.56731e-05	0.00205717	2.21199	1.24924	0.90461	0.724131	0.564756	0.408957	0.486857	1.67388	3.36766	1.53008	1.73125	1.81991	3.14916	1.67933	1.60838	0.915312	1.02953	0.929504	1.17401	1.34159	0.73048	1.83498	0.781946	0.854915	0.827186	0.944774	1.03066	0.78753	1.2506	0.92582	0.738048
no	Q8NE71	ABCF1	hsa:23	0.0255899	0.027412	0.446575	0.0863173	0.0652231	1.1913	1.12974	0.947867	0.839016	0.94832	0.795655	0.871988	1.01799	1.45241	1.25026	1.07259	1.00996	1.34462	1.01783	1.28388	1.12343	1.22713	1.21182	1.17512	1.03823	0.906431	1.18376	0.687247	0.953669	1.17018	1.10036	1.05324	1.10252	0.911901	0.919437	0.632247
no	P36578	RPL4	hsa:6124	0.025613	0.0887794	0.694361	0.573212	0.333239	1.3867	1.46501	1.12357	0.766938	1.05647	0.810247	0.933358	1.58243	1.25951	1.07199	1.06867	2.02984	1.30777	1.92581	1.14147	1.26152	1.56145	1.4421	1.83182	1.11301	0.966026	1.94186	0.853904	0.941569	1.1448	1.09216	1.23803	1.39449	1.192	1.33322	0.921969
no	Q96C11	FGGY	hsa:55277	0.0256687	0.615376	0.00984311	0.109167	0.16262	1.02521	0.899173	0.999983	1.11211	0.877065	0.975397	0.926231	1.03569	1.13947	1.10505	0.992328	0.96274	0.915958	0.816385	0.852124	0.850324	0.853222	1.01063	0.92226	1.00777	0.832748	0.947096	0.868093	1.12024	1.01734	1.0762	0.985968	0.945285	1.09139	0.845361	1.04996
no	Q9UGM6	WARS2	hsa:10352	0.0257088	8.92246e-06	0.0176118	0.00025761	0.00128381	1.31024	1.03092	0.839046	0.813877	0.786818	0.640374	0.713596	1.16269	1.36973	1.30929	1.2267	1.18915	1.60391	0.96968	1.31586	0.811406	1.17418	0.894443	1.29681	1.05042	0.69021	1.07532	0.765217	0.740417	0.82898	0.893672	0.910164	1.01411	0.71984	0.773047	0.905973
no	P04275	VWF	hsa:7450	0.0258613	0.019433	0.248333	0.0704752	0.0570588	0.779289	0.888324	1.25441	1.41211	1.13992	1.60969	1.3748	0.738492	0.555371	1.00007	0.920239	0.663815	0.797752	1.21273	0.652513	0.980056	1.05543	0.795362	0.735179	0.830242	0.947963	0.785442	1.81444	1.12243	1.913	0.724797	1.01187	1.33473	0.948756	1.47913	0.940572
no	P16444	DPEP1	hsa:1800	0.0258737	0.0445061	0.353773	0.139407	0.175257	0.704765	0.801459	1.51023	1.88435	1.1372	2.14288	1.64004	0.695469	0.489579	1.03133	0.985297	0.550117	0.476803	0.754433	0.741727	0.619015	0.977078	0.842131	1.05524	0.707067	0.666198	0.850248	1.26068	2.84995	2.67294	0.718743	0.788223	1.36153	0.929993	0.757857	2.25217
no	Q53S33	BOLA3	hsa:388962	0.0260899	0.000644176	0.093614	0.00419016	0.00409894	1.17101	0.995925	0.82926	0.832652	0.850481	0.708155	0.779318	0.970784	1.20375	1.46079	1.32988	1.04432	1.01655	0.789362	1.25742	0.85508	0.967917	1.04376	1.21043	1.0728	0.747565	1.01899	0.776929	0.989042	0.830449	0.835755	0.963546	0.762045	0.890327	0.723086	0.692156
no	O15143	ARPC1B	hsa:10095	0.0261387	0.72389	0.0623121	0.181596	0.159072	1.0216	1.21699	1.04823	0.86133	1.19126	1.02607	1.10866	1.10377	0.826365	0.894102	1.29433	1.13864	0.872362	1.08629	1.52935	1.14339	1.09801	1.49743	1.13263	1.02156	1.22467	1.21957	1.00394	1.07961	0.881031	1.10431	0.984124	1.23848	0.971668	1.07529	1.09558
Colon/intestine	P00338	LDHA	hsa:3939	0.0262107	0.0147214	0.0282839	0.0400576	0.00387992	0.745336	0.908932	1.31475	1.44648	1.21949	1.76397	1.49173	0.770597	0.696881	0.836911	0.722812	0.898393	0.546424	1.09873	0.816286	0.712079	1.00371	1.06925	0.866397	0.937591	0.84846	0.827882	2.20903	1.5328	1.94307	1.07703	0.906517	0.965161	0.876636	1.06323	1.25929
no	Q8IZQ5	SELENOH	hsa:280636	0.0263143	0.000128505	0.16814	0.0089174	0.00325373	1.57583	1.21075	0.746141	0.616266	0.768325	0.473492	0.620909	1.59697	1.49645	1.42607	2.00493	0.971176	1.95934	0.51765	1.94983	1.51611	1.65842	0.847192	1.31142	0.943893	0.514037	1.63816	0.660601	0.471407	1.21195	0.874314	0.757239	0.653697	0.688337	0.525173	0.872548
no	Q12768	WASHC5	hsa:9897	0.026328	0.580225	0.337933	0.890995	0.427125	1.15139	1.01817	1.24863	1.22635	0.884302	1.08446	0.984382	1.42234	0.933832	1.03696	0.866375	1.83088	0.817924	1.05397	0.881581	0.990365	1.00071	1.0437	0.956628	0.983792	1.14811	1.10471	1.35523	1.11787	1.1289	0.955488	1.25018	1.36886	0.982151	1.22001	1.85903
no	Q6UN15	FIP1L1	hsa:81608	0.0268535	0.0396915	0.833888	0.228799	0.231977	1.49096	1.42777	0.979283	0.685883	0.95762	0.656816	0.807218	0.874383	1.83186	1.2332	1.92029	0.755149	2.33086	0.837386	2.02884	2.04623	1.31056	1.87786	0.759381	1.16575	1.77424	1.04966	1.08566	0.738874	0.871121	0.861902	0.949631	1.26505	1.30423	1.01661	0.720463
no	P16403	HIST1H1C	hsa:3006	0.0271836	0.774065	0.0508257	0.355485	0.417807	0.867908	1.16065	0.834387	0.718896	1.3373	0.961377	1.14934	0.866449	0.780422	0.992721	0.931099	0.646969	0.98979	1.684	1.13304	1.40617	0.577435	1.10507	1.23637	0.947096	1.32912	1.02754	0.765419	0.490058	0.900175	0.544872	1.21335	0.866993	0.733575	1.22301	0.772028
no	Q9BYF1	ACE2	hsa:59272	0.0274212	0.0575103	0.286901	0.18728	0.375067	0.353995	0.461589	2.26867	4.91491	1.30394	6.40876	3.85635	0.385817	0.325887	0.434335	0.290956	0.398205	0.288769	0.577035	0.331054	0.264473	1.00864	0.391582	0.475431	0.391303	0.255775	0.459013	3.35618	4.82968	4.83989	0.418215	0.557344	0.365505	0.361584	0.512739	5.17688
no	Q7L2E3	DHX30	hsa:22907	0.0274256	0.0221788	0.860504	0.202736	0.262308	1.0715	1.05886	0.900651	0.850588	0.988201	0.840552	0.914376	1.14007	0.957739	1.17832	1.19014	1.03315	0.929583	0.883142	1.05529	1.04759	0.928591	1.39283	1.03606	1.04375	1.01006	1.1324	0.790573	0.750398	0.68444	1.03553	1.00616	0.945652	1.05148	0.949342	0.892273
no	O75934	BCAS2	hsa:10286	0.0276463	0.0716536	0.86421	0.31956	0.042894	1.2512	1.26356	1.05105	0.831814	1.00988	0.840033	0.924957	1.19006	1.16626	1.34217	1.40965	1.068	1.33103	1.16313	1.43086	1.45692	1.0398	1.30509	1.1264	1.26097	1.33203	1.25682	1.35466	1.15314	0.935136	0.712459	0.847572	1.25976	1.28838	1.03317	0.87514
no	A2RTX5	TARSL2	hsa:123283	0.0276623	0.187081	0.768111	0.508437	0.0396894	1.05316	0.982384	1.43047	1.45612	0.932794	1.35826	1.14553	0.515027	1.56454	0.86767	0.912687	0.484089	1.97497	0.914458	0.873494	1.63812	0.542952	1.13054	0.771724	0.988775	1.2159	0.7655	0.803366	1.18849	1.23543	1.89837	1.02565	2.28599	1.63215	1.47104	1.33372
no	P25311	AZGP1	hsa:563	0.0286398	0.0564187	0.630178	0.179626	0.124916	0.841741	0.887388	1.41176	1.59092	1.05423	1.67719	1.36571	0.798044	0.687867	1.23112	0.848923	0.855827	0.628669	1.11642	1.04351	0.721825	0.998904	0.817553	0.691824	0.923594	0.759236	0.913626	2.51668	1.3288	2.3943	1.37549	0.885357	0.869384	0.749484	1.37223	1.21412
no	P17844	DDX5	hsa:1655	0.0289159	0.000628238	0.595268	0.0882212	0.0584891	1.19565	1.14215	0.930669	0.814843	0.955251	0.77838	0.866815	1.25593	1.0962	1.16103	1.30843	1.18883	1.16348	0.805755	1.17164	1.28525	1.04661	1.16245	1.33535	0.933652	0.981151	1.55745	0.864015	0.95936	0.654341	0.932398	0.998147	1.02083	1.09755	1.00694	0.842446
no	Q8WWM9	CYGB	hsa:114757	0.0289299	0.0210779	0.189	0.0521719	0.185425	0.802376	0.909625	1.1683	1.28438	1.13366	1.45605	1.29486	0.847152	0.595417	1.08309	0.938511	0.638196	0.711889	0.868571	1.02027	0.882448	0.917408	1.00613	0.869491	0.979383	0.98993	0.652992	1.40829	1.3232	1.53181	0.706144	1.49329	0.872009	0.855463	1.07548	1.24903
no	Q13177	PAK2	hsa:5062	0.0291517	0.341831	0.181733	0.819848	0.67364	0.997627	1.10921	0.923414	0.832498	1.11185	0.92561	1.01873	0.968148	0.915101	0.972833	1.21509	0.915928	0.998665	1.08247	1.34196	1.1663	0.92186	1.12152	1.07378	0.878741	1.38092	1.01532	0.743759	0.754243	0.774716	1.14415	0.9518	1.06989	1.11053	0.951194	0.810453
no	P12955	PEPD	hsa:5184	0.0292613	0.0905452	0.391205	0.298663	0.351573	0.901035	0.85047	1.72763	2.03138	0.943881	1.91738	1.43063	0.991932	0.997045	0.84596	0.868208	0.865491	0.837576	0.885325	0.754308	0.881631	1.15196	0.817107	0.767981	0.731414	0.824167	0.84034	1.73986	2.51747	3.09844	0.94115	0.795108	0.938397	0.990324	0.884306	3.64359
no	Q7Z392	TRAPPC11	hsa:60684	0.0297595	0.401717	0.213386	0.990153	0.174523	1.03965	0.957446	1.11995	1.16972	0.92093	1.07723	0.999082	1.07307	1.31023	0.983847	0.954032	1.07687	0.83985	0.827357	0.919348	0.987664	0.852991	0.963863	1.119	0.984602	0.966026	0.996167	1.27586	0.970899	0.922754	1.34164	0.963495	1.24473	0.899146	1.11297	1.34804
no	Q01970	PLCB3	hsa:5331	0.029894	0.122541	0.267351	0.429259	0.529312	0.904444	0.826493	1.30389	1.57762	0.913812	1.44165	1.17773	0.827471	0.819813	0.982103	1.00369	0.919326	0.874259	0.767595	0.781715	0.680281	1.15988	0.799152	0.851298	0.920977	0.643978	0.833559	1.28664	1.97808	2.08983	0.97045	1.24762	0.625211	0.79016	0.746573	2.00048
Colon/intestine	Q9HBL7	PLGRKT	hsa:55848	0.0301208	9.43998e-05	0.14626	0.00925135	0.00152629	1.62142	1.30951	0.880157	0.672127	0.807633	0.542832	0.675233	1.48806	1.7877	1.5706	1.94374	1.44755	1.49085	0.718492	2.21849	1.25109	1.34477	1.30952	1.7881	0.820799	1.26421	1.07013	0.89887	1.13533	0.706397	0.872108	0.615674	0.801811	1.24098	0.419761	1.23048
no	Q16181	SEPT7	hsa:989	0.0303564	0.0595584	0.734359	0.504374	0.560064	1.13936	1.17482	0.983854	0.83745	1.03112	0.863511	0.947315	1.20082	1.17304	0.922135	1.03652	1.0831	1.42056	1.24255	1.24709	1.45387	1.52456	1.12764	0.971922	1.02842	1.00296	0.974361	0.913845	0.879584	0.87058	0.874661	1.1267	1.07786	1.07559	1.15974	0.876131
no	Q8IZ83	ALDH16A1	hsa:126133	0.0306349	1.53945e-05	0.00698739	0.000217136	3.13597e-05	0.755635	0.949383	1.08674	1.14468	1.2564	1.43818	1.34729	0.710755	0.763476	0.870283	0.772903	0.671617	0.744774	1.1478	0.696642	0.960765	1.08017	0.979267	0.948724	0.941142	0.999036	0.790901	1.29747	1.15438	0.979506	1.05323	1.07745	0.920602	1.056	1.12544	1.11659
no	P05204	HMGN2	hsa:3151	0.0307082	0.11245	0.326733	0.877477	0.722034	0.99999	1.16207	0.788588	0.678604	1.16209	0.788595	0.97534	0.99508	0.982009	1.0949	1.10063	0.803839	1.02349	2.04047	1.02568	1.31854	0.784732	0.776257	1.14025	1.11013	1.2158	1.04681	0.608994	0.341515	0.54183	1.17143	1.07598	0.967096	0.945745	0.916808	0.527894
no	Q92485	SMPDL3B	hsa:27293	0.0307121	0.000249369	0.171737	0.0145497	0.00139699	0.535746	0.756431	1.11125	1.46908	1.41192	2.07422	1.74307	0.562374	0.481683	0.689312	0.413364	0.594122	0.473619	1.49363	0.313082	0.643694	0.492175	0.931777	0.967501	0.927896	0.515286	0.522835	1.08004	0.842685	1.25933	1.00262	1.14412	1.4806	0.957925	1.50835	0.725623
no	Q7L0Y3	TRMT10C	hsa:54931	0.0307446	0.0628735	0.986821	0.316198	0.168397	1.04957	1.05141	0.84021	0.799129	1.00175	0.800527	0.901139	1.20616	1.1009	0.727648	0.822937	1.2104	1.22937	0.759101	0.792693	1.15727	0.923188	1.17781	1.37907	1.01914	1.14741	1.10699	0.628595	0.761028	0.675074	1.00725	0.887541	0.983356	1.15592	0.691497	0.771639
Colon/intestine	P31949	S100A11	hsa:6282	0.0308402	9.24508e-05	0.0425056	0.00255636	0.000214845	0.321941	0.498344	0.684065	1.37268	1.54794	2.12481	1.83637	0.365905	0.240646	0.409926	0.326287	0.338996	0.249887	0.929658	0.3043	0.328888	0.452246	0.462725	0.49341	0.524954	0.563913	0.425004	0.627048	0.684237	0.65054	0.913404	0.809104	0.613235	0.506423	0.860033	0.492558
no	Q92688	ANP32B	hsa:10541	0.0309575	0.0502811	0.619904	0.144403	0.162382	1.3244	1.23466	0.983394	0.796487	0.932242	0.742519	0.837381	1.44324	1.03198	0.996094	1.10419	2.12811	1.2428	0.920806	1.41563	1.24695	1.64044	1.60099	1.09109	0.981505	1.15191	1.06266	1.23358	0.764005	0.989585	0.961765	1.13373	0.838917	0.827602	0.859858	1.2415
no	Q9Y394	DHRS7	hsa:51635	0.031017	0.179616	0.525874	0.549839	0.148978	0.737001	0.670106	0.971004	1.44903	0.909234	1.31751	1.11337	1.0381	0.534818	0.73791	0.49226	1.03148	0.587437	0.744692	0.459583	0.554164	0.818368	0.570637	0.746719	0.708456	0.506842	0.921493	0.873652	1.63674	0.512214	1.01744	0.676275	0.995929	0.884888	0.760185	1.38171
no	Q07075	ENPEP	hsa:2028	0.0310753	0.0628217	0.243125	0.193164	0.381089	0.403584	0.516531	2.3222	4.49577	1.27986	5.75395	3.51691	0.389824	0.388403	0.430026	0.378165	0.412887	0.4222	0.505355	0.387429	0.442828	1.09989	0.462957	0.45434	0.3986	0.497314	0.400066	3.0767	4.71093	5.70738	0.370109	0.551935	0.445951	0.437624	0.630542	4.96866
Colon/intestine	P45973	CBX5	hsa:23468	0.0311444	0.00106843	0.74685	0.137617	0.00352324	1.29206	1.24648	0.950906	0.762872	0.964725	0.735961	0.850343	1.28558	1.23934	1.29314	1.46136	1.26353	1.20941	0.737263	1.01318	1.68023	1.6078	1.20654	1.38823	0.906412	1.15493	1.52375	1.11001	1.10885	0.983578	0.796269	1.09208	0.804307	1.19498	0.706433	0.761643
Colon/intestine	P27105	STOM	hsa:2040	0.0311717	0.00193004	0.0176072	0.00660274	0.00528753	0.630708	0.954552	1.3759	1.44141	1.51346	2.18151	1.84749	0.671644	0.498813	0.763713	0.699729	0.632708	0.517641	1.0794	0.621559	0.782399	0.901323	0.902931	0.912613	0.954585	1.61064	0.825513	1.42516	0.960769	2.14422	0.801435	1.46463	1.31557	1.05808	2.03449	1.17873
no	Q14766	LTBP1	hsa:4052	0.0313539	0.0284047	0.311118	0.0721064	0.0406875	0.766837	0.900002	1.25613	1.39569	1.17365	1.63806	1.40586	0.50001	0.866863	0.743912	0.691685	0.479219	1.31934	0.835526	0.663025	1.20185	0.973331	0.824691	0.804457	1.02419	1.09191	0.68103	2.1568	1.05507	0.999507	0.903603	1.43396	1.59335	1.115	1.18799	0.85986
no	Q99611	SEPHS2	hsa:22928	0.0316692	0.0396624	0.92753	0.271988	0.244873	0.53884	0.550403	0.764011	1.38809	1.02146	1.41788	1.21967	0.746681	0.293844	0.6781	0.436638	0.822988	0.254787	0.951438	0.413632	0.256854	0.303625	0.41604	0.743792	0.608608	0.497209	0.762432	0.972315	0.99109	0.672115	0.723637	0.58875	0.772355	0.643228	0.689278	0.823327
no	O60711	LPXN	hsa:9404	0.0318283	0.125359	0.261362	0.769285	0.633266	1.21492	1.62438	0.974322	0.59981	1.33702	0.801961	1.06949	1.02752	1.25419	1.23563	1.79876	0.744604	1.22885	3.47814	1.67803	2.01421	0.907245	1.0991	1.1881	0.926864	1.78578	1.54198	0.946434	0.785722	0.516046	1.16985	0.92602	1.15485	1.25874	1.06841	0.942833
no	Q9UQQ1	NAALADL1	hsa:10004	0.0319089	0.0810356	0.97081	0.249968	0.250931	0.516245	0.512862	2.29792	4.48057	0.993447	4.45121	2.72233	0.336015	0.324333	0.72752	0.586004	0.381179	0.742423	0.512392	0.543802	0.274471	0.598302	0.751762	0.423221	0.710879	0.432307	0.368625	2.16003	4.09672	6.95418	0.679395	1.04484	0.284482	0.368148	1.07969	4.01376
no	O60506	SYNCRIP	hsa:10492	0.0321129	0.0581338	0.998619	0.277204	0.19947	1.3323	1.33211	1.05668	0.793238	0.999858	0.793126	0.896492	1.60412	1.2484	1.16079	1.32006	1.52151	1.13892	1.01393	1.36812	1.24804	1.52632	1.48314	1.3815	1.19598	1.10808	1.66391	0.811878	1.11144	0.602333	1.44923	0.925787	1.42912	1.25137	0.91051	1.01848
no	Q12882	DPYD	hsa:1806	0.0321264	0.0155881	0.31657	0.0667279	0.141578	0.821272	0.913938	1.17974	1.29083	1.11283	1.43648	1.27466	0.85977	1.03429	0.781245	0.729496	0.606144	0.916689	0.959066	0.816337	0.927417	1.11027	0.751359	0.652678	0.889877	1.24678	0.871661	1.18114	1.39608	1.78852	0.976905	1.00489	0.904953	1.22285	1.26514	0.87717
no	P00480	OTC	hsa:5009	0.0322627	0.055271	0.342747	0.172077	0.337718	0.520108	0.648879	2.00304	3.08693	1.24759	3.8512	2.54939	0.507929	0.483165	0.554679	0.516807	0.533995	0.524073	0.951692	0.461691	0.468628	1.37368	0.433588	0.516515	0.533415	0.640455	0.460245	2.59073	3.51579	3.73732	0.412558	1.30532	0.477347	0.552608	0.584294	4.8514
no	P12821	ACE	hsa:1636	0.0324364	0.0580234	0.037173	0.170455	0.281106	0.476001	0.601858	1.88466	3.1314	1.26441	3.95936	2.61188	0.478706	0.406709	0.48613	0.578027	0.466985	0.439448	0.664419	0.524243	0.5711	0.83272	0.576646	0.497475	0.490832	0.754701	0.504591	2.06395	3.3769	4.73995	0.591656	0.712463	0.619335	0.554231	0.650626	3.6528
no	Q07954	LRP1	hsa:4035	0.0325126	0.0329169	0.708639	0.167714	0.301574	1.05795	1.07929	1.27636	1.18259	1.02017	1.20645	1.11331	1.02542	1.10805	1.1106	1.02118	0.988051	1.09438	1.07019	1.00705	1.00123	1.32531	0.927521	1.02487	1.12545	1.2372	0.994752	1.56426	1.27457	1.67482	1.07368	1.23503	1.11598	1.09735	1.34984	1.10167
no	P29558	RBMS1	hsa:5937	0.0326305	0.313148	0.416161	0.964663	0.566749	0.929878	1.07007	0.801768	0.74927	1.15076	0.86223	1.00649	0.817732	0.723227	0.994281	1.38672	0.483335	1.17397	1.53228	1.40309	0.752826	0.837674	1.1073	1.20113	0.823572	1.30594	0.666789	0.759526	0.652876	0.814691	0.654652	0.98475	0.638286	0.809398	0.850941	1.05079
no	P23246	SFPQ	hsa:6421	0.0326784	0.669804	0.015328	0.556268	0.17808	0.777533	0.899658	0.740184	0.822739	1.15707	0.951965	1.05452	0.734082	0.736643	0.945656	0.848218	0.709219	0.691378	1.03394	0.85515	0.789378	0.831004	0.941362	0.896651	0.889008	0.921265	0.939165	0.402753	0.795177	0.69219	0.767241	0.957576	0.814792	0.944722	0.81805	0.469151
no	Q96PD5	PGLYRP2	hsa:114770	0.032915	0.691064	0.22114	0.692132	0.337911	1.01578	0.917508	1.05412	1.1489	0.903252	1.03774	0.970498	0.875505	1.23663	0.906325	0.937206	0.815119	1.32392	0.886964	0.899073	1.07907	1.03303	0.871291	0.878957	0.856058	0.863339	0.889796	1.19138	0.988637	1.37033	1.01688	0.948301	0.908662	0.878788	1.04613	1.138
no	Q8N1Q1	CA13	hsa:377677	0.0329609	0.0436738	0.00695526	0.121437	0.156603	0.436914	0.649198	1.81691	2.7987	1.48587	4.15852	2.8222	0.498159	0.375817	0.437935	0.413794	0.526689	0.369088	0.76714	0.557678	0.492031	0.873091	0.885267	0.628244	0.540505	0.540731	0.558096	1.32473	4.23094	3.5562	0.708391	1.09487	0.743819	0.610808	0.577541	3.50493
no	Q16740	CLPP	hsa:8192	0.0331755	0.763972	0.0243164	0.181102	0.0885453	1.21328	0.985165	1.17985	1.19761	0.811983	0.972442	0.892213	1.28075	1.05434	1.31482	1.20112	1.50964	0.919033	0.940308	1.1606	0.96043	0.998348	0.903402	0.930994	0.772509	0.948507	1.25139	1.56	1.0522	1.3026	1.31769	0.891849	1.12892	1.19617	0.938159	1.23104
no	Q9UBB9	TFIP11	hsa:24144	0.0332836	0.000688073	0.139336	0.00977776	0.00143582	1.41708	1.17102	0.86763	0.740917	0.826366	0.612268	0.719317	1.22311	1.56311	1.07326	1.42933	1.41675	1.79689	0.560253	1.36913	1.53568	1.56184	1.08015	1.09682	1.23126	0.855392	1.24867	0.755549	1.33683	0.671998	0.588039	0.994035	0.770665	1.02081	0.818129	0.852621
Colon/intestine	P61353	RPL27	hsa:6155	0.0333495	2.67343e-07	0.0777428	0.00200391	0.00270852	2.04203	1.48309	0.943939	0.636468	0.726283	0.462256	0.59427	1.80045	2.41293	1.82512	2.11135	2.29272	1.80959	1.09399	2.41572	0.962234	1.96653	1.70922	1.34563	1.01801	0.469317	2.36716	0.743755	1.06976	0.846347	1.30364	0.950352	0.847549	0.966394	0.765941	1.00172
no	Q96BW5	PTER	hsa:9317	0.0335292	0.0421846	0.770215	0.188844	0.0598329	0.867067	0.891752	1.15191	1.29174	1.02847	1.32851	1.17849	1.03953	0.976364	0.682166	0.779027	0.869531	0.855783	1.15671	0.629902	0.767512	1.09385	0.873235	0.876309	0.882534	0.730751	1.01497	1.44003	0.758217	1.34685	0.816625	1.46654	1.12647	0.866545	1.45404	1.09186
Colon/intestine	Q93033	CD101	hsa:9398	0.0337405	0.00595265	0.00781462	0.0130345	0.0118075	0.703686	0.865592	1.11191	1.28456	1.23008	1.58012	1.4051	0.600461	0.735541	0.775723	0.682318	0.684957	0.743116	0.778025	0.857402	0.774792	1.13266	0.878975	0.892521	0.845209	0.891207	0.739535	1.73046	1.24255	1.18677	0.935821	0.749904	0.770776	1.07788	1.06687	1.24613
Colon/intestine	Q96FV9	THOC1	hsa:9984	0.033747	0.272339	0.226019	0.899288	0.0458222	1.05493	1.17348	0.960395	0.818414	1.11237	0.910383	1.01138	1.03236	0.900295	1.1967	1.16334	1.0367	1.00023	1.68264	1.17195	1.08422	1.01901	0.955444	1.08761	1.17697	1.21305	1.17045	1.11411	1.16473	0.988619	0.642895	0.842606	1.15334	1.06232	0.842368	0.832567
no	Q96IJ6	GMPPA	hsa:29926	0.033971	0.0986731	0.719974	0.428157	0.0985231	0.888751	0.858122	1.08123	1.25999	0.965537	1.21657	1.09105	0.777301	0.973835	0.836089	0.723075	0.900572	1.12164	1.07677	0.741057	1.06446	0.912965	0.772414	1.00225	0.796664	0.580492	0.776023	1.01781	1.00049	1.52751	1.14753	0.889366	1.16324	1.2499	1.04979	0.685396
no	Q9UK59	DBR1	hsa:51163	0.0340419	0.0116779	0.498938	0.0900626	0.06632	1.64601	1.51854	1.09389	0.720357	0.922561	0.664573	0.793567	1.66599	1.70256	1.16261	1.6919	1.59989	2.05308	1.04556	1.71266	2.3061	1.56979	1.6676	1.08	1.57943	1.41183	1.29391	0.694975	1.29234	0.446283	1.39906	1.17647	1.39639	1.6378	0.70976	1.09195
no	P55039	DRG2	hsa:1819	0.0341789	0.103584	0.732531	0.488823	0.747924	1.22528	1.27069	1.00129	0.787988	1.03706	0.81719	0.927125	1.2519	1.25766	0.76835	1.44701	1.22302	1.40374	0.971745	1.48939	1.70337	1.01056	1.52473	1.16069	1.25192	1.10252	1.22127	0.749387	0.689404	0.693051	1.16237	1.02852	1.19363	1.37964	1.11167	1.00392
no	P38159	RBMX	hsa:27316	0.0342043	0.0020553	0.224452	0.0193522	0.0256052	2.02676	1.64012	1.1174	0.681289	0.809232	0.551321	0.680276	2.0107	2.44737	1.06724	1.85982	2.03937	2.73608	1.36919	1.99577	1.5197	2.82978	1.31204	1.62677	0.948087	1.10677	2.05298	1.90598	0.936485	0.677229	0.945415	1.34835	0.904883	1.04615	1.05737	1.23471
no	P09467	FBP1	hsa:2203	0.0342801	0.0729595	0.765385	0.225071	0.309757	0.871959	0.893472	1.54213	1.726	1.02467	1.76858	1.39663	0.744002	0.957608	0.946035	0.892392	0.749961	0.941755	0.898583	0.848014	0.920104	1.24897	0.780837	0.867182	0.851746	0.928188	0.697624	1.48679	2.27326	2.24314	1.18638	1.00551	0.778686	0.910118	0.850384	3.14492
no	O00757	FBP2	hsa:8789	0.0343225	0.0614982	0.607277	0.194174	0.264894	0.73356	0.77306	1.3169	1.70348	1.05385	1.79521	1.42453	0.798732	0.895111	0.676278	0.687512	0.657989	0.68574	0.768918	0.551937	0.685806	1.01812	0.614619	0.946234	0.622112	0.828674	0.921125	1.29307	2.70332	1.85133	1.168	0.766405	0.812979	1.04201	0.471716	1.74322
Colon/intestine	Q12905	ILF2	hsa:3608	0.0344432	0.0640517	0.818279	0.401539	0.0422697	1.27329	1.29567	1.08894	0.840452	1.01757	0.855219	0.936394	1.45275	1.30791	1.25893	1.00673	1.3856	1.22784	1.25626	1.03888	1.32331	1.66542	1.17963	1.23654	1.17378	1.2342	1.55296	1.12799	1.01823	1.35437	0.835697	1.08201	1.27829	1.14208	1.16233	0.799505
no	Q08345	DDR1	hsa:780	0.0346509	0.992018	0.0343552	0.32691	0.159029	1.39585	0.943516	1.39867	1.4824	0.675944	1.00202	0.838981	1.32593	1.72376	0.975637	0.659428	1.9101	1.78025	1.13837	0.548643	0.841018	0.94938	0.763567	1.25141	0.98972	0.750298	1.25923	1.89409	1.05281	2.58605	0.965243	1.44943	0.850961	1.3291	1.2499	1.21042
no	P09914	IFIT1	hsa:3434	0.0347978	0.0207899	0.338346	0.0681664	0.00822996	0.70977	0.851236	1.20976	1.42118	1.19931	1.70443	1.45187	0.604888	0.839622	0.447679	0.61818	0.49275	1.2555	0.520832	0.627149	1.11614	0.957473	0.759673	0.6108	0.897915	1.28425	0.886899	0.675828	1.50914	0.777156	1.15185	1.56175	1.87183	1.3035	0.891629	1.14511
no	Q5SNT2	TMEM201	hsa:199953	0.0350156	0.0362695	0.425409	0.116182	0.072642	0.803551	0.870145	1.16497	1.33883	1.08287	1.44978	1.26633	0.829504	0.918357	0.760044	0.567485	0.725897	1.02002	0.863707	0.57194	0.982254	0.985693	0.8122	0.946828	0.728676	1.06501	0.874993	1.8679	0.851173	1.40363	0.60846	1.14878	1.093	1.03627	1.18447	1.29106
no	O95218	ZRANB2	hsa:9406	0.0350896	0.1579	0.331379	0.934386	0.303543	0.995079	1.17599	0.785506	0.667952	1.18181	0.78939	0.985599	1.1198	0.79838	1.02195	1.13075	1.16985	0.729741	1.07918	0.912621	1.19864	0.636977	0.831559	1.55129	0.92038	1.60595	1.84732	0.593879	0.413619	0.466932	0.717458	1.20039	0.854496	1.17968	1.07166	0.571435
no	P01042	KNG1	hsa:3827	0.0350929	0.359319	0.129129	0.950658	0.435519	1.03318	0.903098	1.17897	1.30548	0.874099	1.14112	1.00761	1.24599	0.989524	1.04249	0.699411	1.19438	1.02726	0.950412	0.987807	0.855723	1.00077	0.846563	0.895458	0.799956	0.693534	1.09766	1.68289	1.45392	1.49768	0.993918	0.769479	0.829156	0.853038	1.12311	1.40757
no	P78316	NOP14	hsa:8602	0.0351215	0.676496	0.0653616	0.46568	0.0633078	0.984702	1.16198	0.947423	0.815355	1.18003	0.962142	1.07108	1.07388	0.873751	1.0335	1.10237	0.925409	0.899303	0.973838	0.91832	1.30877	0.967638	1.10475	1.23831	1.08544	1.46736	1.39335	0.991388	0.830722	0.637713	0.671856	1.21861	1.09126	1.05074	0.955402	1.07912
no	Q13242	SRSF9	hsa:8683	0.0354078	0.362641	0.235336	0.769257	0.288573	1.02983	1.17424	0.947358	0.806783	1.14023	0.919918	1.03007	0.90783	0.987512	1.16627	1.30649	0.914213	0.896658	1.06571	1.3791	1.09932	0.819686	1.71128	1.12974	1.16866	1.09118	1.10349	1.04537	0.824102	0.886049	0.783694	1.12866	1.11864	1.15509	0.738173	0.846439
no	Q9UG63	ABCF2	hsa:10061	0.0354349	0.836399	0.0153107	0.379947	0.252763	0.974036	1.11832	0.957376	0.856081	1.14813	0.982896	1.06551	0.908063	1.01349	0.99283	1.10545	0.934553	0.889831	1.15093	1.11305	1.2045	0.90038	1.16504	1.08807	1.20464	1.23402	1.00428	1.10316	0.758641	0.7504	1.19299	1.01523	1.03372	1.15796	0.845412	0.758873
Colon/intestine	P26440	IVD	hsa:3712	0.0357985	0.000118674	0.00796734	5.16449e-05	0.00192929	2.70088	1.64853	1.24175	0.753247	0.610369	0.459759	0.535064	3.45371	2.91603	1.8422	1.62521	3.52844	2.83968	1.14929	2.08162	1.69436	1.95441	1.35171	2.2091	1.33242	0.819369	2.24453	1.19288	1.1718	1.13887	1.45763	1.27173	1.24487	1.29264	0.958498	1.44687
no	P50502	ST13	hsa:6767	0.0361759	2.57546e-05	0.00907585	0.000153649	0.00078555	2.10921	1.44981	1.05679	0.728915	0.687369	0.501034	0.594201	2.37928	2.51514	1.47021	1.98414	2.16939	2.13713	0.827912	1.99456	1.41967	1.61028	1.41186	1.34619	1.15588	1.08349	2.19843	0.589411	1.07499	0.740923	1.57126	1.10604	1.19947	1.17391	0.99581	1.05927
no	Q96ER3	SAAL1	hsa:113174	0.0363105	0.00321134	0.435992	0.0580636	0.0117444	0.671736	0.763479	0.959117	1.25625	1.13658	1.42782	1.2822	0.700768	0.531614	0.956547	0.660081	0.784244	0.397159	1.06793	0.465474	0.506547	0.622218	0.66685	0.713864	0.978029	1.07074	0.779657	0.945367	0.873342	0.793537	1.08235	1.10581	1.11662	0.867214	0.908082	0.939728
no	Q9H9A5	CNOT10	hsa:25904	0.0364746	0.00889218	0.0730764	0.0280299	0.00601037	0.632976	0.7779	1.05241	1.35288	1.22896	1.66263	1.44579	0.661648	0.511459	0.762292	0.545314	0.697944	0.619199	0.882124	0.430561	0.592009	0.829162	0.869133	0.900433	0.894374	0.740959	0.862342	0.975162	0.984887	1.75064	0.830011	1.1591	0.858794	0.721441	1.33828	0.853349
no	O75382	TRIM3	hsa:10612	0.0366643	0.388768	0.137005	0.924458	0.103501	1.04184	0.837983	1.2131	1.44764	0.804331	1.16438	0.984358	1.01994	0.646756	1.23386	0.960492	1.31502	1.07495	0.824893	1.05214	0.708882	0.796104	0.87931	1.11649	1.01425	0.270555	0.87922	1.09512	0.606117	1.83213	0.994956	1.07537	0.789862	1.68408	1.16338	1.67689
no	Q14152	EIF3A	hsa:8661	0.0369989	0.823991	0.0207905	0.381782	0.0657863	0.954443	1.0547	0.942535	0.893651	1.10504	0.987524	1.04628	0.999145	0.919451	0.924001	0.967793	1.0155	0.900769	1.0791	0.949327	1.02815	1.03695	1.20697	1.13892	1.03865	0.938942	1.0753	0.767751	0.951729	0.784302	1.00626	1.04769	1.08095	1.05241	0.971771	0.819947
no	Q16820	MEP1B	hsa:4225	0.0370034	0.0759021	0.0734612	0.215202	0.373369	0.269443	0.372675	2.42382	6.50385	1.38313	8.99569	5.18941	0.270753	0.206989	0.303344	0.28841	0.286961	0.260199	0.415659	0.279321	0.279919	0.668703	0.389136	0.396798	0.351608	0.323868	0.249066	2.60917	4.84176	5.45643	0.276957	0.399405	0.28549	0.247916	0.589825	7.10745
no	O43505	B4GAT1	hsa:11041	0.0371515	0.000667599	0.0394438	0.00443489	0.00708392	0.804361	0.949015	1.10903	1.16861	1.17984	1.37877	1.27931	0.79559	0.72164	0.830502	0.832759	0.912759	0.732915	1.10543	0.713972	0.905581	1.04533	1.04284	0.874108	0.962931	1.11296	0.777983	1.21598	1.14358	1.36984	0.943045	1.17012	0.826283	1.08942	1.14953	1.07349
no	P19440	GGT1	hsa:2678	0.0372225	0.0866483	0.874821	0.247147	0.467837	0.852966	0.878615	1.41773	1.61359	1.03007	1.66212	1.34609	1.02197	0.403654	1.26276	0.892661	1.17341	0.363334	1.15719	0.954059	0.395694	0.629167	0.905921	0.947093	1.09919	0.821498	0.997721	1.95705	1.58639	2.85192	0.84244	1.16465	0.943303	0.64009	1.38214	1.39156
no	Q9BWM7	SFXN3	hsa:81855	0.037396	0.0543529	0.71132	0.185672	0.242496	0.558063	0.582803	0.786807	1.35004	1.04433	1.40989	1.22711	0.610984	0.455261	0.720703	0.652997	0.533893	0.374537	0.429043	0.696509	0.460628	0.767245	0.511255	0.520404	0.558273	0.571393	0.730472	1.15612	1.21018	0.656591	0.862314	0.681871	0.60367	0.590635	0.734173	0.585708
no	Q8TEU7	RAPGEF6	hsa:51735	0.0375086	0.66229	0.167568	0.495902	0.174905	1.04001	1.36741	0.97278	0.711404	1.3148	0.935356	1.12508	0.878433	0.885089	1.07692	1.69383	0.672837	1.03296	0.774976	2.31836	1.19303	1.37702	1.41903	0.999368	1.64199	1.62552	0.957386	0.906345	0.557201	0.967358	1.07578	0.98004	1.06348	1.07521	1.39781	0.7318
no	P00491	PNP	hsa:4860	0.0375832	0.0019651	0.0766138	0.0131187	0.0119467	0.603815	0.7287	0.913406	1.25347	1.20683	1.51273	1.35978	0.620718	0.584666	0.58064	0.535948	0.647919	0.652996	0.951366	0.507687	0.670608	0.908332	0.763976	0.682033	0.645721	0.859816	0.568757	1.20381	0.887507	1.1745	1.0717	0.689544	0.760269	0.782937	0.88137	0.769011
no	Q15007	WTAP	hsa:9589	0.0377894	0.759121	0.0310563	0.181991	0.0824849	0.916554	1.11936	0.940415	0.840136	1.22127	1.02603	1.12365	0.761491	0.918598	1.03905	1.08155	0.834869	0.86376	1.11931	0.950804	1.2416	1.27697	1.07645	0.823531	1.22104	1.37957	0.984978	0.957299	1.08064	0.948308	0.693326	1.03949	0.955405	1.1455	0.953592	0.690172
Colon/intestine	Q8NBJ7	SUMF2	hsa:25870	0.0380773	0.00673261	0.0683266	0.0242059	0.00157617	0.489351	0.596382	0.788834	1.3227	1.21872	1.612	1.41536	0.515176	0.499408	0.532332	0.411629	0.510753	0.466806	0.782183	0.391618	0.483286	0.702253	0.523249	0.671545	0.535366	0.69928	0.578657	0.652161	0.681832	1.29242	0.794629	0.909047	0.739888	0.731332	0.811576	0.48662
no	Q10570	CPSF1	hsa:29894	0.0384571	0.0258808	0.561793	0.13081	0.149029	0.998915	1.03139	1.19959	1.16308	1.03251	1.2009	1.1167	1.00699	1.07652	0.966992	0.902193	0.997044	1.04375	1.01302	0.780388	1.19748	0.96191	1.09495	0.945225	1.08893	1.11939	1.08123	1.37979	1.1558	1.33655	0.867015	1.0342	1.21044	1.06752	1.29772	1.44731
no	O00743	PPP6C	hsa:5537	0.0385559	0.0887751	0.710961	0.521511	0.384088	1.44157	1.49036	1.23636	0.829571	1.03385	0.85765	0.945748	1.27675	1.2921	1.40814	1.85041	1.44807	1.37393	1.82389	1.69437	1.6302	1.1891	1.79087	1.18715	1.42855	1.50243	1.16667	1.51867	0.962603	1.04685	1.42431	1.08921	1.27871	1.17464	1.53306	1.09918
no	P14866	HNRNPL	hsa:3191	0.03892	0.0455099	0.596033	0.145401	0.285626	1.17697	1.13792	0.962769	0.846078	0.966823	0.818007	0.892415	1.15703	1.32143	0.996836	1.02731	1.16813	1.39107	1.17358	1.09703	1.42476	1.06664	1.08933	1.05511	1.02418	1.21253	1.09814	0.629574	0.86983	0.893453	0.850849	1.21051	1.05697	1.24978	1.06838	0.835581
no	P11117	ACP2	hsa:53	0.0391123	0.077756	0.995505	0.288205	0.281016	0.962844	0.962403	1.18696	1.23333	0.999541	1.23276	1.11615	1.12612	0.832896	1.08765	0.872175	1.05075	0.807474	0.950309	0.654507	0.933029	1.15509	1.03033	1.00188	0.827076	1.09292	1.01648	1.60838	0.980422	1.63083	1.18533	0.983289	1.0946	0.9255	1.16132	1.11296
no	P62081	RPS7	hsa:6201	0.0392697	0.817214	0.0813728	0.461969	0.43349	1.02397	1.17045	1.00169	0.85581	1.14306	0.97824	1.06065	1.05424	0.903139	0.874485	0.87397	1.14972	1.28825	1.25635	1.23289	1.16852	1.2386	1.38608	1.09404	0.978541	0.996879	1.18219	0.672908	0.879575	1.0085	0.948114	1.22106	1.03517	0.984366	1.30852	0.956972
no	P14410	SI	hsa:6476	0.0394301	0.0795216	0.417674	0.222933	0.436565	0.406659	0.491973	2.31568	4.70693	1.20979	5.6944	3.4521	0.405666	0.391859	0.45872	0.375781	0.385551	0.422379	0.504023	0.433368	0.33897	1.13318	0.414611	0.408681	0.421972	0.42731	0.34564	2.6556	5.67954	6.00935	0.330654	0.506991	0.413831	0.391058	0.491085	4.36302
no	P12104	FABP2	hsa:2169	0.0394722	0.0912215	0.945669	0.259968	0.383665	0.48757	0.497385	2.37809	4.78118	1.02013	4.87743	2.94878	0.488185	0.382025	0.435851	0.39872	0.94632	0.274321	0.589592	0.554712	0.265576	1.13778	0.465817	0.375714	0.62248	0.165707	0.299091	2.14395	4.39027	5.54697	0.381674	0.781272	0.420985	0.47091	0.575606	6.69117
no	O95169	NDUFB8	hsa:4714	0.0398469	0.100096	0.718028	0.575942	0.28566	0.956578	1.00045	0.799188	0.798824	1.04587	0.835465	0.940667	0.834555	1.30169	0.855165	0.962449	0.703178	1.08244	1.18981	1.04629	0.992378	1.44371	1.12044	0.949517	0.791219	0.761012	0.709709	0.846845	1.00447	0.646818	0.815542	0.85338	0.657306	0.94837	0.619446	0.800509
Colon/intestine	P23258	TUBG1	hsa:7283	0.0398743	0.000120222	0.00370654	0.000242604	0.00173421	1.55569	1.26937	1.081	0.851605	0.815955	0.694871	0.755413	1.65503	1.53037	1.32811	1.53984	1.60556	1.67524	1.23106	1.48051	1.36629	1.1355	1.35115	1.11124	1.12316	1.09065	1.53481	0.949686	1.03678	1.13749	1.28883	0.823253	1.28512	1.33697	0.943897	0.92702
no	Q53FZ2	ACSM3	hsa:6296	0.0402313	3.61661e-08	0.0170135	0.000192731	5.09554e-06	2.09876	1.42785	0.981516	0.68741	0.680328	0.467664	0.573996	1.75492	2.20289	2.23036	2.02723	2.07993	2.29724	1.11283	2.77333	1.09403	1.08909	1.71618	1.44861	1.51681	0.813578	1.28616	1.02762	0.819724	0.858241	1.32475	0.892246	0.903922	1.14859	1.07887	0.779681
no	P02750	LRG1	hsa:116844	0.0403022	0.023059	0.619515	0.141069	0.0406209	0.932735	0.979787	1.24693	1.27266	1.05045	1.33686	1.19365	0.904719	0.944275	0.88125	0.821568	1.03964	1.00496	1.38636	0.829101	0.838043	1.06172	0.886797	1.22502	0.842503	0.727363	1.02117	1.79938	0.94784	1.49028	0.954152	1.01165	1.18038	1.07735	1.3883	1.37308
no	P06239	LCK	hsa:3932	0.0405091	0.373124	0.0449653	0.136227	0.137161	0.80226	1.44112	0.901288	0.625408	1.79633	1.12344	1.45988	0.70611	0.79667	0.8767	1.03602	0.635413	0.762649	1.54699	1.25503	1.76653	1.52974	1.29792	0.791345	1.03241	3.02334	0.726775	1.20531	0.774401	0.528205	0.825739	0.861831	0.776181	1.29436	1.00788	0.837681
no	O94855	SEC24D	hsa:9871	0.0405298	0.000466792	0.0871959	0.00804751	0.00367969	0.861485	1.00116	1.17651	1.17515	1.16213	1.36567	1.2639	0.870609	0.837008	0.870378	0.804801	0.972577	0.813538	1.28931	0.986372	0.985886	0.695905	1.15704	1.01322	1.06592	1.0217	0.795064	0.982326	1.14319	1.38601	1.01235	1.0311	1.23546	1.12316	1.27194	1.40304
no	Q8WU90	ZC3H15	hsa:55854	0.0411456	0.00468051	0.737872	0.155332	0.160391	1.17661	1.14267	0.957594	0.838034	0.971149	0.813856	0.892502	1.28268	1.151	1.06571	1.31092	1.24658	1.00278	1.19054	1.17963	0.868938	0.958321	1.21128	1.29757	1.01952	0.97066	1.58755	0.977411	0.814069	0.824266	1.02827	1.01047	1.16234	1.05627	0.831322	0.913931
no	Q6ZS30	NBEAL1	hsa:65065	0.0417401	0.0226361	0.00138824	0.000693586	0.00634198	1.22617	0.849418	0.980198	1.15396	0.692738	0.799395	0.746066	1.21606	1.31874	1.03451	0.891829	1.57753	1.31838	0.758724	0.918973	0.947167	0.706883	0.846894	1.00862	0.933816	0.647772	0.875912	0.889739	0.97169	1.12634	0.903738	0.930959	0.938897	0.939624	0.85981	1.26099
no	P46379	BAG6	hsa:7917	0.041925	0.0276262	0.179948	0.0764543	0.0518553	0.755617	0.853295	1.14546	1.3424	1.12927	1.51593	1.3226	0.802589	0.614767	0.886243	0.765932	0.83383	0.630338	1.06524	0.640367	0.727543	0.684582	0.89536	0.964951	0.948734	0.91069	0.842187	1.33044	0.952514	1.01756	0.865954	1.14032	1.0106	0.80848	1.14452	2.03878
Colon/intestine	Q5R3I4	TTC38	hsa:55020	0.0420152	0.827891	0.00366024	0.190418	0.0393176	1.05811	0.820891	1.03353	1.25903	0.775811	0.976773	0.876292	0.962461	1.21143	0.947848	1.0048	1.16622	1.05588	1.09692	0.872977	0.664365	0.775787	0.754293	0.850052	0.892658	0.634202	0.846756	0.884848	1.3716	1.25351	0.941146	0.820768	0.65252	0.860214	1.25932	1.25784
no	P30501	HLA-C	#N/A	0.0423116	0.000998971	0.00090939	0.00129848	2.99739e-05	0.287779	0.494267	0.675831	1.36734	1.71753	2.34844	2.03298	0.340165	0.250453	0.291026	0.314299	0.228005	0.302723	0.561008	0.410353	0.402561	0.500752	0.497645	0.379625	0.721956	0.57572	0.398787	0.433714	0.83256	1.18096	0.615437	0.601566	0.67849	0.605454	0.640413	0.493883
no	Q9BXP5	SRRT	hsa:51593	0.0423276	0.226814	0.301228	0.850977	0.572259	1.00951	1.07689	0.91406	0.848795	1.06675	0.90545	0.986099	1.11745	0.968939	0.998931	0.966926	1.0821	0.9227	1.05609	1.05552	1.11602	0.847894	1.02854	1.18558	0.929483	1.31904	1.15384	0.688672	0.797592	0.748974	0.793684	1.0998	1.11139	1.14748	0.956869	0.882076
no	P61247	RPS3A	hsa:6189	0.0426071	0.00541397	0.188277	0.0217079	0.0378377	1.37624	1.23101	1.03497	0.840749	0.894471	0.752025	0.823248	1.41243	1.20198	1.16586	1.50535	1.7093	1.26253	1.3025	1.52349	1.36181	1.0984	1.41219	1.25097	1.14115	0.902819	1.08576	0.682143	1.08802	0.949394	1.09365	1.16852	0.950314	1.05289	0.967909	1.36187
no	Q96PK6	RBM14	hsa:100526737	0.0426311	0.00024353	0.39572	0.043733	0.0523752	1.20226	1.07839	0.829906	0.769582	0.896966	0.690289	0.793628	1.11773	1.29329	1.06055	1.46509	1.02799	1.24891	1.03327	1.43128	1.42598	0.579644	0.660486	1.09189	0.92237	1.37234	1.18821	0.683621	0.594499	0.797535	0.823487	0.854959	0.881756	0.964258	0.96086	0.908175
no	Q13523	PRPF4B	hsa:8899	0.0427338	0.30238	0.192511	0.936741	0.377685	1.00759	1.11516	0.91445	0.820016	1.10676	0.907562	1.00716	0.898344	1.01122	0.997287	1.0919	1.00939	1.0374	1.01741	1.10173	1.28832	1.42147	0.89742	1.12843	0.938137	1.28612	0.957407	0.528403	0.733243	1.0521	0.713425	0.985115	1.09927	1.03355	0.994456	1.09048
no	P31948	STIP1	hsa:10963	0.0436139	0.143429	0.445704	0.61229	0.182152	1.08789	1.12787	0.979551	0.868499	1.03674	0.90041	0.968576	1.09877	1.08507	1.01764	1.11476	1.07144	1.13968	0.907563	1.11641	1.19521	1.30009	1.2053	1.08286	0.996951	1.16941	1.17702	0.663117	0.847401	0.830507	1.05606	1.19321	1.0457	1.07335	1.01831	1.0883
no	Q9HD33	MRPL47	hsa:57129	0.0436523	0.00025568	0.0850161	0.00382117	0.00548649	1.29121	1.04777	0.82786	0.79012	0.811462	0.641152	0.726307	1.4021	1.21489	1.43918	1.16725	1.56386	0.959969	0.977489	1.33906	0.603504	1.17097	1.2231	1.28227	1.0791	0.641264	1.11313	0.674211	1.00752	0.583045	0.940539	0.923043	0.9037	0.779794	0.716102	0.922786
no	P07942	LAMB1	hsa:3912	0.0437659	0.0108489	0.0129517	0.0211432	0.0448138	0.606008	0.831934	1.19841	1.44051	1.37281	1.97755	1.67518	0.551004	0.52059	0.790005	0.676926	0.476204	0.621318	0.994775	0.63939	0.808835	0.88151	0.948599	0.698087	0.909883	1.04435	0.561976	1.4121	0.949768	1.88591	0.681762	1.19704	0.842363	0.846346	2.00167	0.968719
no	Q9UKV3	ACIN1	hsa:22985	0.04421	0.0990599	0.787482	0.453181	0.606953	1.14613	1.18078	0.917963	0.777422	1.03023	0.800927	0.91558	1.02045	1.06585	1.02266	1.53378	0.965093	1.26892	1.00409	1.47496	1.65785	0.842185	1.18419	0.991179	1.18857	1.20241	1.08156	0.806633	0.450886	0.797276	0.820656	1.1284	1.15836	1.26133	1.09497	0.74316
no	Q9BR76	CORO1B	hsa:57175	0.044342	0.710298	0.0107705	0.548952	0.334637	0.827063	0.631002	0.881509	1.397	0.762943	1.06583	0.914386	0.706353	0.974952	1.02368	0.652186	0.774344	0.830867	0.478956	0.664239	0.55098	0.684537	0.475138	0.73773	0.618215	0.689017	0.780208	0.550664	1.21929	1.16022	1.40508	0.585811	0.59745	1.03875	0.761625	0.614693
no	P17980	PSMC3	hsa:5702	0.0452315	0.0374366	0.853969	0.235479	0.349688	1.25175	1.23171	1.02851	0.835023	0.983994	0.821657	0.902825	1.41443	1.02956	1.16383	1.2893	1.50357	1.10978	1.61459	1.26626	1.1487	0.844929	1.2888	1.25648	1.15486	1.09851	1.41226	0.682456	0.963871	1.02324	1.04154	0.893682	1.32896	1.06924	1.04855	1.20502
no	Q99729	HNRNPAB	hsa:3182	0.0453663	0.000977283	0.025908	0.00269862	0.0177184	1.30566	1.05136	0.823016	0.782814	0.805232	0.630347	0.717789	1.33751	1.24846	1.11646	1.16986	1.59336	1.36829	0.75795	1.13461	1.04695	1.11484	0.926361	1.33445	0.777779	1.06108	1.30819	0.563883	0.542609	0.806727	0.939634	0.952759	0.897884	1.12921	0.483296	1.09114
no	Q14008	CKAP5	hsa:9793	0.0454219	0.0453994	0.7535	0.196973	0.331116	1.01228	1.00282	0.914471	0.911899	0.990652	0.903375	0.947014	1.04845	1.00829	0.996647	1.01806	1.04879	0.953451	0.905771	1.00383	1.0089	0.974326	0.960884	1.01827	0.95098	1.09765	1.10476	0.767775	0.85248	0.831062	1.0669	0.894476	0.981415	1.04392	0.955941	0.836266
no	Q6PD62	CTR9	hsa:9646	0.0454451	0.0228694	0.573067	0.128805	0.0181091	1.20412	1.16389	0.988464	0.849279	0.966589	0.820904	0.893747	1.35308	1.17189	1.14752	1.19197	1.26307	1.09718	0.919852	1.1157	1.32273	1.00324	1.14651	1.37213	1.16769	1.1049	1.32223	0.79448	1.33323	0.837412	0.76628	1.12962	0.919451	1.06433	1.13448	0.916898
no	P10412	HIST1H1E	hsa:3008	0.0455461	0.348896	0.00448484	0.0516742	0.0328297	0.712138	1.08586	0.830857	0.76516	1.52479	1.16671	1.34575	0.674347	0.773802	0.755325	0.811976	0.406944	0.85043	0.869375	0.897019	1.19453	1.35749	1.24427	1.11215	0.737941	1.39666	0.963315	0.855802	0.600226	0.776921	0.532156	1.29986	0.900353	0.686677	1.19937	0.626346
no	Q96P11	NSUN5	hsa:55695	0.0455606	0.0372827	0.625058	0.145958	0.130592	1.31624	1.23497	0.983621	0.796476	0.938253	0.747296	0.842775	1.06586	1.20927	1.72384	1.76497	0.911458	1.22204	1.06142	1.7146	1.22	1.39505	1.32573	1.21054	1.10859	0.698683	1.38008	0.762696	1.35695	0.847918	1.0093	1.15484	0.941023	0.823156	0.773618	1.18309
no	Q9BUT1	BDH2	hsa:56898	0.0456673	0.409611	0.109148	0.985432	0.652431	1.1473	0.964798	1.32356	1.37185	0.840929	1.15363	0.997278	1.16624	1.14604	1.07883	1.53409	1.16239	0.796221	0.9359	1.05571	0.701837	1.31377	0.990547	0.812695	1.04068	0.830966	1.00108	1.69067	1.45097	1.9274	0.930992	1.16351	1.01515	0.709672	1.01871	2.00494
no	Q9BUQ8	DDX23	hsa:9416	0.0458111	0.194162	0.398831	0.649884	0.0316009	1.05809	1.09274	0.972317	0.889794	1.03275	0.918936	0.975844	1.05513	1.01098	1.02393	1.11099	1.14704	1.00048	0.950789	1.14416	1.09899	1.09342	1.0193	1.07835	1.07711	1.11472	1.25785	0.934064	1.24376	0.823946	0.747164	0.917016	1.06622	1.03597	1.02099	0.961721
no	Q03154	ACY1	hsa:95	0.0458808	0.169606	0.0804923	0.466914	0.535426	0.989061	0.847189	1.69744	2.00361	0.856559	1.71621	1.28639	1.06501	0.847072	0.789874	1.06872	1.2237	0.940004	0.922507	0.949606	0.698956	1.06899	0.874782	0.749225	0.820392	0.664029	0.876216	1.83261	2.45601	3.24421	0.807455	0.826601	0.852655	0.686004	0.869644	3.70176
no	Q15047	SETDB1	hsa:9869	0.0459434	0.0899237	0.508755	0.233484	0.417439	0.232573	0.267941	0.962836	3.59346	1.15207	4.13992	2.646	0.159713	0.15724	0.448801	0.285149	0.155809	0.18873	0.299742	0.291107	0.161759	0.381662	0.312725	0.277575	0.360795	0.163881	0.162223	0.889237	2.4984	2.37233	0.16103	0.29778	0.246024	0.165361	0.395036	1.64033
Colon/intestine	P52597	HNRNPF	hsa:3185	0.0460123	0.0186687	0.631549	0.136213	0.0409959	1.47036	1.41299	1.19146	0.843217	0.960978	0.810313	0.885645	1.2805	1.40528	1.53936	1.83208	1.34554	1.41942	0.915243	1.61626	1.58828	1.26714	1.70628	1.30653	1.47403	1.45682	1.38629	1.06607	1.4769	0.979609	1.12738	1.16784	1.25133	1.5213	0.966494	1.16618
no	P46952	HAAO	hsa:23498	0.0462623	0.467862	0.0104916	0.874411	0.395078	0.979372	0.788823	1.1213	1.42149	0.805437	1.14492	0.975177	1.20094	0.986753	0.877914	0.83287	1.03487	0.942879	0.928285	0.834453	0.623511	0.926295	0.793159	0.752817	0.816348	0.603769	0.82077	1.3354	1.36539	1.8242	0.787085	0.83058	0.657659	0.781266	0.786983	1.72313
no	Q9HCE0	EPG5	hsa:57724	0.0462966	0.0857054	0.623212	0.20185	0.0973715	0.724904	0.776749	1.20374	1.54971	1.07152	1.66055	1.36604	0.757042	0.636928	0.614734	0.416739	1.24883	0.675146	0.804712	0.505979	0.726852	0.901112	0.758277	0.839444	0.83504	0.778257	0.841067	2.05345	0.625283	0.989059	0.631576	2.11561	0.880715	0.805044	1.6234	1.10952
no	Q9UGI8	TES	hsa:26136	0.0463223	0.0161331	0.807771	0.201616	0.0925369	1.24057	1.20591	0.946766	0.785108	0.972058	0.76317	0.867614	1.49373	0.981647	1.07733	1.44592	1.25132	1.19346	1.68577	1.60778	1.35687	0.736262	1.02088	1.1257	1.13704	1.05272	1.13013	0.68077	0.668264	0.941143	0.77547	1.08795	1.15396	0.968384	1.23233	1.01262
no	P30453	HLA-A	#N/A	0.046396	0.0587022	0.606328	0.172492	0.0115774	0.561705	0.712901	1.65396	2.32004	1.26917	2.94453	2.10685	0.228194	0.508631	0.360429	0.279884	0.301226	1.69187	0.679019	0.274357	1.93639	0.979388	0.465344	0.412754	0.364868	0.980406	0.32358	1.18854	0.515839	0.944676	2.70261	0.594317	3.37069	1.86618	3.28606	0.416711
no	P52789	HK2	hsa:3099	0.0464984	0.000910046	0.684439	0.130888	0.104082	1.24128	1.16489	0.848413	0.72832	0.938458	0.683498	0.810978	1.25088	1.22884	1.2404	0.950146	1.59527	1.18214	0.957926	1.62605	0.821461	0.615438	1.23308	1.81053	1.37071	0.717643	1.33117	0.791758	0.733819	0.903237	1.1326	0.818706	0.905085	0.988631	0.648443	0.713438
no	H0YM31	PCK2	#N/A	0.0467404	0.0288992	0.451634	0.119339	0.057071	0.732972	0.801081	1.093	1.36441	1.09292	1.49119	1.29206	0.709315	0.784902	0.814137	0.625606	0.756754	0.707118	1.25046	0.634033	0.592368	0.847608	0.728039	0.933082	0.763695	0.848842	0.611604	0.885428	1.59527	1.03002	0.708883	1.10797	1.02001	0.803984	0.941095	1.74436
no	Q9BYN8	MRPS26	hsa:64949	0.046934	0.000664768	0.0453503	0.00152614	0.0145944	1.42965	1.19854	1.04612	0.872826	0.838343	0.731728	0.785036	1.34063	1.68111	1.21413	1.15886	1.53811	1.64507	0.969256	1.42784	1.14919	1.40667	1.10563	1.33868	0.92564	1.18113	1.28281	0.95206	0.947465	0.889344	1.1981	1.12974	0.953339	1.15807	1.07125	1.11569
no	Q15427	SF3B4	hsa:10262	0.0471491	0.0826354	0.847465	0.469422	0.225486	2.16112	2.25676	1.46505	0.649185	1.04426	0.677915	0.861086	1.27371	3.1558	1.49716	2.71547	1.33742	2.98713	1.35183	2.38394	2.53067	4.22837	2.52456	1.25994	1.58977	2.89986	1.54188	2.42312	1.2271	0.586266	1.66502	0.998822	1.60742	1.82635	1.8549	0.996488
no	Q14914	PTGR1	hsa:22949	0.0471893	0.159479	0.399454	0.449561	0.459538	0.870109	0.76001	1.49909	1.97245	0.873466	1.72287	1.29817	1.01921	0.954451	0.672322	0.650138	1.22941	0.695125	0.702912	0.72765	0.626641	1.30803	0.665445	0.566167	0.658572	0.580712	1.00397	1.62508	2.55441	1.65864	0.842238	0.742986	0.805024	0.724059	0.926386	3.61295
no	Q13308	PTK7	hsa:5754	0.0474652	0.124227	0.806802	0.40946	0.0680521	0.937852	0.923718	1.07093	1.15937	0.98493	1.1419	1.06341	1.14269	0.913138	0.873901	0.836074	0.962916	0.898391	0.932945	0.785403	0.891935	0.95086	0.819946	0.981766	0.81794	1.11046	1.0222	1.05793	0.911194	0.916828	0.902133	1.18443	1.41215	1.0513	1.23938	0.963032
no	P51532	SMARCA4	hsa:6597	0.0475629	0.307326	0.383358	0.957218	0.332959	1.07596	1.1716	0.969393	0.827408	1.08889	0.900959	0.994927	0.872853	1.22181	1.16525	1.28243	0.820454	1.09294	1.22833	1.1306	1.68214	1.13976	1.04043	1.06324	0.981865	1.22163	1.05643	1.2427	0.938497	0.824179	0.729172	1.17512	0.873234	1.17117	1.00999	0.760477
no	P05062	ALDOB	hsa:229	0.0477201	0.0842995	0.115553	0.213719	0.32487	0.271565	0.421072	2.3418	5.56151	1.55054	8.62334	5.08694	0.283325	0.282274	0.253815	0.222772	0.283696	0.303507	0.735475	0.198468	0.364003	0.825969	0.281485	0.393989	0.2992	0.374078	0.316985	1.42701	4.66902	5.63661	0.28205	0.839642	0.425201	0.338872	0.392074	7.06569
no	Q13435	SF3B2	hsa:10992	0.047884	0.0341889	0.647146	0.162827	0.364724	1.19374	1.15296	0.899325	0.780012	0.965838	0.753366	0.859602	1.25781	1.09412	1.10907	1.19641	1.3113	1.19376	0.893861	1.34185	1.40811	0.901449	1.07924	1.12231	1.06436	1.1406	1.42488	0.585801	0.680329	0.639982	0.743783	1.20935	1.25417	1.23773	1.10995	0.632828
no	Q13201	MMRN1	hsa:22915	0.0480061	0.0484394	0.597006	0.15738	0.126163	0.782684	0.9343	1.6912	1.81013	1.19371	2.16077	1.67724	0.632749	1.42503	0.507347	0.240106	0.422517	1.46836	1.22611	0.216542	1.89464	1.53716	0.608981	0.732098	0.615599	0.989695	0.587877	1.13647	3.57129	2.73534	1.14176	1.12492	1.83712	1.76915	0.770611	1.13417
no	Q9BV19	C1orf50	hsa:79078	0.0483099	0.180196	0.674662	0.510064	0.203007	0.527196	0.484129	0.737792	1.52396	0.918309	1.39946	1.15889	0.842047	0.407836	0.462661	0.278595	0.758705	0.41333	0.537706	0.271051	0.449216	0.541485	0.314778	0.51306	0.379406	0.504117	0.846339	0.948895	0.640148	0.427091	1.10359	0.305304	1.26641	0.604479	0.747934	0.59628
no	Q86TP1	PRUNE1	hsa:58497	0.0483221	0.595191	0.0296796	0.133905	0.104429	1.09305	0.929411	1.05588	1.13607	0.850289	0.965989	0.908139	1.21443	1.09041	1.03561	0.924687	1.28078	1.01241	0.81308	0.900873	0.909267	0.761804	1.02402	1.09006	1.09961	0.80808	0.957908	0.819557	1.11808	0.933623	1.01828	1.16356	1.14103	0.986088	1.22399	1.0987
no	Q12824	SMARCB1	hsa:6598	0.048477	0.106015	0.784187	0.413123	0.42161	1.17641	1.19285	1.03899	0.871016	1.01397	0.883184	0.948576	1.17332	1.16237	1.06665	1.09942	1.25041	1.30632	1.19221	1.25822	1.44608	1.10539	0.997931	1.16521	1.13246	1.24468	1.19346	1.13042	0.979946	0.677931	0.973751	0.967795	1.17348	1.28465	1.17853	0.984413
no	Q14289	PTK2B	hsa:2185	0.0485167	0.00564551	0.364344	0.0517253	0.0985995	1.32344	1.21214	1.00255	0.827088	0.915907	0.757536	0.836721	1.53333	1.13775	1.07424	1.50978	1.45487	1.23064	0.959953	1.58496	1.364	1.01555	0.988881	1.15494	1.06059	1.23062	1.54979	0.695227	1.00105	0.819279	1.16357	0.881047	1.19563	1.03111	1.06664	1.16939
no	Q5JS54	PSMG4	hsa:389362	0.0487768	0.0140766	0.232245	0.0563214	0.00645627	0.790026	0.975985	1.40717	1.44179	1.23538	1.78117	1.50828	0.898323	0.799432	0.697394	0.491579	0.984314	0.869113	1.61897	0.445596	0.988057	1.14794	0.640319	0.895595	0.877922	1.07162	1.09786	2.55242	0.978092	1.37308	0.958744	1.57372	1.49951	1.21057	0.906454	1.61192
Colon/intestine	P49207	RPL34	hsa:6164	0.0489073	0.000104221	0.169351	0.0113969	0.0337636	1.62706	1.28993	0.8712	0.675385	0.792797	0.535443	0.66412	1.82259	1.80174	1.53879	1.38144	1.90301	1.31481	0.634557	1.49624	1.18263	1.58991	1.40429	1.92115	0.901475	0.511361	1.96776	0.704431	0.647472	0.747664	1.3993	0.656139	0.94936	1.2251	0.734583	0.776748
no	Q14005	IL16	hsa:3603	0.049175	0.175301	0.0184212	0.06117	0.0644789	0.842234	1.18965	0.941448	0.791365	1.41249	1.1178	1.26515	0.864645	0.822925	0.805227	0.931073	0.803463	0.826068	1.15785	1.20257	1.77993	1.52794	0.967315	0.923999	0.889818	1.33527	0.922164	0.864403	0.683486	0.801459	1.01338	0.976441	0.901254	1.15895	1.18957	0.884089
no	Q15286	RAB35	hsa:11021	0.0492476	0.47669	0.20281	0.720253	0.550196	0.937747	1.06582	0.876022	0.821926	1.13657	0.934178	1.03537	0.864534	1.00635	1.11125	0.82739	0.769018	1.04794	1.29308	0.884135	1.18755	1.04669	1.04851	0.943919	0.95722	1.43343	0.797826	0.63743	0.868526	0.684851	0.901613	1.22869	0.83828	0.895116	1.00351	0.826187
Colon/intestine	P51649	ALDH5A1	hsa:7915	0.0493225	7.20101e-06	0.0260794	0.000492	0.000422461	1.24132	0.990509	0.82227	0.830149	0.797951	0.662418	0.730184	1.17818	1.45728	1.28011	1.06305	1.18897	1.2803	1.04653	1.36378	0.874733	1.14521	0.988897	0.966792	1.05388	0.555069	0.919688	0.910139	0.833556	0.90358	0.733365	0.992441	0.732563	0.790113	0.727354	0.777315
no	Q13356	PPIL2	hsa:23759	0.0493422	0.0696215	0.758981	0.483202	0.0531874	1.47317	1.56885	0.965452	0.615389	1.06495	0.655356	0.860151	1.04417	1.57958	1.9929	1.8023	0.970781	1.44931	0.847563	2.52142	1.00047	2.12505	1.90861	1.20607	2.40187	1.00157	1.10702	0.879021	1.9673	0.243505	0.889185	0.712874	1.06863	1.58565	0.460416	0.882494
no	Q9NRV9	HEBP1	hsa:50865	0.0493833	0.113572	0.805416	0.319733	0.443469	0.928342	0.895428	1.79222	2.00153	0.964546	1.93057	1.44756	0.887652	0.991077	0.74677	1.00619	0.878007	1.06035	0.757125	0.955437	0.710451	1.63795	0.715289	0.626106	0.840376	0.806095	1.01003	1.50718	2.5395	3.61443	0.864293	1.02208	0.707021	0.888254	1.13786	3.8494
no	P06756	ITGAV	hsa:3685	0.0496286	0.033615	0.0691885	0.0712443	0.0439115	0.806634	0.922087	1.2283	1.33209	1.14313	1.52275	1.33294	0.785882	0.725958	0.949695	0.957241	0.703066	0.717961	1.16108	0.98287	0.789519	0.926114	0.91278	0.939391	0.878809	0.868817	0.839409	1.52006	1.50264	2.11339	0.823931	1.09452	0.953645	0.800681	1.14213	1.1037
no	P07738	BPGM	hsa:669	0.0497388	0.346999	0.472421	0.772069	0.385581	0.966643	0.892531	1.10817	1.2416	0.92333	1.14641	1.03487	1.04857	0.791167	1.46684	0.784528	0.786072	0.92268	1.06721	1.03048	0.718381	0.910875	1.00192	0.819344	0.834476	0.869378	0.780711	1.50249	0.949611	1.14991	0.884287	0.909577	0.836484	0.864272	1.3849	1.49196
no	Q96EY4	TMA16	hsa:55319	0.050329	0.0181312	0.516257	0.0965423	0.0466308	1.8646	1.5404	0.907068	0.58885	0.826131	0.486468	0.656299	0.841192	3.00401	1.07717	2.09961	1.0526	3.11302	1.28271	2.51172	3.3679	0.89134	1.41552	0.889697	0.863224	1.46719	1.17433	1.29175	0.695361	0.747865	0.564847	1.19309	0.889469	1.27171	0.900769	0.608748
no	Q6UVK1	CSPG4	hsa:1464	0.0505238	0.0639854	0.443106	0.168008	0.417211	0.805964	0.854183	1.15677	1.35424	1.05983	1.43526	1.24755	0.765527	0.726423	1.00268	0.816224	0.793234	0.731695	0.912507	0.749224	0.744536	1.12209	0.861695	0.883837	0.902347	0.77276	0.738648	1.506	1.20123	1.82306	0.606018	1.08214	0.673206	0.833771	1.52835	1.15716
no	P13693	TPT1	hsa:7178	0.0509913	0.0483065	0.831378	0.446794	0.347436	1.65379	1.69673	1.3424	0.791167	1.02596	0.811709	0.918837	1.94531	1.40372	1.33087	1.87614	1.87482	1.49191	1.39281	1.82885	1.84023	1.73874	2.44885	1.29712	1.46185	1.11606	2.1461	1.2093	1.31111	1.22067	1.99678	1.41088	1.31321	1.03682	1.20939	1.37343
no	Q9Y2A7	NCKAP1	hsa:10787	0.0510476	0.564502	0.0582261	0.139687	0.0711779	0.987083	0.819482	0.941514	1.14891	0.830206	0.953834	0.89202	1.0296	1.09471	0.843809	0.703833	1.22163	1.02892	1.06667	0.747397	0.782032	0.703783	0.652783	0.960464	0.812447	0.774512	0.875255	0.803056	0.864851	1.09431	0.95034	1.00674	0.873459	0.902855	0.841114	1.1369
no	Q9NX58	LYAR	hsa:55646	0.0511071	0.672528	0.122826	0.476506	0.129543	0.892136	1.1019	0.852278	0.773462	1.23513	0.955322	1.09522	0.774412	0.995896	0.981979	0.819964	0.759166	1.0214	1.39474	0.699658	1.03812	1.15951	0.790973	1.17237	0.960626	1.65357	1.04753	0.720724	0.968553	0.704084	0.66611	1.22737	0.78849	0.974848	1.00325	0.617075
no	Q9NUQ2	AGPAT5	hsa:55326	0.0512992	0.062314	0.717764	0.201915	0.243488	1.45781	1.38263	1.08677	0.78602	0.948426	0.745482	0.846954	1.2224	1.65844	1.04606	2.27502	1.14558	1.39937	1.06274	2.10825	1.35997	1.21997	1.74497	1.3505	1.29892	1.16335	1.13499	0.924352	1.36036	0.695326	1.41636	1.1123	0.969495	1.32874	0.814184	1.15985
no	Q9H1Y0	ATG5	hsa:9474	0.0515673	0.440812	0.200955	0.976789	0.51624	1.20792	1.09707	1.32559	1.2083	0.908232	1.09742	1.00282	1.34704	1.05369	0.894538	1.10999	1.46748	1.3748	0.968268	1.29306	1.1355	1.10345	1.02088	1.1429	1.02771	1.06433	1.11756	1.74941	1.6495	1.52871	1.24445	0.960317	1.0242	0.910313	1.3151	1.54835
no	P52298	NCBP2	hsa:22916	0.0516599	0.0490498	0.957129	0.323085	0.0852931	1.11953	1.1261	0.854827	0.759104	1.00586	0.763556	0.88471	1.22566	1.06151	1.2709	1.08176	1.16653	0.910837	0.800527	1.02378	0.913443	1.71898	0.953358	1.1571	1.16156	1.08062	1.32553	0.565793	1.06869	0.365528	0.930683	1.14386	0.98957	1.1562	0.646607	0.826521
Colon/intestine	Q8NI60	COQ8A	hsa:56997	0.0517962	0.000188787	0.00448484	3.2882e-05	0.000649122	1.41538	0.94569	0.787384	0.832603	0.668152	0.556306	0.612229	1.27548	1.84815	1.23342	1.18987	1.09442	1.85094	1.0662	1.31288	0.906043	0.818232	0.991647	1.00469	0.986955	0.637867	0.786696	0.680223	0.754649	0.71253	0.98129	0.875705	0.77612	0.949267	0.692768	0.663907
no	P60468	SEC61B	hsa:10952	0.0518054	0.205267	0.314288	0.917944	0.188724	0.930427	1.05271	0.829916	0.78836	1.13143	0.891973	1.0117	0.914257	1.03385	0.847623	1.04343	0.942899	0.80051	0.902668	0.973374	1.18868	1.11379	1.54704	1.14456	1.08647	0.520688	0.997145	0.920097	1.02844	0.488764	0.911085	0.82648	0.931698	0.929067	0.685475	0.748134
no	Q2NL82	TSR1	hsa:55720	0.0523756	0.485891	0.237865	0.645201	0.23646	1.0535	1.19434	1.00158	0.838606	1.13368	0.95071	1.04219	0.840825	1.06767	1.24085	1.18458	0.903219	1.08388	0.99793	1.10157	1.28102	1.14068	1.33179	0.995066	1.19733	1.75139	0.952238	0.924415	1.00026	0.876099	1.05423	1.09339	1.1776	1.09704	1.01513	0.776025
no	P53609	PGGT1B	hsa:5229	0.0524452	0.00761015	0.0216219	0.0149533	0.00716203	0.645324	0.845077	1.11726	1.32208	1.30954	1.73132	1.52043	0.534296	0.784913	0.616177	0.738521	0.537102	0.660936	1.14808	0.656019	0.712624	0.880305	0.878773	0.946025	0.901785	0.879698	0.602388	1.52217	1.10897	1.80738	0.885293	1.07379	0.710865	0.781993	1.17841	0.986452
no	P08473	MME	hsa:4311	0.0528322	0.0833962	0.173238	0.201026	0.35139	0.47176	0.584085	1.62974	2.79024	1.2381	3.45459	2.34634	0.53149	0.332531	0.645429	0.44576	0.496327	0.379026	0.904482	0.589286	0.369292	0.516886	0.544227	0.610336	0.490228	0.781715	0.450316	1.28766	3.26655	3.00272	0.32097	0.663273	0.607666	0.392613	0.811398	4.3148
no	Q9UL46	PSME2	hsa:5721	0.0532252	9.45116e-05	0.0142662	0.000685791	0.000168635	0.601391	0.838685	1.00871	1.20273	1.39457	1.67729	1.53593	0.726452	0.592235	0.503597	0.49252	0.720659	0.572886	1.0076	0.478335	0.727373	1.00267	0.741282	0.836168	0.742976	1.05724	0.954509	0.767128	1.15157	0.981746	1.27676	0.990812	1.1489	0.968104	0.86355	0.929796
no	Q8IV36	HID1	hsa:283987	0.0532695	0.000343225	0.300769	0.0307131	0.0233171	0.846234	0.966671	1.16379	1.20391	1.14232	1.37526	1.25879	0.938967	0.776686	0.899329	0.770213	1.00604	0.686167	1.38167	0.801203	0.74826	0.88648	1.1701	1.0252	1.14962	0.54409	0.99342	1.07671	1.16674	1.3485	1.06159	1.18594	1.17956	1.08655	0.995243	1.37325
no	Q15545	TAF7	hsa:6879	0.0535664	0.0330454	0.740211	0.189913	0.20023	1.19739	1.16791	0.989085	0.846887	0.975373	0.826031	0.900702	1.27078	1.38048	1.07165	1.1229	1.04885	1.28971	1.03258	1.10609	1.22977	1.58259	0.962493	1.22994	1.05185	1.21348	1.10236	1.12863	0.926652	0.531334	0.989269	1.05137	1.05218	1.1253	1.0464	1.05063
no	P39060	COL18A1	hsa:80781	0.0537579	0.0421323	0.0730274	0.0964665	0.0126756	0.721419	0.993784	1.89088	1.90271	1.37754	2.62106	1.9993	0.702643	0.57124	0.667101	0.659555	0.820238	0.907739	1.38936	0.514084	0.969151	1.53042	0.864717	0.734329	0.915499	1.20359	0.822913	4.7954	1.37085	2.90991	0.942783	1.6411	1.04557	0.900394	1.87772	1.5342
no	Q8IUZ5	PHYKPL	hsa:85007	0.0539272	0.164665	0.532647	0.575782	0.50582	1.09344	1.01922	1.3408	1.31551	0.932122	1.22622	1.07917	1.19667	1.0557	1.1081	1.01196	1.31183	0.876394	1.3633	0.989548	0.71261	1.1072	0.936677	1.15314	1.21833	0.556002	1.13619	2.1408	1.6528	1.27406	1.19764	1.03157	0.977123	0.938293	1.28677	1.56813
no	Q8N163	CCAR2	hsa:57805	0.0539478	0.0954976	0.914056	0.354342	0.211209	1.08549	1.09091	0.965609	0.88514	1.005	0.889562	0.947279	1.07204	0.999365	1.15186	1.20448	1.05715	1.02804	1.12751	1.19888	1.11043	1.0113	0.870357	1.05993	1.1394	1.1986	1.1018	0.799681	0.946254	1.15008	0.773927	1.01738	1.12345	1.08274	1.01862	0.778336
Colon/intestine	Q9Y3B4	SF3B6	hsa:51639	0.0541341	0.00106606	0.206265	0.020618	0.00155582	1.7016	1.44657	1.09093	0.75415	0.850124	0.641121	0.745623	1.94484	1.63046	1.30756	1.63843	1.98469	1.70363	0.573749	1.55685	1.81361	1.73872	1.3785	1.59339	1.12915	1.27359	1.96161	1.63177	1.14174	1.00452	0.76727	0.879892	1.37051	1.13701	0.701869	1.1838
no	O43687	AKAP7	#N/A	0.0541561	0.632444	0.0423114	0.707493	0.336647	1.11831	0.808471	1.25819	1.55626	0.722938	1.12508	0.924009	1.00739	1.77628	1.06621	0.695658	0.946905	1.21744	0.752486	0.979547	0.609916	0.794647	0.957672	1.04246	0.88375	0.648193	0.607572	2.32812	0.865826	2.01994	0.573544	1.07558	0.788036	0.650512	1.34984	1.67233
no	Q5THJ4	VPS13D	hsa:55187	0.0548195	0.124804	0.963449	0.329771	0.140632	0.92002	0.925502	1.17462	1.26918	1.00596	1.27674	1.14135	1.17127	0.955907	0.728864	0.516253	1.2378	0.910025	0.979705	0.496374	0.976741	0.930711	0.779327	1.07459	1.023	1.11423	0.954839	1.3953	0.832828	1.03264	0.819113	1.77288	1.00301	1.05744	1.30831	1.3501
no	P53611	RABGGTB	hsa:5876	0.0548326	0.988799	0.207471	0.440147	0.380386	1.24393	1.0375	1.24156	1.19669	0.834046	0.998093	0.91607	1.64938	1.07974	1.08575	0.89254	1.87002	0.88615	0.951833	0.927479	0.964284	0.931039	0.961697	1.04556	0.952301	1.09588	1.50739	1.02041	1.13221	1.04405	1.38361	1.01959	1.56921	1.26932	1.12708	1.60857
no	O95989	NUDT3	hsa:11165	0.0556052	0.0265277	0.242706	0.063181	0.0248284	1.5304	1.40471	1.14086	0.812166	0.917876	0.745468	0.831672	1.89262	1.39323	1.46263	1.64116	1.50431	1.28844	1.43482	1.66097	1.56355	1.48701	1.13472	1.11181	1.36069	1.39421	1.49465	1.63154	1.25367	0.665595	1.31708	0.741639	1.34587	1.41047	1.11272	0.789175
no	O94901	SUN1	hsa:23353	0.0557189	0.19996	0.308562	0.521837	0.182798	1.11114	1.04403	1.39272	1.33399	0.939601	1.25342	1.09651	1.00268	1.15317	1.29662	1.21069	0.975961	1.02772	1.14288	1.2303	1.07805	0.923354	1.05599	0.960962	1.08604	0.85619	1.06249	2.55664	1.41896	1.41951	1.01086	0.95462	0.971244	1.18177	1.5751	1.4458
Colon/intestine	P29401	TKT	hsa:7086	0.0557815	0.000287262	0.00329095	0.00068627	0.000790897	0.78793	1.1155	1.35954	1.21877	1.41573	1.72545	1.57059	0.799714	0.720281	0.80551	0.835811	0.80675	0.759517	1.50922	0.807228	1.21081	1.33016	1.13484	0.930357	1.10538	1.09783	0.913621	1.51679	1.06274	1.59035	1.47903	1.25397	1.25338	1.13664	1.88946	1.05347
no	P05026	ATP1B1	hsa:481	0.0557984	0.744623	0.00462488	0.514991	0.159917	1.4792	1.09999	1.56765	1.42515	0.743639	1.0598	0.901719	1.49669	1.6099	1.296	1.37318	1.45199	1.64741	1.05812	1.45242	0.908623	1.31211	1.11631	0.976039	1.20065	0.621147	1.25445	1.41858	2.15549	2.63419	1.26289	1.13995	0.992699	1.13068	1.02214	2.35222
Colon/intestine	Q96GC5	MRPL48	hsa:51642	0.0558034	8.52048e-06	0.0102213	0.000251187	7.78745e-05	1.69915	1.28952	1.0307	0.79929	0.758919	0.606596	0.682757	1.61061	1.67488	1.7462	1.88272	1.7573	1.52318	1.09789	1.88133	1.26502	1.14802	1.63795	1.21126	1.41465	0.825696	1.12384	0.933897	1.43778	0.839928	0.98682	0.82588	1.15063	1.2139	0.838327	1.04912
no	Q08477	CYP4F3	hsa:4051	0.0558439	0.0522034	0.117815	0.122508	0.069574	0.748452	0.916203	1.59327	1.739	1.22413	2.12876	1.67644	0.758317	0.66338	0.790454	0.753554	0.789825	0.735182	1.13037	0.533495	1.02565	0.888635	0.697752	0.904374	0.995769	1.32727	0.742505	1.3256	1.73786	1.09078	0.865896	1.3554	0.97224	1.25378	1.72472	4.01318
no	P55157	MTTP	hsa:4547	0.0559657	0.102589	0.442401	0.248457	0.434686	0.476491	0.55134	1.98497	3.60027	1.15708	4.16581	2.66145	0.427004	0.381212	0.619188	0.595349	0.419555	0.416639	0.518298	0.528608	0.366032	1.09248	0.482604	0.58444	0.519935	0.402414	0.467257	1.31033	4.1164	4.83388	0.338251	0.657496	0.543745	0.414007	0.487131	5.16351
no	Q9BW92	TARS2	hsa:80222	0.0559723	0.00021974	0.00739255	0.00087226	0.00144522	1.3029	1.03287	0.826278	0.799982	0.792751	0.634186	0.713468	1.31286	1.35984	1.2878	1.2132	1.27954	1.36412	0.91293	1.36255	1.02074	1.08913	1.02559	1.12429	1.0092	0.612014	1.1394	0.558462	0.877827	0.463765	1.18272	0.76779	0.938455	1.01541	0.729491	0.902579
no	P33991	MCM4	hsa:4173	0.0562124	0.178548	0.812418	0.50385	0.212349	1.28114	1.32966	0.966168	0.726628	1.03788	0.75415	0.896013	0.939119	1.02295	1.71003	1.92057	0.848697	1.24544	0.626101	1.24889	1.65112	1.80085	1.15912	1.22668	1.35478	1.3547	1.5447	0.765129	1.254	0.736045	1.71324	0.655417	1.01303	1.40597	0.592939	0.559739
no	Q86U28	ISCA2	hsa:122961	0.056225	0.0375658	0.783455	0.218799	0.339364	1.28802	1.2547	1.0651	0.848889	0.974133	0.826931	0.900532	1.03464	1.48915	1.28225	1.43366	1.00791	1.48049	1.04122	1.56555	1.32776	1.36557	1.50713	1.19951	1.34261	0.862469	1.08048	1.03401	1.08565	0.784931	0.998908	1.11704	1.01958	1.38137	1.04538	1.11905
no	Q15050	RRS1	hsa:23212	0.0563558	0.019104	0.79953	0.206172	0.0583495	1.15063	1.12063	0.895729	0.799309	0.973927	0.778468	0.876197	1.12343	1.00952	1.19145	1.33825	0.985641	1.25548	0.698723	1.0654	0.939267	0.870287	1.35903	1.32782	1.37623	1.04021	1.4087	0.845801	0.943067	0.604833	0.694644	1.21366	1.08475	0.726377	1.07865	0.869776
no	Q9P2N5	RBM27	hsa:54439	0.0563906	0.227273	0.444988	0.710782	0.246169	0.961634	1.00782	0.86194	0.855248	1.04803	0.896328	0.97218	1.03046	1.05544	0.808446	0.982941	1.00206	0.890457	0.817856	1.01203	1.04099	0.860572	1.02051	1.19533	0.954208	1.14741	1.0215	0.768836	0.689175	0.974468	0.632549	1.15122	0.978609	0.964819	0.685248	0.912535
Colon/intestine	Q14498	RBM39	hsa:9584	0.0564411	0.000424068	0.0678845	0.00293865	0.0119208	2.76424	1.96173	1.34164	0.68391	0.70968	0.485357	0.597519	3.16053	3.26398	1.42354	2.38901	3.16345	3.18493	0.82416	2.77322	2.07723	2.45193	2.01738	1.98476	1.24703	1.10664	3.17317	1.62814	1.13238	0.830705	1.79488	0.793068	1.63884	1.3676	0.885987	2.0032
no	Q2TB90	HKDC1	hsa:80201	0.0567219	0.091447	0.206353	0.216041	0.231076	0.438152	0.583379	2.11221	3.62065	1.33145	4.82072	3.07609	0.459561	0.271291	0.526526	0.531586	0.534081	0.305868	1.10128	0.435649	0.313197	0.825418	0.538731	0.635282	0.570211	0.374051	0.456589	1.27643	5.67053	2.11206	0.310147	2.04143	0.531201	0.285255	0.77506	6.00777
no	P01911	HLA-DRB1	#N/A	0.0570829	0.0413255	0.101951	0.240129	0.13491	0.446268	4.99116	0.721798	0.144615	11.1842	1.61741	6.40082	0.333816	0.469562	0.770482	0.629884	0	0.473861	15.5887	3.63268	0.567207	9.24742	0.532987	0	0.639787	0.833337	13.8783	0.655634	0.915733	1.17108	0.656294	0.619493	0.624378	0.572803	0.777657	0.503113
no	P30464	HLA-B	#N/A	0.0574362	0.1158	0.996169	0.326712	0.0807092	0.937255	0.936009	1.63341	1.74508	0.99867	1.74276	1.37071	1.8661	1.20216	0.564382	0.508813	0.748655	0.733416	0.380029	0.547899	1.73825	1.19897	0.653601	0.620689	0.83563	1.51929	0.929721	2.23687	0.621972	1.186	1.71744	0.815949	3.5209	2.0273	0.821258	1.753
Colon/intestine	P39687	ANP32A	hsa:8125	0.0578188	8.20216e-05	0.156774	0.00822902	0.0146403	2.05596	1.56344	1.0718	0.685541	0.760444	0.521315	0.64088	1.86719	2.35303	1.43443	1.81504	2.05087	2.81521	0.766239	2.15101	1.8543	2.92598	1.54696	1.5164	0.813834	0.934653	1.56161	1.26971	1.05579	1.15011	1.32505	1.06365	0.883147	0.985622	0.726263	1.18689
no	P62917	RPL8	hsa:6132	0.0578703	0.000381365	0.0312101	0.000640262	0.0121291	2.50582	1.59687	1.12585	0.705035	0.637265	0.449294	0.543279	2.54601	3.55283	1.35863	1.72419	2.94265	2.91061	1.05211	1.94327	1.55538	1.9844	1.36308	1.78272	0.981123	0.834752	2.87501	0.974961	1.08108	0.920583	1.71289	1.02226	1.00256	1.37489	0.857339	1.18608
no	O95999	BCL10	hsa:8915	0.0580449	0.0123243	0.16012	0.0408978	0.161048	1.04186	0.955899	0.797949	0.834763	0.917497	0.765892	0.841694	0.947012	1.10874	0.954697	1.07743	1.11351	1.04975	0.843056	1.03126	0.968114	0.700205	0.959509	1.13831	1.02981	0.91472	1.01812	0.705805	0.518977	0.511509	0.989879	0.973538	0.921194	0.941044	0.685813	0.933781
no	Q969X2	ST6GALNAC6	hsa:30815	0.0581371	0.00336663	0.113917	0.00627299	0.0295596	1.98722	1.19363	0.646617	0.541723	0.600653	0.325387	0.46302	2.33727	1.89108	2.2335	0.3294	3.61888	1.51321	0.893758	1.93927	0.718828	0.41199	1.65467	2.38175	1.76763	0.487179	0.487622	1.187	0.419495	0.646784	0.481226	0.347728	1.12854	0.452577	0.590176	0.566027
no	Q9UBE0	SAE1	hsa:10055	0.0582104	0.104735	0.819384	0.465818	0.242859	1.13796	1.15736	0.999339	0.863461	1.01705	0.878186	0.94762	1.33961	0.999951	1.16504	1.12711	1.22126	0.974774	0.792693	1.16467	1.19027	1.22593	1.14668	1.225	1.01525	1.26218	1.39361	0.843753	0.892578	0.779177	1.25916	0.909401	1.14749	1.1067	1.086	0.969801
Colon/intestine	Q92905	COPS5	hsa:10987	0.0582563	0.420921	0.13403	0.906029	0.00987332	1.0403	0.969112	1.09689	1.13185	0.931571	1.0544	0.992985	1.02738	1.12766	1.04	0.965927	1.02809	1.05273	1.08876	0.87252	1.09135	0.934887	0.893919	0.882864	1.08308	0.861943	1.01268	1.41272	0.963515	0.87945	1.19142	1.09164	1.00072	1.07049	1.22405	1.03803
no	Q6PHW0	IYD	hsa:389434	0.0584989	0.603417	0.0707738	0.765041	0.374354	1.36416	0.939771	1.58869	1.69051	0.6889	1.16459	0.926747	1.75881	0.796247	1.68222	1.17742	2.08609	0.684182	1.34088	0.93398	0.561722	0.705121	0.867843	1.23733	0.927379	0.691132	1.19255	3.12909	1.49505	1.19759	0.644681	1.32806	1.41278	0.742426	1.22589	3.12266
no	Q92552	MRPS27	hsa:23107	0.058623	0.0038207	0.761733	0.182266	0.138754	1.1809	1.13797	0.919329	0.80787	0.963643	0.778498	0.87107	1.24361	1.08353	1.11613	1.30973	1.42113	0.911288	0.909104	1.33364	0.82947	1.16588	1.57386	1.15437	1.12071	0.65865	1.49601	0.875995	0.963784	0.721096	1.05917	0.784534	0.999845	0.911425	0.992481	0.965627
Colon/intestine	O75886	STAM2	hsa:10254	0.0587919	0.00239733	0.0546819	0.00733346	0.00926992	1.46895	1.28971	1.10556	0.857215	0.877984	0.752621	0.815303	1.31566	1.54789	1.37617	1.6269	1.35225	1.59481	1.15079	1.65461	1.48216	1.21568	1.27849	1.3255	1.19703	1.12496	1.17818	0.94789	0.852917	1.02515	1.33911	0.843193	1.31243	1.39341	1.13642	1.09951
no	O00571	DDX3X	hsa:1654	0.0588481	0.74832	0.110826	0.556006	0.402581	1.01043	1.13664	0.980585	0.862708	1.1249	0.970461	1.04768	0.867866	1.06793	0.936852	1.27754	0.915881	0.996522	1.01621	1.32407	1.09182	1.13907	1.39027	1.15169	1.0499	1.02896	1.03775	0.724154	0.83723	0.914777	1.30153	1.24558	0.93246	1.04061	0.909042	0.919884
no	P12931	SRC	hsa:6714	0.0592479	0.0385878	0.675881	0.173996	0.112404	0.853447	0.877521	0.986938	1.12469	1.02821	1.15641	1.09231	0.995878	0.82995	0.814378	0.716299	0.93485	0.82933	1.04734	0.73037	0.723526	0.809888	0.905882	0.854826	0.927647	1.00843	0.889778	0.871261	1.0348	1.06552	0.877045	1.16865	0.949182	0.823383	0.987295	1.1053
no	O14879	IFIT3	hsa:3437	0.0592815	8.40794e-07	0.0942278	0.00349597	0.012384	0.579809	0.887177	1.17539	1.32487	1.53012	2.02721	1.77866	0.536415	0.595339	0.568732	0.61461	0.41135	0.75241	0.958402	0.548961	0.872648	0.791374	0.687677	0.606735	0.920318	1.8938	0.704674	1.25051	1.33652	0.994471	1.12251	1.26377	1.37547	1.04673	1.16889	1.01966
no	Q16513	PKN2	hsa:5586	0.0594189	0.00162166	0.0115463	0.00161563	0.0110816	1.22362	1.04885	0.920601	0.877724	0.857171	0.75236	0.804766	1.18734	1.36325	1.05201	1.12164	1.29021	1.32726	0.993858	1.16881	1.09328	1.06016	0.960743	1.19978	0.98435	0.869921	1.10876	0.889975	0.681032	0.960635	0.913464	1.01519	1.02325	0.978871	0.671954	1.15104
no	P61254	RPL26	hsa:6154	0.0595442	2.55612e-05	0.0879975	0.00380911	0.0120496	1.48005	1.13232	0.814224	0.719074	0.765059	0.550134	0.657596	1.50429	1.76003	1.165	1.46767	1.60322	1.38007	0.643693	1.48399	0.923408	1.38134	1.00245	1.62181	0.816033	0.596278	1.7219	0.477857	0.954442	0.632491	0.912597	1.16404	0.775439	0.864637	0.716128	0.830385
no	Q13797	ITGA9	hsa:3680	0.0596649	0.192792	0.69633	0.456845	0.951514	0.887464	0.851099	1.15523	1.35734	0.959024	1.30172	1.13037	1.1637	0.587211	1.05196	0.83583	1.03402	0.65206	1.01525	0.65228	0.751387	0.899465	0.76213	0.856217	1.01723	0.828041	0.877899	1.58962	1.47461	1.86419	0.589433	1.01611	0.770649	0.705606	1.09453	1.29229
Colon/intestine	Q96CT7	CCDC124	hsa:115098	0.0599129	0.00544807	0.693109	0.153562	0.0462196	1.2475	1.19281	0.965929	0.80979	0.95616	0.774289	0.865224	1.04807	1.18359	1.081	1.47227	1.31707	1.38302	1.64494	1.69472	1.03422	0.883172	1.21982	1.26904	0.952747	1.09541	0.941245	0.644322	0.978153	0.860923	1.17429	1.09074	1.06597	0.966935	1.01053	0.901502
no	Q14764	MVP	hsa:9961	0.0600417	0.723107	0.0146282	0.175999	0.103373	1.26905	0.998648	1.22142	1.22307	0.786927	0.96247	0.874698	1.25279	1.0383	1.36027	1.35153	1.54372	1.06769	0.868193	1.19648	0.805408	0.920927	0.849736	1.05443	1.23962	0.849015	1.20402	1.6962	1.53894	1.00228	1.13898	0.960679	1.0226	1.25731	0.930033	1.44576
no	Q99653	CHP1	hsa:11261	0.0600832	0.0897846	0.843624	0.261535	0.490064	0.920196	0.933707	1.1065	1.18506	1.01468	1.20246	1.10857	0.850288	0.786135	1.03258	1.11031	0.934659	0.807198	0.923665	1.11152	0.824339	0.860855	1.06603	0.918606	1.06035	0.726119	0.911877	1.44333	1.16139	1.23028	0.929629	1.07441	0.865515	0.827223	1.01868	1.40805
no	Q53GS9	USP39	hsa:10713	0.0602647	0.363626	0.00396386	0.059966	0.0238578	0.659409	0.879071	0.727401	0.827466	1.33312	1.10311	1.21812	0.685409	0.663397	0.695269	0.664009	0.685264	0.563104	1.06304	0.690353	0.799432	1.06631	0.863364	0.721138	0.837237	1.0557	0.815061	0.524675	0.860843	0.589552	0.589785	0.884547	0.814117	0.835075	0.937863	0.510151
no	Q15113	PCOLCE	hsa:5118	0.0603262	0.340691	0.562891	0.807611	0.396019	1.24463	1.1548	1.404	1.2158	0.927823	1.12804	1.02793	0.974899	1.6883	1.41694	0.963538	0.883763	1.54037	1.09098	1.05631	1.1579	1.38812	0.946978	1.00177	1.11136	1.69688	0.942893	1.39251	1.03126	1.65931	1.53185	1.25803	1.83568	1.45595	1.49217	0.979268
no	P05388	RPLP0	hsa:6175	0.0603774	0.0295596	0.992868	0.317616	0.128915	1.14116	1.14208	0.94493	0.82738	1.0008	0.828041	0.91442	1.0252	1.14879	1.07409	1.29588	1.1348	1.16822	0.908529	1.23261	1.30051	1.4125	1.36324	0.954143	1.07841	0.745657	1.28309	0.709451	1.14284	1.04076	1.14371	0.978236	0.873003	1.05974	0.635547	0.921091
no	P23919	DTYMK	hsa:1841	0.0604695	0.0135405	0.299289	0.0494236	0.156496	1.13669	1.0461	0.897768	0.858207	0.920303	0.78981	0.855057	0.967018	1.38016	1.12224	1.06995	0.996608	1.28415	0.868506	1.00123	1.05024	1.17994	1.39387	0.970853	1.03891	0.956384	0.954936	0.911486	0.828009	0.629737	1.19088	1.03933	0.923787	0.800518	0.880894	0.875268
no	Q8WW59	SPRYD4	hsa:283377	0.0606448	0.749545	0.234752	0.317857	0.426487	0.990786	0.741351	0.923489	1.24568	0.748245	0.932077	0.840161	1.34728	0.536302	0.921226	0.729115	1.9611	0.449696	0.989827	0.89203	0.425665	0.650338	0.757862	0.808837	0.818552	0.566219	0.762828	0.930533	1.00321	0.699142	1.26709	0.869079	0.915771	0.717457	0.699768	1.20934
Colon/intestine	Q15428	SF3A2	hsa:8175	0.0607466	6.71451e-05	0.0836735	0.00276694	0.0113193	5.88431	3.44115	1.5753	0.457783	0.584801	0.267712	0.426257	8.05946	4.89327	2.8703	6.5165	8.24877	4.71755	0.593838	6.39023	3.96319	2.84065	1.93667	4.75948	1.4447	0.667664	8.37396	1.85709	1.37726	0.886273	2.52571	0.705789	1.51528	1.9502	0.753199	2.60692
no	O43909	EXTL3	hsa:2137	0.0610248	0.304188	0.484572	0.70473	0.10845	0.794767	0.64188	1.15524	1.79977	0.807633	1.45356	1.13059	1.35527	0.971678	0.256269	0.166403	1.36616	0.652827	0.453998	0.156195	0.673974	0.832729	0.258839	1.07041	0.715656	0.943411	0.671712	0.615846	0.210559	1.33382	0.90052	2.47415	0.799795	0.869149	1.99631	1.19701
no	P24821	TNC	hsa:3371	0.0610379	0.0395102	0.00683275	0.0759763	0.0302233	0.439425	0.864885	1.97648	2.28525	1.96822	4.49786	3.23304	0.398215	0.38336	0.509069	0.42935	0.428912	0.487646	1.32033	0.555856	1.17467	0.816253	0.74378	0.51484	0.916421	1.23741	0.504398	5.42639	0.770416	1.90747	0.49373	1.15066	2.1718	1.10263	3.74833	1.01685
no	P62854	RPS26	hsa:6231	0.0611388	0.0165582	0.546642	0.114347	0.181656	2.63534	2.29698	1.34052	0.583598	0.871607	0.508668	0.690138	2.55522	3.66215	1.07241	2.32908	2.95355	3.23964	0.77255	3.03627	2.44659	3.75128	3.43778	1.77909	0.932331	1.39844	3.11852	1.46253	0.968493	0.526026	3.44452	0.614035	1.61187	1.15187	0.71974	1.56555
Colon/intestine	Q53EL6	PDCD4	hsa:27250	0.0612027	1.90764e-05	0.0015359	4.80082e-06	9.21709e-05	2.32815	1.19962	0.855858	0.713442	0.515268	0.367613	0.44144	2.09661	3.34685	1.65191	1.74223	2.51457	2.61671	0.637409	2.11129	1.07335	1.22593	1.1647	1.47116	1.04711	0.57838	1.48724	0.857955	0.921601	0.643993	1.3254	0.677619	0.792136	0.878699	0.63488	0.970442
no	Q92615	LARP4B	hsa:23185	0.0613434	0.0837296	0.619778	0.176149	0.208972	1.29147	1.2016	0.949328	0.790056	0.930413	0.735078	0.832745	0.956493	1.18129	1.66161	1.97693	0.865736	1.10674	0.805086	1.5721	1.07612	0.884695	1.48206	1.27619	1.2942	1.13177	1.29214	0.668986	1.34839	0.679054	1.20345	0.879073	0.735583	1.27365	0.686068	1.0697
no	P20336	RAB3A	hsa:5864	0.0613738	0.710195	0.365806	0.776102	0.529438	1.12204	0.944282	1.20296	1.27394	0.841575	1.07211	0.956845	1.90377	0.706281	0.830023	0.860085	1.63635	0.79573	0.79246	0.759149	0.827748	0.82919	0.889132	1.12921	1.02132	0.823106	1.42723	1.00623	1.10542	1.04815	0.835685	1.19018	1.15013	1.04071	1.59586	1.85423
Colon/intestine	P40227	CCT6A	hsa:908	0.0614045	0.00738574	0.184935	0.0312681	0.0233315	1.3629	1.19598	0.94005	0.786006	0.877525	0.68974	0.783633	1.42133	1.17991	1.43947	1.5788	1.45641	1.10151	0.785782	1.62451	1.05489	1.25841	1.16973	1.26925	1.18695	0.965511	1.44883	0.669929	1.25047	0.569178	1.393	0.786141	1.12934	1.02371	0.647956	0.990728
no	O00533	CHL1	hsa:10752	0.0616356	0.800575	0.160283	0.59387	0.532795	1.502	1.1388	1.58626	1.39292	0.758191	1.0561	0.907146	2.44604	0.801507	1.5171	1.95845	1.50528	0.783621	1.13739	1.33481	0.717043	1.10134	1.40577	1.10735	1.52431	0.664829	1.25637	2.36816	1.52317	2.46306	0.971446	1.39944	1.26053	0.741788	1.45415	2.0946
no	Q9H0A0	NAT10	hsa:55226	0.0619544	0.0237612	0.858044	0.236554	0.276125	1.2656	1.24144	0.967181	0.779083	0.980904	0.764206	0.872555	1.28837	1.21813	1.22038	1.41553	1.11167	1.33955	0.774861	1.22447	1.54796	0.77173	1.38984	1.41002	1.04838	1.44034	1.56533	0.790906	0.749336	0.804072	0.822675	1.08128	1.5065	1.2576	0.980637	0.711618
Colon/intestine	Q13148	TARDBP	hsa:23435	0.0619983	0.000567942	0.109376	0.00813074	0.00491469	1.28479	1.01655	0.74096	0.728899	0.791216	0.576716	0.683966	1.09713	1.50879	1.34802	1.42301	0.951646	1.38014	0.970075	1.52624	1.49355	0.448688	0.744219	0.996993	1.09994	0.886861	0.982346	0.583279	0.813604	0.433589	1.0068	0.705997	0.891487	1.12781	0.493024	0.613053
no	Q5T2W1	PDZK1	hsa:5174	0.062102	0.114485	0.356673	0.265098	0.377587	0.44696	0.497405	1.64183	3.30079	1.11286	3.67332	2.39309	0.433695	0.393701	0.535315	0.422683	0.496947	0.39942	0.538219	0.474836	0.394101	0.724097	0.593246	0.418605	0.576611	0.382144	0.374783	1.18753	4.75997	4.16756	0.237373	0.837365	0.448806	0.356437	0.617237	2.16416
no	Q8WYJ6	SEPT1	hsa:1731	0.0621138	0.177959	0.0117629	0.0359427	0.0186306	0.867555	1.24357	1.01262	0.814283	1.43342	1.16721	1.30032	0.82231	1.01694	0.82771	0.885776	0.57963	1.07296	0.829097	1.1919	1.69958	1.33812	1.24152	1.03073	0.978655	1.5746	1.30795	1.16649	0.726036	1.04748	1.01559	1.13279	0.731367	1.11226	1.32686	0.854695
no	Q96A26	FAM162A	hsa:26355	0.0621521	3.07723e-05	0.0150636	0.000208086	6.32709e-05	2.40288	1.331	0.77709	0.583838	0.553918	0.323399	0.438659	2.01133	2.4594	3.68857	2.4212	1.93416	1.90265	0.408466	3.11625	0.970728	1.33264	0.864161	1.52513	1.38291	0.946492	1.43224	0.519859	1.18693	0.848782	1.0627	0.367232	0.694372	1.25048	0.345863	0.717589
no	P61978	HNRNPK	hsa:3190	0.0622264	0.835841	0.0273755	0.43062	0.222856	0.909686	1.05906	0.89076	0.841087	1.1642	0.979195	1.0717	0.872503	0.898881	0.889299	1.00766	0.838259	0.951514	1.24192	0.902271	1.06475	0.967844	1.15818	1.10932	0.912209	1.24385	0.931173	0.835328	0.59812	0.677859	0.878179	1.27691	0.986333	1.01939	1.0257	0.719029
no	P82675	MRPS5	hsa:64969	0.0622561	0.00274025	0.265121	0.0333039	0.10706	1.15543	1.01702	0.805015	0.791541	0.880212	0.696724	0.788468	1.09958	1.08624	1.39532	1.3251	1.06049	0.965832	0.849284	0.84926	0.880518	0.611683	1.24933	1.21594	1.18414	0.909295	1.40375	0.793152	0.545882	0.541455	1.05465	0.935862	0.931682	0.996834	0.746439	0.699177
no	Q14185	DOCK1	hsa:1793	0.0622581	0.854538	0.0553541	0.270181	0.214195	1.1839	0.924252	1.15602	1.25076	0.780687	0.976454	0.878571	1.27855	1.33419	1.07262	0.66495	1.43686	1.31621	1.08134	0.738371	0.88684	1.21445	0.745858	0.967157	0.701984	0.790202	1.19207	1.47928	1.48464	0.712603	0.889387	0.996294	1.21275	1.01291	1.12191	1.4944
no	Q1KMD3	HNRNPUL2	hsa:221092	0.0627433	0.086003	0.891596	0.399957	0.308957	1.17233	1.1818	1.04318	0.882708	1.00808	0.88984	0.948959	1.09364	1.124	1.19401	1.34805	1.08004	1.19423	1.28105	1.45191	1.31275	1.01327	1.13222	0.999749	1.16071	1.16392	1.12061	1.0102	1.12268	0.846837	1.03114	1.04985	1.09838	1.25877	1.17899	0.791813
no	Q6UWR7	ENPP6	hsa:133121	0.0630071	0.848209	0.00769327	0.470515	0.0302141	1.24445	0.690647	1.32584	1.91971	0.554981	1.0654	0.810192	1.08879	1.51899	1.42068	1.95354	0.660102	0.824606	0.955314	0.755905	0.490405	0.80987	0.499557	0.876676	0.725732	0.382597	0.719771	1.50845	3.19934	2.4427	0.791934	0.762782	0.755354	0.470526	0.601314	1.40018
no	P50120	RBP2	hsa:5948	0.0630157	0.106845	0.141634	0.242603	0.340487	0.296635	0.411384	1.9821	4.81812	1.38684	6.68196	4.0344	0.338736	0.309662	0.219078	0.19822	0.347986	0.366125	0.651968	0.197874	0.361925	0.67559	0.264507	0.478124	0.268202	0.447624	0.356644	0.895441	3.1826	5.69983	0.315059	0.405229	0.547772	0.375955	0.477236	5.93978
no	P46063	RECQL	hsa:5965	0.0634677	0.377353	0.0226737	0.093158	0.0598559	0.750572	1.06295	0.83256	0.783255	1.41619	1.10923	1.26271	0.719933	0.783368	0.834708	0.769328	0.566324	0.829771	0.986492	0.806621	1.27519	1.23555	0.885108	0.860085	0.891699	1.67394	0.951855	0.52511	0.788755	0.676032	0.891852	0.960612	1.04758	1.06543	0.965642	0.572027
Colon/intestine	P52630	STAT2	hsa:6773	0.06356	0.00041905	0.0328417	0.00294035	0.00508129	0.696647	0.934219	1.14333	1.22384	1.34102	1.64119	1.49111	0.617659	0.750077	0.738112	0.719754	0.544447	0.809833	0.990383	0.654019	1.03264	0.859696	0.767736	0.85034	1.09077	1.41035	0.752039	1.63652	1.07711	1.035	1.18281	1.27214	1.15456	1.02777	1.02994	0.874134
no	Q93100	PHKB	hsa:5257	0.0636478	0.783047	0.237321	0.555408	0.103074	1.15487	0.955335	1.19289	1.24866	0.827221	1.03292	0.93007	1.12494	1.50581	1.04139	0.696895	1.0105	1.5497	0.863676	0.668184	1.64551	0.912899	0.644378	0.871725	0.966784	0.936697	1.08816	1.22249	1.13933	1.06543	1.36432	1.27035	0.973997	1.62007	1.04072	1.03931
no	P43403	ZAP70	hsa:7535	0.0636729	0.364517	0.00901595	0.065946	0.00754209	0.755616	0.992212	0.830826	0.837347	1.31312	1.09953	1.20633	0.71698	0.760589	0.823914	0.884712	0.58214	0.765358	0.739719	0.895593	1.06606	1.01655	1.07051	1.03114	0.94234	1.32845	0.839549	0.831557	0.608216	1.13871	0.764793	0.986395	0.690582	0.824831	0.980069	0.652274
no	O14776	TCERG1	hsa:10915	0.0639734	0.864317	0.0181058	0.446242	0.374848	0.92021	1.02069	0.907973	0.889568	1.10919	0.986702	1.04795	0.832488	0.978402	0.872839	0.955538	0.849504	1.03249	1.07902	0.94311	1.08758	1.03284	1.06644	0.973536	0.965314	1.09362	0.944742	0.704244	0.879513	0.833356	0.8851	1.23182	0.849217	1.00098	1.02167	0.765862
no	Q06033	ITIH3	hsa:3699	0.0643036	0.137087	0.87156	0.297166	0.18699	0.90667	0.933402	1.36821	1.46584	1.02948	1.50905	1.26927	0.60955	1.34711	0.51266	0.645269	0.816543	1.50889	1.09334	0.756997	1.13824	0.943937	0.596567	1.10548	0.694712	0.90628	1.16506	1.08967	1.14366	1.65015	1.26452	1.08027	1.20668	0.953682	2.93432	0.990984
no	Q9Y2T3	GDA	hsa:9615	0.0643185	0.143585	0.690313	0.342123	0.504408	0.727599	0.690733	1.77146	2.56461	0.949332	2.43466	1.692	0.747571	0.790048	0.691327	0.531074	0.876005	0.729572	0.801008	0.684528	0.572441	1.04358	0.488893	0.921572	0.526121	0.478619	0.699841	1.80898	2.9468	3.08888	0.676805	0.617558	0.732303	0.581056	0.406589	5.08418
no	Q9UNN5	FAF1	hsa:11124	0.0646627	0.778372	0.276463	0.594908	0.483798	1.09052	0.979539	1.11476	1.13805	0.898234	1.02224	0.960235	1.26864	1.17901	0.844277	0.804433	1.27532	1.17143	0.9093	0.710009	1.16252	1.18999	0.833677	1.07865	0.821671	1.03121	1.07884	1.15045	1.05171	1.09024	1.24249	0.914646	1.18166	1.22453	0.965272	1.21187
no	O43451	MGAM	hsa:8972	0.0649997	0.0971049	0.0838349	0.214442	0.332528	0.474016	0.696815	2.65043	3.80364	1.47002	5.59143	3.53073	0.463164	0.44054	0.516201	0.424758	0.497701	0.501734	1.20444	0.401636	0.514162	1.14986	0.574305	0.640009	0.614337	0.693681	0.478905	2.11556	3.56696	5.74729	0.428081	0.872446	0.747341	0.563012	0.88398	8.9292
no	Q9H3Z4	DNAJC5	hsa:80331	0.0650527	0.0350985	0.193826	0.0765747	0.170275	0.6438	0.754137	1.0141	1.34471	1.17138	1.57518	1.37328	0.652451	0.542351	0.923102	0.632354	0.619481	0.493062	0.92226	0.649853	0.524405	0.807127	0.73125	0.750423	0.772588	1.02529	0.604039	1.6264	1.19588	1.50752	0.812527	1.10333	0.698983	0.760023	0.731045	0.691167
no	Q9NUP9	LIN7C	hsa:55327	0.0651061	0.71255	0.00765218	0.16673	0.172312	1.08439	0.83768	1.04166	1.2435	0.772493	0.960597	0.866545	1.02907	1.26072	1.16895	0.946514	1.06003	1.04103	0.794412	0.998408	0.653013	0.813526	0.863623	1.10924	0.915348	0.552733	0.838819	1.18923	1.28023	1.15519	0.770566	1.15263	0.754374	0.835222	0.783133	1.45434
Colon/intestine	Q15043	SLC39A14	hsa:23516	0.0653662	0.00460915	0.209393	0.0319141	0.0159799	0.287485	0.422052	0.631029	1.49514	1.46809	2.195	1.83154	0.319832	0.216142	0.505256	0.244548	0.301669	0.137462	0.910346	0.240132	0.137134	0.251381	0.362308	0.541145	0.51179	0.430787	0.413448	0.515503	0.953431	0.602192	0.527872	0.652818	0.351205	0.488821	1.03336	0.554057
no	P09972	ALDOC	hsa:230	0.0657049	0.1162	0.822795	0.272139	0.83071	0.985452	1.00057	1.20681	1.20612	1.01535	1.22463	1.11999	1.05406	0.878722	0.965551	0.895942	1.25862	0.859818	1.06178	1.02577	0.957822	1.19274	1.07209	0.966768	1.0115	0.863575	0.853123	1.4645	1.54329	1.63896	0.978469	0.949077	1.00169	0.982122	0.916017	1.38718
no	P05114	HMGN1	hsa:3150	0.0658086	0.508218	0.1449	0.736565	0.230271	0.999948	1.22893	0.885425	0.720488	1.22899	0.885471	1.05723	1.03709	0.949189	1.19324	1.08553	0.867878	0.866762	1.48193	0.750629	1.52672	0.789776	0.847734	1.59005	1.23714	1.3331	1.50324	0.54296	0.293677	1.41757	1.11954	1.01169	1.26354	1.06789	0.86046	0.391493
no	Q9H4A4	RNPEP	hsa:6051	0.0658609	0.99053	0.0957539	0.37438	0.242549	1.20363	0.948133	1.20163	1.26736	0.787731	0.998338	0.893034	1.37685	1.03488	1.12298	1.03203	1.77183	0.883193	0.980102	1.27124	0.63422	0.938799	0.756881	0.991363	0.948412	0.707867	1.30431	1.54831	1.53469	0.823259	1.60876	0.887408	0.993063	1.12423	0.966254	1.32866
no	Q9BXJ8	TMEM120A	hsa:83862	0.066192	0.368564	0.340015	0.910421	0.637177	0.989295	0.915683	1.0827	1.18239	0.925591	1.09441	1.01	0.960053	1.18866	0.839826	0.86344	0.937295	1.1465	0.806939	0.981057	0.79893	0.780963	0.972134	1.00867	0.896893	0.799347	1.19621	0.915564	1.50918	1.15148	0.910987	1.05449	0.969309	0.811342	1.21786	1.20406
no	O43707	ACTN4	hsa:81	0.0662139	0.511076	0.0345164	0.855826	0.117613	1.17871	1.03785	1.27652	1.22996	0.880497	1.08298	0.981737	1.09024	1.1199	1.30687	1.17506	1.285	1.09519	1.17035	1.19211	0.982862	0.940126	0.955226	0.98983	1.18157	0.850148	1.07844	1.87337	1.60838	1.51976	1.0447	0.897029	0.996656	1.09466	1.00912	1.44497
no	P09210	GSTA2	hsa:2939	0.0666343	0.125413	0.541547	0.284461	0.459003	0.408009	0.464954	2.36577	5.08818	1.13957	5.79833	3.46895	0.454402	0.349262	0.512495	0.482798	0.254572	0.394528	0.908022	0.396116	0.259407	0.687445	0.391674	0.440126	0.447861	0.287655	0.366281	1.31125	6.86766	7.03977	0.151335	0.470347	0.465633	0.271377	0.472951	4.24162
no	P30419	NMT1	hsa:4836	0.0671483	0.434822	0.271088	0.880149	0.261241	0.927015	0.981444	0.887345	0.904122	1.05871	0.957207	1.00796	1.03877	0.974668	0.876129	0.870779	0.949125	0.852619	1.05208	1.08151	0.905261	1.05871	1.07446	1.02086	0.802811	0.89015	0.947152	0.754586	0.8962	1.06809	1.01114	0.941162	0.863716	0.828343	0.84829	0.774573
no	Q9P2B2	PTGFRN	hsa:5738	0.0673287	0.719555	0.0438255	0.198198	0.0182643	1.10583	0.942287	1.07871	1.14477	0.852108	0.975471	0.913789	0.985257	1.24659	1.26885	1.05648	0.978886	1.09892	1.2056	1.08819	0.78193	0.891167	0.87073	0.935228	1.06549	0.782139	0.86011	1.22041	0.969107	1.34563	0.981434	0.999369	1.01272	0.919603	1.23528	1.02479
no	P39019	RPS19	hsa:6223	0.0676906	0.376291	0.266198	0.817064	0.0656185	1.18859	1.3671	1.07761	0.788246	1.15018	0.906624	1.0284	1.29719	1.09443	0.967541	1.27838	1.36063	1.13339	0.873311	1.11616	1.33198	1.82862	1.96085	1.47861	1.24049	1.06576	1.40808	0.57649	0.784557	1.14765	1.27689	1.21251	1.47102	0.964473	1.17284	1.09205
no	P04181	OAT	hsa:4942	0.0679613	0.119021	0.647374	0.273005	0.471621	0.688932	0.746502	2.01517	2.69949	1.08356	2.92507	2.00432	0.621228	0.680491	0.66199	0.70335	0.725499	0.741034	0.724599	0.558093	0.655148	1.52018	0.624556	0.667883	0.59799	0.63877	0.731299	1.62989	3.08442	5.93268	0.706101	0.771793	0.637451	0.648171	0.684181	4.04186
no	O15117	FYB	hsa:2533	0.0685532	0.680483	0.0613268	0.194727	0.0800941	0.881349	1.18538	0.934707	0.788528	1.34496	1.06054	1.20275	0.85164	1.31371	0.713721	0.892414	0.597404	0.919202	0.779831	0.899432	1.53062	1.56094	1.13896	1.05892	0.880768	1.49763	1.32134	0.891115	0.805377	0.758502	1.19026	0.955807	1.12477	1.30763	0.834369	0.54453
no	Q9NRD8	DUOX2	hsa:50506	0.0686008	0.00885009	0.0316831	0.0546496	0.0553074	0.495817	1.27931	0.752982	0.588586	2.5802	1.51867	2.04943	0.402689	0.451458	0.552253	0.497538	0.462846	0.608119	2.08686	0.624507	1.09989	0.599765	2.64197	2.03244	1.22521	0.525276	0.677841	0.49828	0.536814	0.647451	0.75811	0.972723	1.05413	0.728022	0.921872	0.659441
no	Q15056	EIF4H	hsa:7458	0.0686677	0.0066929	0.262685	0.0403493	0.0927089	1.80411	1.54776	1.14382	0.739018	0.857911	0.634011	0.745961	1.81802	1.407	1.61513	2.29671	2.09294	1.59485	0.955008	2.33286	1.18267	1.10048	1.93932	1.69039	1.24798	1.59743	1.88373	0.64987	1.04177	0.698015	1.82147	1.12401	1.60199	1.17421	1.46185	0.721236
no	O00468	AGRN	hsa:375790	0.0687952	0.187336	0.62102	0.590541	0.189863	1.09518	1.03348	1.31204	1.26953	0.943663	1.19801	1.07084	1.0402	1.23353	0.988954	0.807	1.15951	1.3419	1.53963	0.772564	1.03188	1.30684	0.968384	0.985068	1.02847	0.715669	0.952846	1.65411	0.902499	1.83774	1.02424	1.32487	1.24001	1.06079	1.72293	1.04115
no	P30039	PBLD	hsa:64081	0.0689148	0.459752	0.0333109	0.991973	0.486351	1.30474	0.825781	1.77401	2.14829	0.63291	1.35967	0.996291	1.48536	1.04958	0.946332	1.27505	2.23608	0.836019	0.671819	1.167	0.52674	0.933279	0.760854	0.807668	0.797221	0.478731	1.28871	0.873577	3.61528	2.63333	0.914655	0.694848	1.21189	0.881023	0.671098	4.47042
no	O14964	HGS	hsa:9146	0.0689165	0.0401125	0.335818	0.0804929	0.269009	1.08489	1.02536	0.911062	0.88853	0.945128	0.839775	0.892452	1.13901	1.28956	0.976624	0.890384	1.10589	1.10786	1.08309	0.921092	1.07784	0.998485	0.919473	1.20085	1.02907	0.929839	1.06848	0.631984	0.975745	0.68604	0.940658	1.01341	0.981424	1.03378	1.02326	0.913245
no	P32929	CTH	hsa:1491	0.0691908	0.369756	0.00694477	0.0596461	0.0325276	1.15087	0.820777	1.03378	1.25951	0.71318	0.898258	0.805719	1.25246	1.22689	1.17286	0.798302	1.36396	1.09074	1.04204	1.02113	0.595047	0.732359	0.752922	0.975089	0.832393	0.483489	0.952527	1.27989	1.17351	1.28445	0.632761	0.688937	1.08228	0.855706	0.968701	1.33775
no	Q07960	ARHGAP1	hsa:392	0.0695524	0.217074	0.544996	0.596774	0.285714	1.15251	1.13078	1.22617	1.08436	0.981143	1.06391	1.02253	1.15083	1.11391	1.24356	1.09053	1.11466	1.20156	1.17038	1.21875	1.13084	1.14575	1.02889	1.1193	1.22661	1.03147	1.10499	1.30914	1.33203	1.15958	1.29761	1.20835	1.39923	1.21254	1.15635	0.960717
no	Q7Z7H5	TMED4	hsa:222068	0.0696333	0.195973	0.504211	0.542781	0.334228	0.922732	0.877632	1.1087	1.26328	0.951123	1.20154	1.07633	0.946611	0.914058	0.853599	0.90067	1.05874	0.862716	1.02409	0.897874	0.854076	0.763331	1.00283	0.955817	1.05073	0.628269	0.72167	0.992913	1.11485	1.53146	0.683081	0.977426	1.09246	0.900069	0.956471	1.72953
no	P00167	CYB5A	hsa:1528	0.0696544	0.112847	0.629781	0.258441	0.420845	0.958704	0.996141	1.55186	1.55787	1.03905	1.61871	1.32888	1.01547	1.06867	0.971302	0.806494	0.911685	0.978594	1.14039	0.767292	0.855752	1.30061	1.04699	1.11963	0.886386	0.892033	0.95619	1.62543	2.11149	1.88315	1.04991	1.14296	0.969254	0.91337	0.836017	3.43516
Colon/intestine	Q13263	TRIM28	hsa:10155	0.0696684	0.00199865	0.213632	0.02085	0.0246619	1.31203	1.14515	0.951877	0.831225	0.872808	0.7255	0.799154	1.23498	1.33003	1.06571	1.64509	1.13757	1.4588	0.936115	1.39035	1.61349	0.87019	0.875707	1.00833	1.06364	1.24072	1.3078	0.950557	0.766158	0.87433	0.786522	0.865395	1.2048	1.13047	1.04126	0.947402
no	Q9H4M9	EHD1	hsa:10938	0.0700233	0.775488	0.134784	0.465056	0.26314	0.924751	1.04648	0.907548	0.867236	1.13164	0.981398	1.05652	1.01547	0.971967	0.954208	0.787354	0.871056	0.948453	1.11267	0.953485	1.20218	1.22434	0.943085	0.790818	0.814694	1.18916	1.18791	1.07065	1.01945	0.681054	1.01282	0.847636	0.845078	0.962783	0.947498	0.78096
no	Q9UHQ4	BCAP29	hsa:55973	0.0701419	0.0938388	0.925794	0.397046	0.413915	0.981101	0.990221	0.806414	0.814378	1.0093	0.821948	0.915622	0.991836	0.900396	1.2516	0.82657	1.01579	0.900414	0.982476	0.85068	0.849686	0.661505	1.1706	1.24811	1.24827	0.995929	0.904735	0.472248	0.787815	0.646355	0.737568	0.9752	0.990206	0.930896	1.08237	0.635071
no	P02511	CRYAB	hsa:1410	0.0701489	0.483526	0.0184514	0.0936345	0.0254825	1.13966	0.856884	1.04103	1.2149	0.751874	0.913453	0.832663	1.31666	1.28089	1.37384	0.933713	0.680975	1.25191	1.10447	0.853951	0.979692	0.781038	0.779803	0.714448	0.980983	0.787332	0.730238	1.14771	1.13213	1.53797	0.707695	1.02011	0.836734	0.936611	1.21542	0.834888
no	P00352	ALDH1A1	hsa:216	0.0707453	0.476792	0.107119	0.943147	0.527106	1.11006	0.825448	1.35569	1.64237	0.743607	1.22127	0.982441	1.41193	0.787161	0.981868	1.6214	1.03754	0.820456	0.631699	1.31097	0.48724	1.0572	0.640602	0.686062	0.760017	0.625302	1.22995	1.1264	2.14966	1.88094	0.782511	0.885162	0.992788	0.782564	0.720434	2.88073
no	Q12929	EPS8	hsa:2059	0.0707608	0.287085	0.292882	0.699291	0.529923	0.799581	0.745522	0.924023	1.23943	0.93239	1.15563	1.04401	0.703726	0.815512	0.978582	0.774106	0.757679	0.767882	0.762158	0.81623	0.679599	0.693477	0.723702	0.779748	0.88809	0.799296	0.567396	0.737602	1.23106	1.34272	0.778401	0.864617	0.551992	0.727364	0.971818	1.11064
no	Q96EP5	DAZAP1	hsa:26528	0.0707869	0.168113	0.832009	0.550545	0.460801	1.10556	1.1308	0.961531	0.850311	1.02283	0.869722	0.946275	0.869256	1.24189	0.996345	1.20006	0.872354	1.45345	1.5323	1.15221	1.25388	1.09229	1.31732	1.07539	0.992307	0.829464	0.932019	1.02517	0.846414	1.01407	0.727334	1.22362	0.796541	0.994636	1.07515	0.950833
no	O00748	CES2	hsa:8824	0.0720165	0.535068	0.00338078	0.838794	0.432559	1.17417	0.781796	1.43423	1.83453	0.66583	1.22148	0.943656	1.11369	1.264	1.14659	1.11522	1.33007	1.07544	0.73874	1.37324	0.520221	0.915934	0.694044	0.740087	0.816362	0.543208	0.694331	1.65829	2.06901	2.32038	0.678801	0.880094	0.532286	0.60897	0.795428	3.36479
no	P32004	L1CAM	hsa:3897	0.0720488	0.83325	0.0818864	0.508131	0.294135	1.44274	1.09801	1.49779	1.3641	0.761059	1.03816	0.899609	1.32316	1.68297	1.50335	1.29738	0.8457	2.00387	0.873692	1.2924	1.37993	1.47801	1.3601	0.917259	1.17957	0.52722	0.873881	1.72976	1.23013	2.2598	0.946529	1.95966	0.795503	0.919852	1.97491	1.66396
Colon/intestine	P61769	B2M	hsa:567	0.0720611	0.000713876	0.00216285	0.000914331	0.000490244	0.704291	1.08153	1.35175	1.24985	1.53564	1.91931	1.72747	0.702219	0.641409	0.695485	0.781409	0.794107	0.611117	1.30268	0.838204	0.776513	1.18397	1.37795	0.9649	1.09675	1.33945	0.85339	1.95069	1.09659	1.77175	1.03319	1.46793	1.16315	0.933674	1.54572	1.20304
no	P02790	HPX	hsa:3263	0.0720691	0.0865424	0.657479	0.224036	0.524701	0.867912	0.896969	1.13534	1.26575	1.03348	1.30813	1.1708	0.963938	0.847248	0.939055	0.757416	0.806855	0.892962	0.909382	0.967182	0.731724	1.13542	0.79419	0.80158	0.896585	0.758963	1.07769	1.30242	1.18757	1.81501	0.982627	0.80174	0.73796	0.843214	1.40331	1.14423
no	P61158	ACTR3	hsa:10096	0.0722337	0.0271571	0.248476	0.0760166	0.203331	0.979569	1.0549	1.22714	1.16328	1.0769	1.25274	1.16482	0.95996	1.04757	0.848911	0.934638	1.01146	1.07488	0.948734	1.04346	1.20707	1.30934	1.08635	0.932002	0.90658	1.09776	0.962781	1.72986	1.33981	1.28781	1.2393	0.996424	0.919695	1.14882	1.15136	1.23118
no	O95749	GGPS1	hsa:9453	0.0724994	0.0235678	0.053539	0.0365085	0.00105242	0.803636	0.910825	1.07837	1.18395	1.13338	1.34186	1.23762	0.943006	0.783349	0.732655	0.655861	0.894251	0.812694	0.793515	0.800667	0.955063	1.06448	0.921514	0.984654	0.860924	0.859421	0.957185	0.652126	1.21618	1.57195	0.985141	1.00411	1.07673	0.995495	1.0126	1.19098
no	P59044	NLRP6	hsa:171389	0.0733643	0.0894331	0.596977	0.222233	0.249016	0.517019	0.595779	1.2462	2.09171	1.15234	2.41035	1.78134	0.51494	0.558272	0.630103	0.541312	0.499337	0.358148	1.08608	0.487436	0	1.1126	0.604281	0.517849	0.652099	0.345849	0.55583	0.603626	2.77329	2.79626	0.334258	1.31701	0.668738	0.24165	1.14092	1.34003
no	Q16819	MEP1A	hsa:4224	0.0733775	0.503823	0.00850074	0.922291	0.343945	1.04792	0.645535	1.37759	2.13403	0.616015	1.3146	0.965305	0.99947	0.989444	1.12888	0.703996	1.63408	0.831659	0.52307	1.00477	0.430923	0.75071	0.622576	0.690372	0.780984	0.445439	0.560968	1.28185	1.70976	3.84535	0.56569	0.860553	0.467808	0.562275	0.67234	2.43271
no	Q96GG9	DCUN1D1	hsa:54165	0.0736576	0.154094	0.972781	0.342499	0.240362	1.27576	1.27156	1.82497	1.43523	0.996706	1.4305	1.2136	1.62824	1.27581	0.955441	1.17635	1.60508	1.01364	1.39671	1.07818	1.34021	1.30953	1.28235	1.06445	1.02594	1.36109	1.58556	1.64796	2.31749	1.46387	1.71118	0.927665	1.66222	1.58731	1.25312	3.85396
no	Q86VM9	ZC3H18	hsa:124245	0.0738558	0.0589841	0.455035	0.10641	0.26984	1.54864	1.2576	0.790322	0.628435	0.812068	0.510332	0.6612	0.850149	1.06536	3.06004	2.36735	0.959499	0.989462	1.06313	2.25627	1.33	0.808783	0.47399	1.60359	0.766163	1.56522	1.45129	0.291429	0.740487	0.772052	0.769048	0.266824	1.44263	1.25874	1.40907	0.162617
no	P62888	RPL30	hsa:6156	0.073863	0.0192062	0.330848	0.0576734	0.209899	1.85115	1.6094	1.24832	0.775642	0.869405	0.674347	0.771876	2.27703	1.6237	1.24412	2.04172	2.50189	1.41844	1.03703	1.89659	1.55416	1.81204	2.07606	1.61252	1.25712	1.05584	2.18322	1.01453	1.10678	0.922096	1.81936	0.812677	1.81301	1.4223	0.970677	1.35342
no	Q9H477	RBKS	hsa:64080	0.0740282	0.0934969	0.447542	0.209595	0.594466	0.834712	0.915708	1.48494	1.62163	1.09703	1.77899	1.43801	0.914976	0.927072	0.824884	0.615968	0.779999	0.945374	1.26762	0.631478	0.965406	1.20367	0.740689	1.01924	0.643086	0.971096	0.799087	2.1876	1.83929	3.08706	0.710854	0.882918	0.850298	0.856875	0.761393	2.18819
no	Q13243	SRSF5	hsa:6430	0.0742933	0.156358	0.668895	0.657202	0.143996	1.2329	1.30864	1.01684	0.777022	1.06143	0.824758	0.943097	1.19878	1.20216	1.28316	1.31244	1.60664	0.79418	0.998042	2.13896	1.1789	1.13999	1.52835	1.14835	0.924151	1.33899	1.38201	1.32416	0.596614	1.29575	1.11362	1.16478	0.928287	1.219	0.921679	0.587674
no	O43865	AHCYL1	hsa:10768	0.0744281	0.784222	0.0347644	0.223551	0.139434	0.996883	0.859059	0.979067	1.1397	0.861745	0.982128	0.921937	1.02832	0.920264	0.916499	1.09363	0.941952	1.08064	0.600964	0.912213	0.827107	0.799786	0.804008	0.890292	1.05416	0.879922	0.963085	0.68256	1.05145	1.09599	1.05405	1.15139	0.89342	0.973048	1.01267	0.89702
no	Q13094	LCP2	hsa:3937	0.0745379	0.37756	0.0615893	0.149937	0.0415441	0.779609	1.27805	0.87815	0.6871	1.63935	1.1264	1.38287	0.782158	0.908222	0.677462	0.797536	0.59592	0.916357	0.693724	0.890416	1.41687	1.5981	1.05599	1.12491	0.898876	2.64182	1.18177	0.681556	0.684825	0.614495	1.32928	0.962926	0.917894	1.15063	0.863658	0.698076
no	Q99715	COL12A1	hsa:1303	0.0745585	0.00585693	0.0168752	0.0112327	0.0127883	0.487082	0.910428	1.39571	1.53303	1.86915	2.86545	2.3673	0.488356	0.428297	0.584427	0.465617	0.473968	0.481829	1.1192	0.668521	1.38225	0.797266	0.714921	0.619834	0.789466	1.59416	0.508232	2.39338	0.781814	1.24729	0.4892	1.51437	1.88693	0.863788	2.25149	1.13316
no	P19021	PAM	hsa:5066	0.0745966	0.164974	0.0296247	0.018317	0.110955	1.71746	0.976216	1.24591	1.27627	0.568406	0.725439	0.646922	2.76634	1.51041	0.97498	0.731708	2.78504	1.5363	0.960872	0.701257	1.11818	1.11364	0.833932	1.45602	0.844555	0.691855	1.06563	1.48156	0.751494	1.62662	0.85983	1.12497	1.22859	0.961055	1.73422	1.44489
Colon/intestine	O15355	PPM1G	hsa:5496	0.0746726	4.44152e-05	0.0147491	0.000249528	0.00408513	1.7706	1.29742	1.05584	0.813795	0.732759	0.596316	0.664537	1.59846	2.03007	1.63859	1.62023	1.50642	2.22984	1.36561	1.28309	1.45357	1.80505	0.873178	1.02654	0.935223	1.16701	1.76753	0.750552	1.15015	1.13237	1.18096	1.0616	1.03447	1.11914	1.27901	0.794275
Colon/intestine	P49916	LIG3	hsa:3980	0.0747508	0.000229551	0.0792324	0.00293376	0.0196296	1.43012	1.14236	0.942304	0.824875	0.798785	0.658898	0.728842	1.82148	1.40469	1.18816	1.11985	1.64917	1.39739	1.28271	1.07753	0.917673	0.991523	0.964624	1.49764	0.985383	0.839194	1.72497	0.977326	1.05474	0.791499	0.914158	0.960546	0.989078	0.909324	0.798667	1.0854
no	Q8WUD1	RAB2B	hsa:84932	0.0748862	0.458144	0.00241496	0.0775214	0.0532295	0.674918	0.9091	0.747286	0.822006	1.34698	1.10722	1.2271	0.778482	0.732129	0.619626	0.642664	0.537651	0.738958	1.11192	0.923829	0.821037	0.856389	1.05859	0.855042	0.87651	1.00245	0.676132	0.503291	0.721731	0.458044	0.822225	1.17649	0.751764	0.887297	0.804403	0.600326
no	P43246	MSH2	hsa:4436	0.0751488	0.0071813	0.489075	0.0950618	0.153197	1.05499	1.0023	0.870405	0.868405	0.950059	0.825036	0.887548	1.06062	0.98638	1.08759	1.17769	0.94259	1.07508	0.72597	1.07494	1.02817	0.813599	0.969697	1.04088	0.979863	1.07529	1.31232	0.781377	0.874579	0.693673	0.943398	0.838743	1.0706	0.869202	1.01806	0.744016
no	Q99543	DNAJC2	hsa:27000	0.0751595	0.0310702	0.687876	0.182547	0.041295	1.19055	1.14478	0.972006	0.849075	0.961554	0.816432	0.888993	1.50955	0.92032	1.19598	1.24996	1.14521	1.1223	0.880832	1.0572	1.34776	0.89412	1.03556	1.41217	1.00177	1.20112	1.4725	1.09058	1.08789	1.13931	0.69383	0.851942	1.00281	1.12137	0.809027	0.951291
no	Q8NC56	LEMD2	hsa:221496	0.0752145	0.0589472	0.546239	0.138481	0.42776	1.21248	1.15478	1.04231	0.902605	0.952412	0.859653	0.906033	1.01903	1.4009	1.08208	1.11878	1.09212	1.56195	0.948597	1.22106	1.16751	1.44927	1.11176	1.14033	0.975182	1.19023	1.18907	1.01068	0.963638	0.851102	1.09818	1.19945	1.07986	1.04914	1.00521	1.12353
no	O15042	U2SURP	hsa:23350	0.0753718	0.11657	0.385351	0.0996229	0.204183	1.40353	1.1161	0.862931	0.773165	0.79521	0.614828	0.705019	1.53156	0.845641	1.15229	1.03038	3.1739	0.687416	1.49592	0.91318	1.00351	0.70947	1.24558	1.12838	0.813487	1.27919	1.4562	1.38889	0.555395	1.08695	0.561761	0.601083	1.04731	0.990888	0.845841	0.688258
no	P06280	GLA	hsa:2717	0.0754525	0.408945	0.221552	0.888572	0.302671	0.945795	0.808897	1.13094	1.39812	0.855256	1.19575	1.02551	0.785301	0.831337	1.19879	1.34295	0.715574	0.800813	1.02117	0.667129	0.653293	0.781315	0.960333	0.744997	0.950952	0.587337	0.913549	0.459736	1.47123	2.11859	1.39224	1.1379	0.752226	0.850981	0.972542	1.02299
no	P22792	CPN2	hsa:1370	0.0754854	0.0475561	0.0877932	0.0873955	0.150294	0.606902	0.782323	1.21823	1.55719	1.28904	2.00729	1.64817	0.567054	0.729527	0.869632	0.586344	0.387415	0.501438	1.19743	0.676458	0.62178	0.608841	0.877135	0.729926	0.845878	0.838735	0.644724	1.54626	1.0584	2.58276	0.909304	1.40331	0.566919	0.418268	1.63886	0.839976
no	P40306	PSMB10	hsa:5699	0.0755483	0.000795501	0.00123075	0.000698007	0.000829338	1.10345	1.80772	2.28088	1.26174	1.63824	2.06703	1.85264	1.14038	0.856365	1.1595	1.39523	1.11975	0.949493	2.58758	1.34763	1.589	2.01006	2.1628	1.52761	1.64306	1.56555	1.83623	2.91305	2.28461	3.38259	1.64964	2.76944	1.82399	1.62306	2.39845	1.68306
no	P42898	MTHFR	hsa:4524	0.0758109	0.0867577	0.600869	0.208194	0.356538	0.798648	0.849877	1.16489	1.37066	1.06415	1.45858	1.26136	0.85391	0.637123	1.07467	0.812402	0.792163	0.621618	0.795009	0.576243	0.737692	0.628746	0.91859	1.11659	0.845342	1.11603	0.914652	0.814788	1.79591	1.72386	0.670092	1.21114	0.871256	0.859545	0.815537	1.72191
no	P16671	CD36	hsa:948	0.0758929	0.0924698	0.479034	0.18987	0.608666	0.912226	0.987342	1.36461	1.38211	1.08234	1.49592	1.28913	0.67117	0.742137	1.11635	1.23221	0.713365	0.998122	1.0375	1.0086	0.723083	1.06954	0.969099	1.02438	0.830683	0.90858	1.31461	2.1387	1.54718	2.32998	0.982012	1.01613	0.870142	0.691116	1.13507	1.5712
no	P23229	ITGA6	hsa:3655	0.0759705	0.618959	0.202036	0.62536	0.619857	1.07764	0.930443	1.12425	1.20829	0.863406	1.04325	0.953327	0.993482	1.09058	1.2911	1.19654	0.94436	0.949798	0.794501	1.05277	0.682191	0.964834	1.08937	1.10624	1.03723	0.453379	1.19347	1.2494	1.40889	1.39144	0.956912	1.02951	1.01344	0.980826	0.902902	1.18491
no	Q14651	PLS1	hsa:5357	0.0760084	0.269885	0.140049	0.631087	0.64379	0.846921	0.703292	1.26461	1.79813	0.830411	1.49318	1.1618	0.82081	0.795622	0.94314	0.709098	1.1052	0.707655	0.687262	0.843814	0.448206	0.734836	0.753586	0.957513	0.795048	0.371132	0.738236	0.758747	2.26896	2.58484	0.780241	0.721212	0.614831	0.592804	0.670276	2.38957
Colon/intestine	P24666	ACP1	hsa:52	0.0760887	0.0136677	0.281506	0.0523652	0.0275614	1.37041	1.2608	1.07931	0.856055	0.920013	0.787582	0.853797	1.24006	1.64651	1.25393	1.3397	1.24964	1.49263	1.17974	1.30238	1.29564	1.59996	1.39693	1.33301	0.976943	0.980047	1.28251	0.884315	1.2522	1.40672	1.34824	0.868239	1.06021	1.06798	0.872302	0.953604
no	P39023	RPL3	hsa:6122	0.0761841	0.0270979	0.76442	0.214967	0.374509	1.20643	1.18012	1.04268	0.883544	0.978185	0.86427	0.921228	1.28322	1.21365	1.02615	1.31856	1.32877	1.06825	1.42559	1.21264	1.17999	1.09525	1.46212	1.07399	1.04837	0.893865	1.22923	0.828308	0.970925	1.0825	0.909661	1.15507	1.20157	1.12678	1.08387	1.02548
no	Q02809	PLOD1	hsa:5351	0.0763306	0.000525414	0.114655	0.0112238	0.0259989	0.809848	0.967194	1.14349	1.18227	1.19429	1.41198	1.30314	0.752788	0.740904	0.893378	0.82478	0.830539	0.816698	0.807987	0.769296	1.10201	0.949579	0.890116	0.857833	0.946975	1.49748	0.883474	1.39683	0.983898	1.28486	1.06138	0.935666	1.30396	1.09707	1.26304	0.964697
no	P27487	DPP4	hsa:1803	0.0771311	0.114585	0.178779	0.237779	0.148711	0.608331	0.743634	2.01279	2.70669	1.22242	3.30871	2.26556	0.526341	0.70256	0.768068	0.59856	0.377475	0.676983	0.823734	0.554639	0.614231	0.897753	0.658294	0.541102	0.687297	1.18036	0.735287	1.83569	2.48839	6.97872	0.715395	0.935451	0.835363	0.783905	0.935949	2.60623
no	P51161	FABP6	hsa:2172	0.0771492	0.125865	0.310981	0.266905	0.420211	0.170027	0.34807	2.93911	8.44403	2.04715	17.2862	9.66667	0.159741	0.166735	0.182053	0.171505	0.165907	0.17422	0.319137	0.149917	0.202179	1.42963	0.19894	0.215459	0.217543	0.236143	0.163681	0.879612	5.84133	8.10679	0.109556	0.220649	0.263109	0.206151	0.289401	10.5354
no	A6NHQ2	FBLL1	#N/A	0.0775042	0.121192	0.838432	0.460099	0.139127	1.16763	1.18637	1.00733	0.849087	1.01606	0.862719	0.939387	1.03868	1.26957	1.30833	1.23232	0.984783	1.17209	1.01251	1.23501	1.49912	1.26205	0.906337	1.22107	0.969484	1.20522	1.36657	1.0904	0.96424	1.23349	0.928396	0.848256	1.1761	1.32324	0.722095	0.779791
no	P61960	UFM1	hsa:51569	0.0777995	0.202231	0.732244	0.673027	0.254874	0.899182	0.965339	0.700478	0.725629	1.07358	0.779017	0.926296	0.989502	0.804193	1.58019	0.67593	0.725751	0.619531	0.841965	0.612366	0.725494	0.917007	0.923412	1.82598	0.827422	0.817075	1.19733	0.703556	0.413327	0.68309	0.782216	1.17535	0.7743	0.718326	0.479818	0.57432
no	Q7Z3U7	MON2	hsa:23041	0.0778114	0.290722	0.532009	0.769614	0.598629	0.815094	0.761529	0.920039	1.20815	0.934284	1.12875	1.03152	0.809662	0.765279	1.10255	0.741355	0.829355	0.642361	0.739096	0.65712	0.630841	0.498643	0.859491	0.877787	1.03883	0.716352	0.835602	1.24989	1.14275	0.586129	0.884671	0.808392	0.928336	0.871944	0.809748	0.99848
no	Q3LXA3	TKFC	hsa:26007	0.0778779	0.106112	0.145481	0.218124	0.267259	0.487453	0.595871	1.40076	2.35077	1.22242	2.87362	2.04802	0.476664	0.446056	0.581921	0.518205	0.414025	0.487845	0.80662	0.489131	0.51679	0.931321	0.575189	0.506147	0.583167	0.498847	0.455629	0.636354	3.50944	1.63865	0.519129	0.894753	0.555451	0.523624	0.722824	3.60657
no	P22466	GAL	hsa:51083	0.0779278	0.0392309	0.250606	0.0618023	0.173212	0.593752	0.692943	0.847571	1.22315	1.16706	1.42748	1.29727	0.474305	0.486821	0.967523	0.688043	0.468128	0.477691	0.668441	0.675587	0.550156	0.764777	0.760242	0.695076	0.93103	0.659803	0.531373	1.02412	0.727154	0.935714	0.556237	1.00787	0.737029	0.634403	1.22695	0.778659
Colon/intestine	P23219	PTGS1	hsa:5742	0.0779683	0.0767013	0.490176	0.185327	0.047714	0.968744	1.03325	1.36935	1.32528	1.06659	1.41353	1.24006	0.939091	0.856113	1.00532	0.970547	0.875593	1.1658	1.26541	0.729366	1.18064	1.29506	0.870439	0.973308	1.15758	0.994924	0.832559	1.26604	0.824978	1.41713	1.02648	1.50956	2.40687	0.881329	1.19914	1.79259
Colon/intestine	Q14103	HNRNPD	hsa:3184	0.0782793	3.48258e-05	0.185941	0.0145434	0.00619563	1.51888	1.2622	0.955865	0.757302	0.831005	0.629321	0.730163	1.52415	1.54562	1.4126	1.51675	1.46505	1.64912	0.683857	1.88598	1.27088	1.46505	1.02415	1.56916	0.847109	0.828706	1.78489	0.938086	1.28672	0.803503	1.26517	0.818778	0.843801	1.09876	0.691477	0.856494
no	P11940	PABPC1	hsa:26986	0.0784257	0.0722708	0.609608	0.178715	0.530698	1.42228	1.36246	1.15737	0.849465	0.957942	0.813739	0.885841	1.51506	1.41062	0.957628	1.49397	1.6968	1.45961	1.17414	1.47822	1.44476	1.194	1.64989	1.47831	1.23823	1.07607	1.52856	1.02691	1.0281	0.771324	1.5369	1.02928	1.52524	1.31982	0.952355	1.22636
no	Q9H3P2	NELFA	hsa:7469	0.0785035	0.332662	0.291193	0.812708	0.0663083	1.01327	1.179	0.912391	0.773867	1.16356	0.900443	1.032	1.13597	0.902868	0.909313	1.06184	1.01919	1.05044	0.780353	0.986694	1.11337	0.815814	1.18583	1.39219	1.11971	1.24109	1.97596	0.47755	0.973202	1.16614	0.929413	1.09151	1.04944	1.10601	0.716154	0.702108
no	P35236	PTPN7	hsa:5778	0.0785614	0.22164	0.0159356	0.0548126	0.0437439	0.684009	1.18332	0.859436	0.726295	1.72997	1.25647	1.49322	0.581266	0.797896	0.77791	0.725565	0.406504	0.814913	1.46804	0.667	1.74914	1.32011	1.05856	0.828385	0.906997	1.79911	0.852498	0.275561	0.754978	0.95726	0.862632	1.04858	1.04275	1.19495	1.11144	0.486783
no	P98160	HSPG2	hsa:3339	0.0787089	0.0861877	0.140592	0.172897	0.128991	0.691506	0.836114	1.53016	1.83009	1.20912	2.2128	1.71096	0.647729	0.604484	0.814306	0.593593	0.649085	0.839839	1.18305	0.537329	0.869752	1.0307	0.743344	0.685192	0.765709	1.01891	0.691033	3.96143	1.00615	2.44248	0.720376	1.03859	0.814827	0.806498	2.00965	0.97148
no	P55265	ADAR	hsa:103	0.078789	0.00580794	0.605281	0.130468	0.134305	1.23584	1.16901	0.963732	0.824398	0.945928	0.779822	0.862875	1.43254	1.09917	1.05485	1.27003	1.33717	1.22125	0.730049	1.27543	1.23186	1.04765	1.0472	1.37313	0.953455	1.13111	1.73122	0.723166	1.08025	0.856389	0.916842	0.930713	1.25861	1.04094	0.798355	1.06833
no	P54803	GALC	hsa:2581	0.0791061	0.188941	0.630387	0.587868	0.507153	1.09054	1.03241	1.30344	1.26252	0.946695	1.19522	1.07096	1.20588	1.17192	1.25669	0.904867	0.883929	1.11998	1.40517	0.65438	1.02369	1.14984	0.808751	1.2715	0.762888	0.968446	1.24706	1.66396	1.07534	1.84298	0.955666	1.37829	0.810922	1.06317	1.36456	1.5761
no	O43813	LANCL1	hsa:10314	0.0791939	0.308909	0.615859	0.672021	0.989716	1.12103	1.164	0.995925	0.855606	1.03833	0.888405	0.96337	1.3978	1.06246	0.825152	1.02826	1.27732	1.13515	1.33556	1.15887	1.23731	1.27543	1.24613	1.15922	0.994863	1.10513	0.963474	0.940526	0.765468	0.594245	0.832937	0.971109	1.22112	1.11045	1.27748	1.24999
no	O94906	PRPF6	hsa:24148	0.0793623	0.49839	0.315649	0.916931	0.485258	1.07614	1.16678	1.00459	0.860992	1.08424	0.933518	1.00888	1.30612	0.97593	0.980505	1.06195	1.26763	0.864679	1.30607	1.09069	1.17373	0.847057	1.10408	1.10863	1.19556	1.28563	1.38961	0.858081	0.898346	1.20232	0.598386	1.30561	1.06813	1.02186	1.09529	0.993296
no	P10253	GAA	hsa:2548	0.0796174	0.967845	0.0778842	0.387471	0.175575	1.11567	0.886338	1.10848	1.25063	0.794444	0.993557	0.894	0.947285	1.46535	0.745335	1.46452	0.788039	1.2835	0.903959	0.999312	1.04198	0.607611	0.91662	0.841409	0.961821	0.873479	0.830852	0.937606	1.16552	1.82842	1.3919	1.07889	0.760949	1.08163	0.954599	0.77683
no	P78362	SRPK2	hsa:6733	0.0796264	0.333396	0.490543	0.889402	0.642557	1.11202	1.19252	1.00155	0.839853	1.0724	0.900655	0.986525	1.27557	0.812964	1.11497	1.19934	1.34033	0.928933	1.31706	1.17024	1.13362	1.07671	1.47417	0.929596	1.1565	1.55867	0.916168	0.927855	0.771446	0.995158	0.871562	1.21839	0.997371	1.09283	1.39863	0.740669
no	Q9BZZ2	SIGLEC1	hsa:6614	0.0796292	0.180011	0.982555	0.373826	0.799874	1.15876	1.1622	1.51124	1.30032	1.00297	1.30418	1.15357	1.3853	0.578494	1.51157	1.4602	1.23671	0.780291	0.977442	1.23093	0.706622	1.06806	1.30904	1.35571	1.19946	1.34577	1.26675	2.48652	2.04583	1.49996	1.14213	1.06544	1.15524	0.959085	1.38435	1.86257
no	Q9BYZ8	REG4	hsa:83998	0.0796453	0.117258	0.359899	0.245421	0.32029	0.721535	0.888458	2.53831	2.85698	1.23134	3.51793	2.37464	0.674371	0.621496	0.573585	0.789305	1.08639	0.584067	0.707794	1.09968	0.660235	1.72369	1.15235	0.824167	0.856737	0.361418	0.61005	2.64982	4.38818	2.18016	1.5161	0.970081	0.937035	0.631499	0.828965	8.74292
no	Q07837	SLC3A1	hsa:6519	0.0797569	0.181483	0.551408	0.406549	0.753035	0.904229	0.819604	1.97853	2.41401	0.906412	2.18809	1.54725	1.14777	0.637302	0.92694	0.869902	1.08104	0.762421	0.298021	0.853394	0.864427	1.2097	0.803584	1.11958	0.7969	0.421474	1.00935	1.6672	4.68543	3.9274	0.442768	0.62848	0.729819	0.657255	0.586438	4.482
no	Q3T906	GNPTAB	hsa:79158	0.0806997	0.479356	0.336271	0.720533	0.596873	1.05732	1.33344	0.939302	0.704421	1.26115	0.888383	1.07477	0.880964	0.748121	1.26091	1.78361	0.813099	0.857191	1.55135	2.4803	1.08925	0.781241	2.0857	1.07209	1.09741	1.03932	0.804291	0.877131	1.24816	0.828797	0.660652	0.843515	1.0693	0.723683	1.34561	0.856875
no	P22087	FBL	hsa:2091	0.0808251	0.0467807	0.624775	0.175791	0.485671	1.1675	1.10328	0.834916	0.756761	0.944987	0.715129	0.830058	1.13602	1.39821	1.12199	1.35872	0.88954	1.10053	0.851535	1.20119	1.33848	0.915053	0.823607	0.993871	0.860053	1.40775	1.53794	0.621855	0.511301	0.582602	0.706387	0.729856	1.3224	1.41158	1.02126	0.606999
Colon/intestine	Q07812	BAX	hsa:581	0.0810465	0.00629885	0.11133	0.0207043	0.0115564	0.460656	0.592111	0.753998	1.27341	1.28537	1.63679	1.46108	0.407665	0.411298	0.672855	0.431123	0.385363	0.455631	0.852202	0.382099	0.528043	0.569815	0.455897	0.534409	0.622487	0.866889	0.51716	0.591108	0.787799	0.617283	0.999327	0.981693	0.582343	0.774319	0.984918	0.46719
no	P50990	CCT8	hsa:10694	0.0812932	0.0171564	0.0793285	0.0332215	0.130592	1.18204	1.09651	0.970989	0.885525	0.927646	0.821454	0.87455	1.24852	1.20515	1.09366	1.19192	1.24794	1.10503	0.940982	1.17415	1.07936	1.10752	1.16972	1.11768	1.00507	1.02928	1.24485	0.700817	0.949958	0.74876	1.25532	0.877417	1.1316	1.03003	0.953981	1.09101
no	P18077	RPL35A	hsa:6165	0.0813204	0.0254773	0.452838	0.0920575	0.30293	1.72122	1.49479	1.10481	0.73911	0.868446	0.641878	0.755162	1.9378	1.76838	0.719832	2.15101	2.39207	1.35822	0.78444	2.04052	1.53361	1.6457	2.32798	1.4595	1.05358	0.857612	1.75014	0.676039	0.955618	0.745136	1.59202	0.777078	1.61187	1.28269	1.11584	1.18703
no	Q9H227	GBA3	hsa:57733	0.0815849	0.145386	0.753102	0.309355	0.501323	0.487393	0.519137	1.70628	3.28677	1.06513	3.50083	2.28298	0.426924	0.455431	0.438003	0.581891	0.429416	0.592695	0.580593	0.396245	0.428638	1.09485	0.451376	0.381937	0.412846	0.347112	0.578639	0.549145	4.3175	4.96338	0.324722	0.731915	0.396057	0.457765	0.388706	3.22736
no	P35610	SOAT1	hsa:6646	0.0816597	0.257363	0.716759	0.640981	0.68208	2.1879	2.39606	1.46991	0.61347	1.09514	0.671835	0.883487	1.52279	2.48876	1.15834	2.11264	1.44801	4.39686	2.41242	2.31461	2.99204	2.54865	3.53987	0.937131	1.63143	3.86649	1.32187	1.15228	1.11068	0.742251	4.30657	0.922024	1.05748	2.04948	0.963234	0.925179
no	P16083	NQO2	hsa:4835	0.0818963	0.160065	0.992082	0.370248	0.49954	0.868226	0.870407	1.36054	1.56311	1.00251	1.56704	1.28478	0.905091	0.614998	1.80007	0.720159	0.675443	0.493597	1.02117	1.66447	0.615439	0.898251	0.767266	0.503937	0.943776	0.956671	0.46269	2.49839	1.20228	2.32937	0.904056	1.74599	0.77947	1.29541	1.10591	0.384016
no	Q9Y2W1	THRAP3	hsa:9967	0.0819807	0.487524	0.163236	0.852206	0.557592	0.996508	1.14056	0.899269	0.788448	1.14455	0.902421	1.02349	0.937091	0.944553	0.929092	1.1666	0.940051	1.06166	1.15805	1.01956	1.25277	0.86941	1.0411	1.17488	1.02156	1.65661	1.07107	0.547467	0.450369	0.841375	0.832775	1.19361	1.34748	1.10548	1.16687	0.607998
no	Q12912	LRMP	hsa:4033	0.0820726	0.624489	0.0920824	0.22131	0.0623579	0.967648	1.22616	1.00143	0.816723	1.26715	1.03491	1.15103	1.12429	0.880407	0.882706	1.04834	0.896959	0.97319	0.934515	0.967398	1.95793	1.15433	1.07769	1.10075	0.965121	1.38529	1.49241	1.08027	0.879702	0.881904	1.10768	1.07608	1.12144	1.13467	1.00756	0.723563
no	P06744	GPI	hsa:2821	0.0822992	0.101398	0.651413	0.235174	0.451475	0.907172	0.933837	1.13634	1.21685	1.02939	1.25262	1.14101	0.961027	0.862171	0.894686	0.89527	1.05336	0.776514	1.0701	0.865072	0.758255	1.07405	0.984414	0.890399	1.06939	0.851876	0.840976	1.61451	1.06443	1.71268	1.08009	0.934081	0.920565	0.965869	1.01468	0.920155
no	Q15691	MAPRE1	hsa:22919	0.082341	0.0221172	0.816182	0.501481	0.384803	1.33479	1.36751	1.14448	0.836909	1.02451	0.857426	0.94097	1.34728	1.34801	1.23772	1.23944	1.32624	1.51002	0.987353	1.27298	1.91637	1.89854	1.39016	1.18395	1.194	1.19233	1.27189	1.08815	1.05266	0.889874	1.43313	1.05937	1.23689	1.2942	1.16009	1.08595
no	O00214	LGALS8	hsa:3964	0.0823995	0.0427016	0.35008	0.108818	0.251679	0.707426	0.786935	0.996775	1.26666	1.11239	1.40902	1.2607	0.61641	0.684363	0.947712	0.739203	0.583338	0.673531	0.599934	0.690624	0.681772	1.17403	0.856587	0.725719	0.8903	0.742911	0.720539	1.53456	1.07545	1.31629	1.15955	0.783686	0.643974	0.769069	0.853398	0.834998
no	P13716	ALAD	hsa:210	0.0824009	0.0430068	0.399876	0.125556	0.065003	0.797593	0.850773	1.0169	1.19526	1.06668	1.27496	1.17082	0.736867	0.776861	0.913589	0.798688	0.737049	0.822502	1.13776	0.91174	0.699434	0.886245	0.788502	0.804228	0.840605	0.671604	0.91684	1.14709	0.963839	0.873195	1.2312	0.83921	0.765983	0.877944	1.48897	0.964633
Colon/intestine	O95479	H6PD	hsa:9563	0.0832305	0.0041072	0.00265799	0.00394313	0.00163717	0.704549	0.966189	1.19103	1.23271	1.37136	1.69049	1.53092	0.773599	0.708766	0.816429	0.629546	0.567725	0.73123	1.15537	0.865382	0.865601	1.12784	0.832558	0.954509	1.00099	1.15791	0.735545	1.86864	0.908387	1.52255	0.968404	1.02746	1.0636	0.907269	1.38523	1.06776
no	Q9NRW7	VPS45	hsa:11311	0.0834167	0.909332	0.0630261	0.422936	0.240389	0.967786	1.0754	0.960037	0.892727	1.11119	0.991994	1.05159	0.953908	0.914896	1.00023	0.904797	0.925623	1.10726	0.961747	1.21109	1.11617	1.12615	1.12638	1.01268	1.06801	1.19448	0.861883	0.645596	0.969	1.10602	0.923452	1.12635	1.09188	0.98984	0.855969	0.932224
no	O95260	ATE1	hsa:11101	0.0834814	0.000893895	0.121209	0.00805717	0.00296397	1.85183	1.42139	1.05795	0.744304	0.767561	0.571299	0.66943	2.18775	1.69417	1.39191	1.71523	2.57604	1.54586	1.1893	2.68638	1.60541	1.05918	1.50813	1.1961	1.19123	0.934214	1.42258	0.681268	0.785592	1.21991	1.38177	0.850546	1.19995	1.49514	0.948423	0.958933
no	P61224	RAP1B	hsa:5908	0.0836493	0.05855	0.890614	0.294929	0.599473	1.81429	1.79036	1.48712	0.830627	0.986809	0.819671	0.90324	2.02141	1.82639	1.35833	1.92631	1.97666	1.77663	1.87397	2.34925	1.78737	2.12524	2.00722	1.18102	1.42871	1.4978	1.86263	1.00176	1.36667	1.1413	1.96832	1.29321	1.95114	1.53046	1.6178	1.51343
Colon/intestine	Q9NYF8	BCLAF1	hsa:9774	0.083681	0.00365872	0.203041	0.0279375	0.0316845	1.44793	1.20772	0.892293	0.738824	0.834103	0.616255	0.725179	1.25259	1.51335	1.25111	1.88049	1.43329	1.35673	0.988457	2.06352	1.3256	0.745898	0.877953	1.22684	0.951456	1.29063	1.39913	0.705971	0.398392	0.655923	0.940565	0.961419	1.33589	1.22166	1.24603	0.564778
no	Q09666	AHNAK	hsa:79026	0.0837086	0.000283568	0.0290532	0.00182314	0.00206201	1.26791	0.982957	0.777654	0.791138	0.77526	0.613338	0.694299	1.21871	1.20813	1.3666	1.32078	1.04246	1.45075	1.19044	1.31828	1.12343	0.491231	0.755219	1.00288	1.0145	1.14617	0.804471	0.571911	0.446588	0.58061	0.680688	0.970489	0.991049	0.881046	1.03336	0.843148
no	Q76MJ5	ERN2	hsa:10595	0.0837591	0.0108111	0.214045	0.0223798	0.0892853	1.20468	0.910753	0.670236	0.735913	0.75601	0.556358	0.656184	1.34459	0.579143	1.83772	1.14662	1.66499	0.655036	0.842552	1.49715	0.515933	0.506205	0.953426	1.04577	1.42096	0.640863	0.773922	0.75326	0.590733	0.40478	0.65351	0.913423	0.700465	0.794645	0.515405	0.7059
no	Q9Y2S2	CRYL1	hsa:51084	0.0840824	0.725972	0.0180611	0.614592	0.318776	1.04671	0.754462	1.13576	1.50539	0.720794	1.08508	0.902936	1.30896	1.06446	1.01777	1.20315	0.843039	0.842876	0.645568	0.955693	0.573178	0.957458	0.659969	0.637933	0.938195	0.408709	1.01345	0.685662	2.23085	1.46845	0.875143	0.846829	0.825487	0.803469	0.601802	1.88417
no	A3KN83	SBNO1	hsa:55206	0.0842164	0.309668	0.531321	0.672844	0.16728	1.0233	1.0639	0.909403	0.854779	1.03968	0.888699	0.964192	0.867537	1.07347	1.16685	1.10981	0.804936	1.11718	0.979715	1.12511	1.07341	1.08233	1.03862	0.900767	1.07691	1.25403	1.04424	1.21739	0.948692	0.818927	1.02916	0.896663	0.750301	1.22597	0.808897	0.488613
no	P52701	MSH6	hsa:2956	0.0842412	0.174756	0.611777	0.747463	0.171569	1.05967	1.10583	0.962723	0.870592	1.04355	0.90851	0.976032	1.01077	1.01721	1.08816	1.21208	0.871244	1.15856	0.880931	0.954874	1.41986	1.03592	0.938349	1.08461	1.16377	1.07592	1.39819	0.811117	0.990332	1.113	0.872329	1.0712	1.04408	1.04065	1.00275	0.719052
no	Q9UHD8	SEPT9	hsa:10801	0.0842947	0.262351	0.491401	0.914241	0.905394	1.01615	1.0665	0.952202	0.892826	1.04955	0.937066	0.993309	1.02428	1.02799	1.00848	0.920494	0.923074	1.19259	1.24863	1.00418	1.31828	1.18543	0.88302	0.965945	0.999476	1.083	0.910573	0.793393	0.905102	0.937627	0.970748	1.12062	0.947001	1.07769	0.993392	0.824243
Colon/intestine	Q9HCN8	SDF2L1	hsa:23753	0.0843976	0.00171995	0.0508745	0.00807162	0.0218413	0.533639	0.702789	0.872067	1.24087	1.31698	1.63419	1.47558	0.523988	0.584593	0.557488	0.453182	0.499184	0.583397	0.813185	0.404192	0.687063	0.641747	0.586319	0.988385	0.618217	0.631493	0.954504	0.877249	0.817036	0.969523	1.10219	0.922826	0.868826	1.15505	0.578095	0.557805
no	Q86V48	LUZP1	hsa:7798	0.0848416	0.203035	0.679644	0.490737	0.736463	0.965559	0.937381	1.15054	1.2274	0.970817	1.19158	1.0812	0.848682	0.844365	1.08539	1.10528	0.918821	0.990816	0.995894	0.731159	1.01393	0.919341	0.755939	0.922853	0.957249	1.1758	0.964269	1.13724	1.36688	1.62824	0.627711	0.863534	1.02979	1.10254	1.04064	1.55831
no	O43818	RRP9	hsa:9136	0.084889	0.908973	0.0935955	0.30665	0.39887	0.881385	1.12449	0.892921	0.794066	1.27582	1.01309	1.14446	0.72435	0.846092	1.04506	0.992385	0.76601	0.914415	1.65364	0.93311	1.15513	0.968985	1.00771	1.04749	0.743783	1.61672	0.993858	0.916221	0.804175	0.607134	0.679704	1.17528	1.12611	1.085	0.997398	0.645271
no	Q6L8Q7	PDE12	hsa:201626	0.0850073	0.0115271	0.733445	0.194054	0.0336877	0.965413	1.00311	1.17254	1.1689	1.03905	1.21455	1.1268	0.990437	1.08286	0.928314	0.749971	0.930609	1.11028	1.58297	0.707845	0.921535	1.10533	0.967976	0.923786	0.990835	0.934602	0.893132	1.34153	1.08795	1.33046	0.999087	1.26335	1.03002	1.03191	1.20736	1.2612
no	P09327	VIL1	hsa:7429	0.0850503	0.471032	0.00277786	0.999012	0.470333	1.11577	0.740232	1.49228	2.01597	0.663426	1.33744	1.00043	1.05364	1.01928	1.26929	0.990949	1.46298	0.898498	0.656076	0.983698	0.505713	0.929037	0.650718	0.8582	0.797477	0.459724	0.821447	0.789809	2.89056	1.80972	1.13474	0.734893	0.687628	0.802558	0.534125	4.04652
no	P41223	BUD31	hsa:8896	0.0850797	0.100894	0.925353	0.450441	0.239554	1.07192	1.08294	0.908442	0.838867	1.01028	0.847492	0.928887	0.907365	1.15816	0.951095	1.40205	0.90646	1.10637	0.998779	1.41415	1.02947	0.721691	1.46531	0.970533	1.12534	0.924069	1.09711	1.11471	0.887664	0.918634	0.818355	1.09023	0.596027	0.958234	1.01818	0.773936
no	Q96GK7	FAHD2A	hsa:51011	0.085524	0.0962188	0.562419	0.198221	0.399329	0.8761	0.930826	1.17645	1.26388	1.06246	1.34282	1.20264	0.977671	0.694223	1.08855	0.938025	0.999196	0.558934	1.16986	0.918066	0.70818	1.14724	0.791955	1.00008	0.847647	0.869239	0.925164	1.52685	1.04711	1.49059	0.878182	0.740792	0.972443	0.912097	1.86621	1.15376
no	Q9UQ90	SPG7	hsa:6687	0.085823	0.00447938	0.0261435	0.00143557	0.0306397	1.14459	0.922802	0.818634	0.887117	0.80623	0.715221	0.760725	1.1541	1.51849	1.07238	0.820184	1.0345	1.26788	0.954059	0.965556	0.72662	0.939114	0.883074	1.08443	1.01069	0.817654	0.924023	0.713509	0.78499	0.687638	0.767957	0.991329	0.720939	0.718533	1.03643	0.946377
no	Q96NC0	ZMAT2	hsa:153527	0.0860019	0.407079	0.324868	0.969519	0.339069	1.04545	1.18097	0.920742	0.779651	1.12963	0.880718	1.00517	1.04642	1.12469	0.737722	1.02295	1.32081	1.02008	1.80441	0.93815	0.957769	1.2713	1.10527	1.30969	0.856582	1.26205	1.12349	0.577583	0.504805	1.35539	0.746864	1.1919	1.2531	1.04014	1.00856	0.608339
Colon/intestine	P19338	NCL	hsa:4691	0.0860041	0.0989445	0.873217	0.4494	0.0281758	1.68396	1.73183	1.18949	0.686842	1.02843	0.706366	0.867396	1.59866	1.72606	1.02478	1.80304	1.82595	2.12529	1.26527	2.89054	1.39717	2.54327	2.1632	1.28058	1.06554	1.27275	1.70817	2.73118	0.849111	0.795022	1.05936	1.04105	1.01269	1.32255	1.16756	0.726928
Colon/intestine	P51531	SMARCA2	hsa:6595	0.0860233	0.000244065	0.052745	0.00312825	0.00448232	1.39009	1.14854	0.960537	0.83631	0.826233	0.690987	0.75861	1.44346	1.49687	1.1405	1.50853	1.40996	1.34124	0.925445	1.55824	1.2176	1.31571	1.01496	1.07967	0.947628	0.827011	1.4506	1.16664	0.787995	0.679093	0.893896	1.02682	1.10664	1.06929	0.785562	1.12888
Colon/intestine	P42892	ECE1	hsa:1889	0.0863379	0.00247817	0.0412223	0.00782559	0.0175632	0.594018	0.783571	0.968132	1.23554	1.3191	1.6298	1.47445	0.514014	0.665121	0.666835	0.649268	0.48975	0.579119	0.870726	0.597944	0.673233	0.952035	0.745295	0.683388	0.710484	1.19726	0.621772	1.05505	0.859597	1.4668	0.921037	0.93997	0.632538	0.803871	1.12245	0.91188
no	Q4U2R6	MRPL51	hsa:51258	0.0863986	0.000317619	0.0401454	0.00108104	0.00594492	1.63921	1.21613	0.988671	0.812962	0.741902	0.603138	0.67252	1.8881	1.4222	1.49514	1.17391	2.20734	1.6486	0.99374	1.50414	0.868212	1.23636	1.21687	1.96095	0.919576	1.00276	1.2426	1.17202	0.913272	1.11005	0.960475	1.15185	0.701706	0.934096	1.03242	0.922143
no	Q15582	TGFBI	hsa:7045	0.0864041	0.0442795	0.0770728	0.0750698	0.170567	0.709946	0.863603	1.18654	1.37394	1.21643	1.6713	1.44387	0.923204	0.514662	0.668801	0.628924	0.761338	0.762749	1.02705	0.979732	0.901587	1.08647	0.728071	0.740032	0.70694	0.650973	0.951573	2.28632	1.31402	1.55805	0.712715	1.14506	0.883365	0.637509	0.935324	1.20647
no	Q15417	CNN3	hsa:1266	0.0864647	0.0587413	0.42261	0.147774	0.106641	0.441583	0.493806	0.677821	1.37265	1.11826	1.53498	1.32662	0.389126	0.517007	0.360228	0.393166	0.428282	0.561686	0.771554	0.44174	0.445664	0.511093	0.35642	0.457807	0.350785	0.445788	0.663403	0.994174	0.736276	0.409697	1.09383	0.447887	0.485029	0.662935	0.894299	0.376271
no	Q5GLZ8	HERC4	hsa:26091	0.0864947	0.523889	0.106194	0.155393	0.313684	1.0487	0.865964	0.983739	1.136	0.825751	0.938056	0.881904	1.4442	0.882144	0.930384	0.852817	1.31448	0.868167	0.853261	0.848928	0.889972	0.752208	0.669031	1.05891	0.890781	0.711154	1.11944	0.878079	1.14347	0.975495	1.14486	0.808115	0.980124	0.93619	0.882893	1.10442
no	Q6VY07	PACS1	hsa:55690	0.0868484	0.878382	0.11875	0.469907	0.399852	0.883037	1.03644	0.867426	0.836928	1.17372	0.982321	1.07802	0.832307	1.0067	0.781	1.09197	0.661969	0.924284	0.878085	0.997664	1.37	1.12669	0.981806	0.941412	0.826306	1.27799	0.928011	0.843783	0.697202	0.516023	1.17994	0.730368	1.03624	1.03357	0.983875	0.785842
no	Q96DG6	CMBL	hsa:134147	0.0871032	0.868822	0.0364082	0.29134	0.314382	1.1219	0.726866	1.07974	1.48547	0.647887	0.962414	0.805151	0.942807	1.64937	1.14871	0.622054	1.51561	0.852873	0.678399	0.895839	0.415379	0.604213	0.660615	0.801085	0.889257	0.371366	1.22564	0.579682	1.78278	1.44714	1.06101	0.799143	0.535711	0.82188	0.760902	1.92938
no	Q8WXF1	PSPC1	hsa:55269	0.0871048	0.736189	0.0095498	0.605699	0.0928193	0.998233	1.10993	0.96552	0.869895	1.11189	0.967229	1.03956	0.993219	0.960847	1.05674	1.08239	0.94209	0.954115	1.02678	1.11097	1.09347	1.12799	1.26427	1.1794	1.109	1.03644	1.04103	0.604398	0.915769	1.30699	0.840009	1.14466	1.12788	1.12305	0.887414	0.739523
no	Q14203	DCTN1	hsa:1639	0.0872629	0.547603	0.181615	0.807458	0.139924	1.09563	1.04809	1.12332	1.07178	0.956604	1.02527	0.990936	1.13913	1.09315	1.09126	1.01158	1.087	1.15167	1.13425	1.08265	1.10269	0.968138	0.926458	1.08942	1.06056	1.08855	0.980056	1.31239	1.09769	1.18161	0.962249	1.05889	1.12107	1.11271	1.05501	1.20824
no	P35232	PHB	hsa:5245	0.0873759	0.00894827	0.473521	0.0938634	0.102314	1.23013	1.14431	0.957252	0.836532	0.930237	0.778173	0.854205	1.15832	1.39524	1.17527	1.41876	1.22711	1.00608	0.781338	1.4338	1.01199	1.22883	1.51267	1.28147	0.828036	1.0259	1.19476	1.05347	0.959663	0.648466	0.933488	0.825831	0.965927	1.05635	0.882323	1.28976
no	P50053	KHK	hsa:3795	0.0874209	0.116616	0.0302128	0.225392	0.276678	0.418207	0.680853	2.52759	3.71238	1.62803	6.04386	3.83595	0.380656	0.288463	0.591035	0.557486	0.358497	0.333104	1.10554	0.40958	0.435898	0.696238	0.890863	0.6332	0.840895	0.717387	0.398072	1.453	4.43592	2.86434	0.437296	1.06946	0.726946	0.504894	1.40643	9.84997
no	Q9Y6K5	OAS3	hsa:4940	0.0875978	0.00382826	0.0274311	0.00872878	0.00425179	0.576212	0.859395	1.14435	1.33157	1.49146	1.98598	1.73872	0.544626	0.633061	0.624468	0.600695	0.422682	0.631738	1.10828	0.499662	0.85348	0.837866	0.642459	0.702926	0.82722	1.41626	0.846395	0.504097	1.18453	1.60303	0.950446	1.7203	0.978966	1.1153	1.41338	0.829066
no	Q8N9T8	KRI1	hsa:65095	0.0876601	0.342031	0.310637	0.770974	0.542624	1.06649	1.41169	0.884376	0.626465	1.32368	0.829242	1.07646	0.893162	1.21467	0.89475	1.18559	0.80581	1.40495	0.94837	1.13879	2.36114	0.616435	1.1374	1.26703	0.999095	3.0251	1.21187	0.637188	0.585915	0.297425	0.505989	1.15935	0.991937	1.43966	1.41588	0.926029
no	P27216	ANXA13	hsa:312	0.0879701	0.596936	0.0208386	0.788918	0.421722	1.01185	0.664839	1.2057	1.81351	0.657054	1.19158	0.924316	0.988575	1.15339	1.29994	0.693446	1.0004	0.935339	0.650565	1.22373	0.318952	0.667085	0.601872	0.875879	0.72832	0.326721	0.590429	0.987619	1.68506	2.29803	0.870847	0.63771	0.611205	0.556189	0.423605	2.781
Colon/intestine	Q9BRJ2	MRPL45	#N/A	0.088191	0.000952353	0.0319326	0.00183248	0.00778298	1.40199	1.05936	0.84274	0.795518	0.755611	0.601102	0.678357	1.09753	1.3946	1.56087	1.83801	1.36326	1.15768	0.576324	1.50619	1.07165	1.10985	1.14072	1.04153	1.31208	0.794995	0.980898	0.826496	0.804348	0.622206	1.31371	0.677685	0.848104	1.12289	0.600247	0.768973
no	Q8IYB3	SRRM1	hsa:10250	0.0884789	0.298364	0.352949	0.774493	0.915945	0.997452	1.08373	0.836256	0.77165	1.08649	0.838393	0.962443	0.915295	1.15295	0.993165	0.959433	1.02008	0.943791	1.27243	0.927078	1.30637	0.634489	1.12108	1.0397	1.12561	1.23496	1.09181	0.425475	0.632497	0.538769	0.794938	1.17214	1.12849	1.44736	0.902445	0.484193
no	Q9H204	MED28	hsa:80306	0.088904	0.495744	0.033121	0.136506	0.0712325	0.876902	1.03866	0.91492	0.880866	1.18446	1.04336	1.11391	0.93336	0.825718	0.896331	0.906905	0.856095	0.843002	0.915805	1.00361	1.02624	1.09797	0.859937	0.974046	1.26058	1.32033	0.889416	0.880282	0.959987	0.688445	0.876135	0.975984	1.02016	1.0744	1.00244	0.756439
no	Q6JBY9	RCSD1	hsa:92241	0.0889143	0.276978	0.035411	0.09848	0.0679305	0.683054	1.10121	0.801043	0.727418	1.61219	1.17274	1.39246	0.73017	0.669804	0.652372	0.696219	0.63425	0.71551	1.80131	0.588543	1.42206	0.960878	0.554037	1.09131	0.883726	1.59893	1.01013	0.78601	0.302254	0.780778	0.919434	0.782013	1.03658	1.13343	0.908218	0.560657
no	Q9NWH9	SLTM	hsa:79811	0.089085	0.0376407	0.907516	0.299975	0.406584	1.15941	1.14046	0.866573	0.759846	0.983654	0.747425	0.865539	1.15795	1.14316	0.953652	1.45336	1.21906	1.02928	0.71071	1.53875	1.20305	1.20869	0.748891	1.15189	0.653964	1.60185	1.44634	0.754056	0.498464	0.859622	0.789541	0.721073	1.42469	1.11731	0.967555	0.666849
no	P47755	CAPZA2	hsa:830	0.0895689	0.349099	0.482416	0.956094	0.422681	1.14012	1.08936	1.19778	1.09953	0.955479	1.05058	1.00303	0.960252	1.22325	1.25566	1.13308	1.04633	1.22214	0.820862	1.21828	1.27161	1.19242	1.07908	0.980858	1.10167	1.1621	0.977346	1.23111	1.22778	1.32713	1.24886	1.00156	1.02615	1.23483	1.20768	1.27492
no	K7EJH8	ACTN4	#N/A	0.0896692	0.205654	0.669903	0.506164	0.80595	0.783093	0.73315	1.08398	1.47853	0.936223	1.38423	1.16023	0.705117	0.658686	0.828853	0.884592	1.04229	0.579018	0.787353	0.912675	0.403313	0.541456	0.862901	0.865395	1.14756	0.472933	0.604763	1.19075	1.77508	1.53711	0.720341	0.672593	0.730112	0.632233	0.591218	1.9064
no	Q16134	ETFDH	hsa:2110	0.0898087	0.79692	0.0142075	0.230526	0.098216	1.00107	0.796208	0.971836	1.22058	0.795354	0.970793	0.883073	1.03824	0.930421	1.15426	1.00248	1.07261	0.808449	0.930157	1.03656	0.565942	0.788822	0.697855	0.796631	0.925544	0.667522	0.756842	1.25788	1.11113	1.13537	0.669659	0.798207	0.658032	0.797888	0.986766	1.33159
no	O15347	HMGB3	hsa:3149	0.0899515	0.362517	0.515363	0.995687	0.439179	0.905959	0.970177	0.842573	0.868474	1.07088	0.930035	1.00046	0.896248	0.717997	0.724432	1.06152	1.1269	0.908654	0.967579	1.04795	0.713963	0.939307	0.828162	0.98672	0.77961	1.13072	1.33759	0.805369	0.754378	0.705726	0.869291	1.01889	0.843883	0.931925	0.854672	0.799021
no	O15371	EIF3D	hsa:8664	0.090039	0.0218563	0.182771	0.0399668	0.0727607	1.37577	1.2724	1.1372	0.893745	0.924863	0.826592	0.875727	1.23196	1.42371	1.27323	1.64879	1.26859	1.40834	1.09898	1.46911	1.30695	1.31401	1.32933	1.16179	1.27629	1.10012	1.395	0.956169	1.28526	1.15396	1.33024	1.17456	1.16754	1.36871	0.972996	0.82536
no	P23588	EIF4B	hsa:1975	0.0901551	0.480932	0.242444	0.573941	0.244723	0.95075	1.17979	0.893449	0.757293	1.24091	0.939731	1.09032	0.942907	0.981879	0.953399	0.780292	0.932099	1.11393	1.90082	0.826406	0.996108	1.97352	0.875596	1.03432	0.805647	1.1576	1.04811	0.710468	0.7263	1.21798	0.969666	0.919386	1.04701	0.927471	0.792439	0.730324
no	P05771	PRKCB	hsa:5579	0.0904308	0.651444	0.208473	0.581516	0.169999	1.06177	1.30425	1.00123	0.767669	1.22837	0.942984	1.08568	1.27902	1.0003	0.781183	1.16269	0.954727	1.1927	0.512599	1.33024	1.99649	1.42347	1.43656	1.01175	1.0077	1.45418	1.56525	0.65382	0.87477	0.723622	1.12582	1.25553	1.22362	1.15236	1.36647	0.635071
no	Q9H845	ACAD9	hsa:28976	0.0905528	0.262047	0.560438	0.723951	0.681881	1.01987	1.05224	0.945537	0.89859	1.03175	0.927119	0.979433	0.970172	1.09078	0.98839	0.934892	0.977583	1.15737	1.21827	0.965692	1.03763	1.00328	1.24925	1.0615	0.988795	1.03551	0.910274	0.957933	0.935157	0.70793	0.974143	1.17655	0.944202	1.05876	0.974329	0.780826
no	Q16363	LAMA4	hsa:3910	0.0906286	0.0529717	0.0453916	0.0871822	0.0784844	0.94072	1.11757	1.52084	1.36085	1.18799	1.61668	1.40233	1.05882	0.775786	1.05834	0.989134	0.788342	0.973898	1.28605	1.06579	1.22681	1.37221	1.17205	0.825126	1.05496	1.04659	1.00851	2.96945	1.10169	1.69311	1.00213	1.13782	1.48563	1.05345	2.08811	1.15618
no	Q9NZA1	CLIC5	hsa:53405	0.0907643	0.3352	0.242077	0.701383	0.561891	0.981082	0.817178	1.38061	1.68948	0.832936	1.40723	1.12008	0.709232	1.59747	0.851518	0.611528	1.03684	1.07991	0.695944	1.05926	0.733467	0.968595	0.719833	1.06449	0.677102	0.76098	0.674929	1.02756	2.60158	1.59055	1.28963	0.685111	0.74652	0.810531	0.505922	3.16808
Colon/intestine	P08758	ANXA5	hsa:308	0.0908678	0.0103668	0.12215	0.0325095	0.00908005	0.736685	0.880909	1.08708	1.23404	1.19577	1.47563	1.3357	0.813639	0.665012	0.835318	0.672742	0.705468	0.727931	1.34399	0.749841	0.827054	0.957494	0.791148	0.705113	0.815401	1.02103	0.717111	1.32267	0.93918	1.69961	0.925648	1.05356	0.979619	0.865887	1.17115	0.826382
no	O15066	KIF3B	hsa:9371	0.0909631	0.505987	0.436357	0.845666	0.405042	1.19492	1.52243	0.994258	0.653071	1.27409	0.832069	1.05308	0.605298	0.732009	1.95196	2.31609	0.597208	0.966968	1.98964	3.0239	0.965264	0.99705	2.33685	0.939382	1.50175	1.37261	0.575469	0.643174	1.964	1.17097	0.861936	0.913319	0.828394	0.956206	0.865141	0.745193
no	Q99439	CNN2	hsa:1265	0.0913119	0.669124	0.180403	0.569796	0.680076	0.928762	1.15742	0.87373	0.754893	1.2462	0.940747	1.09347	0.821475	0.935155	0.795627	0.934457	0.924199	1.16166	1.16633	1.10125	1.73433	1.21212	0.748469	1.12319	0.729457	1.75126	0.850397	0.513814	0.478946	0.924646	1.11771	0.768575	1.117	1.24571	1.07273	0.624454
no	Q9Y6U3	SCIN	hsa:85477	0.091744	0.525135	0.0103471	0.922901	0.433946	1.22968	0.733888	1.63269	2.22471	0.596814	1.32774	0.962278	1.14472	1.18163	1.0684	1.16256	1.86433	0.95641	0.517019	1.43077	0.620622	0.768767	0.453997	0.835718	0.933627	0.507386	0.537088	1.39968	2.91224	1.72645	0.825941	0.691995	0.617088	0.716297	0.783569	5.02095
no	Q9HBB8	CDHR5	hsa:53841	0.0917671	0.0886793	0.408201	0.181073	0.476257	0.817791	0.927007	1.39336	1.50308	1.13355	1.70381	1.41868	0.699434	0.578967	1.06119	1.10824	0.791871	0.667037	1.44435	1.05348	0.548101	0.847558	1.08919	0.857109	0.977382	0.81327	0.712623	1.47363	2.12853	2.83371	0.715454	1.05867	0.763906	0.665434	1.12277	1.77815
no	P16401	HIST1H1B	hsa:3009	0.0920031	0.877702	0.0446252	0.283936	0.249381	0.896224	1.17647	0.917981	0.780287	1.31269	1.02428	1.16848	0.891635	0.950729	1.00712	0.898773	0.665492	0.963597	1.34086	0.804798	1.37887	1.0396	1.16168	1.25698	0.794376	1.71263	1.0984	0.84767	0.586731	0.776763	0.624925	1.29806	1.06349	0.764865	1.54299	0.756334
no	P11234	RALB	hsa:5899	0.0920382	0.383238	0.429731	0.948183	0.250671	1.29243	1.44667	1.15965	0.8016	1.11934	0.897265	1.0083	1.49066	1.06667	1.27592	1.04744	1.77525	1.09865	1.01707	2.12281	1.00489	1.13512	1.70862	1.40587	1.27742	1.91755	1.43072	0.573014	1.19308	1.32126	1.21247	0.952677	1.41223	1.07497	1.22103	1.47613
no	P40429	RPL13A	hsa:23521	0.0921245	0.00271412	0.410256	0.0692281	0.0468879	1.1629	1.06601	0.883841	0.829114	0.916679	0.760032	0.838356	1.17118	1.33347	0.987043	1.20998	1.16492	1.11081	0.561716	1.15691	1.09242	1.32532	1.37713	1.15158	1.03884	0.748499	1.14164	0.566786	1.01006	0.813977	1.07931	1.00142	0.853987	1.01288	0.803601	0.81254
Colon/intestine	P27635	RPL10	hsa:6134	0.0929304	0.00140864	0.252012	0.0345506	0.0383875	1.96212	1.63997	1.1736	0.715619	0.835819	0.598127	0.716973	1.96729	2.15567	1.8994	1.9558	2.09698	1.69758	0.619013	2.49276	1.71479	1.79207	2.26315	1.68207	1.29173	0.792676	2.11153	0.617519	1.52717	0.695256	1.70407	0.788079	1.64608	1.63841	0.827414	1.11837
no	Q8WVY7	UBLCP1	hsa:134510	0.0929891	0.814564	0.106183	0.282929	0.150285	0.908904	1.19627	0.939849	0.78565	1.31617	1.03405	1.17511	1.0369	0.798556	0.648121	1.29222	0.975328	0.702291	0.838808	1.47446	1.03453	1.5418	1.87617	0.897024	1.01664	1.11515	0.971842	1.23254	0.804796	0.499128	0.969111	0.932309	1.15331	0.813623	1.26769	0.786128
no	O00443	PIK3C2A	hsa:5286	0.0932123	0.0397875	0.506362	0.132732	0.172782	0.800971	0.857392	1.00367	1.17061	1.07044	1.25307	1.16175	0.655346	0.764176	0.926343	1.02405	0.708924	0.726991	0.964755	0.631352	0.91194	0.609685	0.839051	0.809724	1.12224	0.987767	0.840007	1.13782	1.01179	0.865123	0.813753	1.27774	0.883737	0.935288	1.2706	0.837195
no	Q9P291	ARMCX1	hsa:51309	0.0937706	0.0663173	0.387444	0.124933	0.380293	0.616911	0.704541	0.916222	1.30045	1.14205	1.48518	1.31361	0.737732	0.308879	0.871995	0.786327	0.557363	0.439169	0.965485	0.625044	0.561297	0.412223	0.720459	0.86974	0.737666	0.748928	0.700027	1.12033	0.861777	1.48651	0.369742	1.1845	0.746683	0.739728	0.856865	0.87987
Colon/intestine	P22626	HNRNPA2B1	hsa:3181	0.0938395	0.00634351	0.379098	0.0603471	0.0140984	1.57817	1.34042	0.990441	0.738904	0.849352	0.62759	0.738471	1.87417	1.37474	1.15445	1.58297	2.29348	1.18919	1.20002	2.49854	0.905281	1.26962	1.0703	1.26988	0.904976	1.04764	1.89752	1.66282	0.829903	0.797889	0.977147	0.978949	1.00352	0.976216	0.870977	0.816553
no	Q8WVT3	TRAPPC12	hsa:51112	0.0943543	0.0337908	0.547268	0.138647	0.247226	0.948947	1.00187	1.137	1.13488	1.05577	1.19817	1.12697	0.919585	1.15055	0.822993	0.803864	0.881025	1.11567	1.03036	0.649969	1.18044	1.01281	1.11915	0.878655	1.01493	1.2043	0.926239	1.41205	1.22878	1.09768	0.985605	0.944593	1.12818	1.09994	1.29909	1.03711
no	Q86UW1	SLC51A	hsa:200931	0.0946332	0.196104	0.748184	0.395644	0.472402	0.45272	0.379973	2.18121	5.74043	0.83931	4.818	2.82866	0.18357	0.185086	0.368077	1.66522	0.148144	0.166223	0.203574	0.435152	0.12435	0.868067	0.308247	0.202606	0.372736	0.205584	0.699436	1.16522	6.54506	2.09739	0.240828	0.67502	0.150112	0.210596	0.360703	8.18593
Colon/intestine	H7C4C5	MAP4	#N/A	0.0946664	0.0765341	0.739431	0.240775	0.0310474	0.863959	0.899923	1.13353	1.25959	1.04163	1.31202	1.17682	0.922946	0.820224	0.854473	1.08219	0.649985	0.853933	1.35837	0.670568	0.98577	0.882461	0.623168	0.737479	0.944503	1.09865	0.798332	1.15735	0.59197	1.49502	1.00965	1.56278	1.006	1.09964	1.43814	0.841216
no	Q9Y4G6	TLN2	hsa:83660	0.0949232	5.66742e-05	0.00610095	0.000118268	0.000391178	1.15103	0.988333	0.915598	0.926407	0.858652	0.795461	0.827057	1.09221	1.21456	1.16238	1.10129	1.05669	1.27904	1.12109	1.07719	1.01692	0.837237	1.02656	0.960176	1.02832	0.823226	1.00427	0.878873	0.901852	1.00356	0.807659	1.04514	0.891316	0.917927	0.92323	0.870835
no	Q9H8H3	METTL7A	hsa:25840	0.0949893	0.000724796	0.0333522	0.00129478	0.00830609	2.81351	1.83278	1.29461	0.706366	0.651421	0.460141	0.555781	3.50371	2.92683	1.70512	2.63101	3.94893	2.16543	0.60279	2.59439	1.86647	2.0081	1.71245	2.26504	1.71106	0.831024	2.90367	1.26753	1.67297	0.570177	1.90566	0.75049	1.63481	1.65214	0.613065	1.58465
no	Q8NI27	THOC2	hsa:57187	0.0950551	0.0100574	0.053729	0.0134031	0.0534903	1.26695	1.10596	0.950068	0.859041	0.872937	0.749889	0.811413	1.39096	1.05506	1.11462	1.32417	1.43853	1.27831	1.2212	1.06	1.16027	1.01027	0.798033	1.13177	1.17862	1.13141	1.2621	0.693265	1.15483	0.77851	0.684807	0.724329	1.23677	1.09266	1.11189	1.07356
no	P20742	PZP	#N/A	0.0952829	0.369616	0.442208	0.809802	0.580171	1.12056	0.949512	1.42227	1.49789	0.847357	1.26925	1.0583	0.872766	1.59049	0.739522	1.38492	0.571413	1.56423	1.15509	0.289243	1.39103	1.33707	1.12638	0.755885	0.531936	1.21953	0.739445	1.14115	1.4697	2.67796	1.22091	0.946222	0.696496	1.2062	2.51434	0.927409
Colon/intestine	P62847	RPS24	hsa:6229	0.0954456	0.00387202	0.423766	0.076112	0.0428959	1.22676	1.06582	0.753197	0.706682	0.868812	0.613974	0.741393	1.46114	1.25551	0.970023	1.21462	1.42082	1.03844	0.326894	1.18339	1.17321	1.31926	1.59553	1.14074	1.05217	0.350343	1.45085	0.418873	1.08844	0.839263	1.19062	0.561478	0.830722	0.852193	0.334345	0.662848
no	P30047	GCHFR	hsa:2644	0.0958136	0.136247	0.561559	0.273574	0.611361	0.93679	0.998896	1.66226	1.66409	1.0663	1.77442	1.42036	0.895872	0.917774	0.785893	1.06979	0.846824	1.10459	1.16438	0.772648	1.09545	1.4806	0.783389	0.88336	0.827847	1.09296	0.889417	1.8842	1.93034	4.02589	0.777395	1.10508	0.819884	0.899584	0.871712	2.64621
no	Q12899	TRIM26	hsa:7726	0.0960874	0.0115261	0.00594818	0.0108793	0.0134288	0.737803	0.878852	1.01847	1.15886	1.19117	1.38041	1.28579	0.691207	0.661397	0.842051	0.792212	0.650029	0.78992	0.933768	0.815702	0.921027	0.77615	0.875132	0.832844	0.958586	1.01137	0.785085	0.817787	0.963404	1.43804	0.751047	1.2077	0.877466	0.974826	1.21178	0.924157
no	H7BYY1	TPM1	#N/A	0.096247	0.0747045	0.309777	0.155472	0.13546	0.797351	0.903938	1.2833	1.41968	1.13368	1.60946	1.37157	0.765082	0.763894	0.991728	0.697408	0.80107	0.764921	1.38746	0.692481	0.658404	1.04541	0.920124	1.00755	0.942246	0.756544	0.725228	2.43991	1.0164	2.14316	0.798066	1.23614	0.807955	0.787737	1.20993	1.11044
no	Q8IX01	SUGP2	hsa:10147	0.096588	0.622343	0.0461791	0.175821	0.352003	0.733783	1.09115	0.817646	0.749341	1.48703	1.11429	1.30066	0.479971	0.654163	0.93452	1.12293	0.379303	0.831814	1.4093	1.13838	1.35211	0.748607	0.882663	0.989003	1.10392	1.59314	0.603263	0.389604	0.851446	1.36017	0.726755	0.691668	0.778558	1.23331	0.955916	0.371395
no	P35555	FBN1	hsa:2200	0.0966009	0.383008	0.398203	0.755165	0.685799	1.07726	0.90806	1.43826	1.58388	0.842931	1.3351	1.08902	0.78212	0.736679	1.45729	0.677505	0.835498	1.97449	1.25352	0.577432	0.84016	0.894028	0.78134	0.673023	1.10703	0.938684	1.10732	3.50558	0.977402	2.1683	0.862765	1.18549	0.89368	0.910464	1.33468	1.10599
no	Q13740	ALCAM	hsa:214	0.0967858	0.262242	0.48487	0.590452	0.900266	1.1617	1.09461	1.42066	1.29787	0.942245	1.22291	1.08258	1.2254	1.35237	1.09907	0.93046	1.08675	1.27618	0.782837	1.13704	1.05142	1.36553	1.33087	1.23786	0.992503	0.943711	1.00972	2.385	1.04073	2.20983	1.31381	1.04638	0.964968	1.12676	1.43746	1.26101
no	P84103	SRSF3	hsa:6428	0.0970162	0.0511205	0.675008	0.198839	0.0915108	1.49811	1.42705	1.19759	0.839206	0.952566	0.799399	0.875982	1.25835	1.69188	1.28293	1.31848	2.04983	1.3872	0.97159	1.84353	1.60656	1.43094	1.65599	1.43203	1.03048	1.14347	1.72885	1.66288	1.2473	0.926206	1.02769	0.984011	1.19302	1.41491	1.09568	1.22659
no	Q9Y6Q5	AP1M2	hsa:10053	0.0970482	0.580659	0.084395	0.17468	0.106493	1.00373	0.730759	0.924398	1.26498	0.728041	0.920961	0.824501	0.633362	0.935078	1.51757	1.24658	0.909898	0.779914	0.523293	1.19766	0.651777	0.709585	0.809071	0.613424	1.03654	0.477579	0.557906	0.557996	1.28755	1.11746	0.743313	1.0303	0.747239	0.95064	1.0253	0.859792
no	Q96HY7	DHTKD1	hsa:55526	0.0970581	0.0690817	0.987662	0.380972	0.491637	1.12568	1.12259	0.82409	0.734098	0.997255	0.732083	0.864669	0.844076	1.0209	0.769394	1.41928	1.30477	1.39564	0.636191	1.81315	1.0699	1.60453	1.42702	1.05384	1.05061	0.622811	0.825247	0.441229	0.947259	0.469072	1.28149	0.943243	0.662957	1.17196	0.80675	0.692846
no	Q9BRT3	MIEN1	hsa:84299	0.0971266	0.0425471	0.242086	0.0936365	0.0209263	0.464271	0.608585	0.931715	1.53095	1.31084	2.00683	1.65884	0.584001	0.352333	0.70631	0.379733	0.479851	0.283399	1.03374	0.341666	0.187014	0.756807	0.455543	0.793985	0.564296	0.715673	0.628538	1.65616	0.548167	1.85503	0.800846	0.882571	0.749977	0.459975	0.664956	0.767751
Colon/intestine	P19634	SLC9A1	hsa:6548	0.097256	0.0143784	0.371025	0.0778697	0.0310069	1.21446	1.1315	0.97396	0.860768	0.931687	0.801967	0.866827	1.06882	1.1518	1.11534	1.3095	1.28259	1.35873	1.17297	1.61344	0.931868	1.04226	1.10036	1.07102	1.16674	1.00923	1.07563	1.05913	0.949986	0.605274	0.865059	1.12718	1.06622	0.870511	1.24201	0.980274
no	P30046	DDT	hsa:1652	0.0972851	0.937533	0.0982951	0.461398	0.725996	1.31444	1.0941	1.32776	1.21357	0.832365	1.01013	0.921248	1.48136	1.17073	1.49942	0.924024	1.65344	1.15769	0.919805	1.00272	0.893297	1.15989	1.44488	1.20732	1.15473	0.796333	1.2679	1.48301	1.55127	1.44143	0.931549	1.13846	1.05779	1.17631	1.12815	2.04189
no	Q14409	GK3P	#N/A	0.0972855	0.0199907	0.0808991	0.0423549	0.0473797	0.481254	0.790502	1.27269	1.60998	1.64259	2.64453	2.14356	0.437488	0.466393	0.427504	0.567675	0.490773	0.497694	0.731074	0.445243	0.781958	0.863167	0.742807	0.658024	0.645594	1.77382	0.472829	0.817731	1.40831	0.952582	0.965949	1.09161	1.12902	0.920333	1.02542	3.14326
no	P37059	HSD17B2	hsa:3294	0.0976633	0.370469	0.0863191	0.788484	0.524695	0.925603	0.71108	1.31574	1.85034	0.768234	1.4215	1.09487	0.782651	0.87511	0.951463	1.20274	1.08457	0.657089	1.00155	0.780762	0.422507	0.513803	0.645521	0.888359	0.781367	0.387972	0.977881	3.39907	1.68891	0.798984	0.565544	0.869929	0.80727	0.556075	0.684095	2.47181
no	P20711	DDC	hsa:1644	0.0979563	0.59079	0.0399546	0.824518	0.426802	1.19404	0.866402	1.39374	1.60866	0.725603	1.16725	0.946425	1.10578	1.45859	0.975555	0.85976	1.341	1.42356	0.997012	0.92447	0.453539	1.36836	0.888312	0.897672	0.956559	0.41928	0.892414	1.21025	3.20153	1.98634	0.642408	0.961765	0.81956	0.718699	0.946149	2.05697
no	P42285	SKIV2L2	hsa:23517	0.0980486	0.0110023	0.272102	0.0498235	0.0285515	1.23128	1.14738	1.02328	0.891845	0.931863	0.831077	0.88147	1.24787	1.2921	1.02305	1.25037	1.22792	1.34634	0.912708	1.31612	1.37589	1.04587	1.10891	1.07552	1.02441	1.17509	1.29189	1.21773	0.984168	0.816959	0.842004	0.949585	1.19728	1.1141	0.972643	1.11508
no	Q86X53	ERICH1	hsa:157697	0.0982227	0.266652	0.645941	0.603847	0.506748	1.03316	0.984989	1.22262	1.24125	0.953371	1.18337	1.06837	0.855864	1.02939	1.01106	0.774078	1.30784	1.22076	1.29463	0.783829	1.17536	1.02984	1.15407	0.798782	0.934338	0.885186	0.808871	1.79332	1.12517	1.82323	1.11015	1.12607	0.831811	1.03524	1.29183	0.866716
no	P58546	MTPN	hsa:136319	0.0983698	0.0293801	0.847889	0.273026	0.291464	1.2823	1.25276	1.0138	0.809254	0.97696	0.790609	0.883785	1.08312	1.37165	1.18783	1.47252	1.12355	1.45513	1.09892	1.57014	1.47099	1.92122	1.28652	0.930364	0.988683	0.975896	1.03207	1.14232	1.11716	0.743562	1.44819	0.754057	0.779468	1.04554	1.07088	1.02301
no	Q9UJU6	DBNL	hsa:28988	0.0983737	0.96137	0.0517868	0.401763	0.242656	0.976202	1.12925	0.971401	0.860214	1.15678	0.995082	1.07593	1.01094	0.92863	0.816947	1.00778	1.11658	0.976325	1.27893	1.07708	1.27639	1.00971	1.02056	1.12995	0.938583	1.39674	1.03536	0.529927	0.817692	0.840213	1.03135	1.11009	1.16357	1.11427	1.23861	0.896904
no	O75487	GPC4	hsa:2239	0.098474	0.0416146	0.301292	0.0863741	0.30085	0.844901	0.947447	1.14093	1.20422	1.12137	1.35037	1.23587	0.778093	0.845549	1.0507	1.00413	0.52355	0.867386	0.939789	0.945196	0.995684	1.32304	1.01591	0.897906	0.957364	0.730081	0.722049	1.56357	1.07178	1.26538	1.30635	1.29657	0.777307	1.25091	1.07244	0.664074
no	P10153	RNASE2	hsa:6036	0.0989151	0.0115302	0.0323876	0.00976826	0.04812	0.743594	0.998058	1.21482	1.21718	1.34221	1.63371	1.48796	0.65209	0.524864	0.899547	1.18325	0.615414	0.586397	1.02357	0.852429	0.911563	1.37617	1.02164	1.01436	1.01523	0.966831	0.80073	1.5852	0.97073	1.65793	0.794338	1.51905	0.886871	1.2175	1.386	0.91575
no	Q00839	HNRNPU	hsa:3192	0.0990454	0.0103557	0.243386	0.04187	0.176847	1.3761	1.21169	0.991241	0.818067	0.880526	0.720329	0.800427	1.58253	1.2582	1.07145	1.39109	1.66365	1.28967	0.970135	1.63534	1.21582	0.932758	1.10014	1.30185	0.928776	1.17324	1.64714	0.79305	0.741358	0.750821	1.12237	0.967768	1.48949	1.16122	1.14158	0.753523
no	Q9P2T1	GMPR2	hsa:51292	0.0992746	0.619562	0.129324	0.765296	0.529012	0.922587	0.84016	0.963724	1.14707	0.910656	1.04459	0.977622	0.815694	0.932507	0.996308	0.837916	0.930383	1.02272	0.926036	0.886511	0.714078	1.04597	0.864685	0.788438	0.801783	0.810412	0.723532	1.24836	1.06896	1.02199	1.05982	0.887639	0.818127	0.677563	0.775681	1.11538
no	P78330	PSPH	hsa:5723	0.09936	0.186155	0.849235	0.417883	0.0994885	1.03095	1.01586	1.29338	1.27319	0.985364	1.25456	1.11996	0.935972	1.23504	1.02701	1.0274	0.920565	1.03971	0.831127	0.837859	1.2474	1.13935	1.21337	0.894291	1.08622	1.03978	0.853341	1.46671	0.81012	1.04577	1.66292	1.06796	1.441	2.20663	1.05268	0.886679
no	Q86U42	PABPN1	hsa:8106	0.0994324	0.0187157	0.193823	0.0539619	0.129668	1.27778	1.16003	0.965765	0.832533	0.907851	0.755816	0.831833	1.35966	1.37158	1.12569	1.31753	1.28092	1.21128	0.788086	1.45949	1.08589	1.23066	1.26856	1.15317	0.972429	1.20696	1.27503	0.815277	0.534358	0.653744	0.975662	1.33201	1.09888	1.30636	1.06593	0.909666
no	P27707	DCK	hsa:1633	0.0995716	0.964486	0.171434	0.395329	0.156821	1.02567	1.21311	1.02228	0.842694	1.18275	0.996697	1.08972	1.01157	0.949884	0.977513	1.28283	0.887541	1.04466	0.832347	1.23016	1.40724	1.83052	1.09923	0.988561	1.01331	1.15988	1.35672	1.02297	1.13767	1.03229	1.14112	0.992937	0.96117	1.03722	0.692412	1.18273
no	O15195	VILL	hsa:50853	0.0998762	0.0254629	0.000739047	0.00118844	0.000226686	1.31401	0.853652	1.01838	1.19297	0.649654	0.775019	0.712337	1.03954	1.62644	1.47917	1.07299	1.32874	1.33718	1.04572	1.18106	0.680217	0.668754	0.789245	0.885133	0.949672	0.674024	0.809039	1.33913	1.21758	1.21619	0.852377	1.01256	0.771643	0.854603	0.754006	1.14735
no	P49773	HINT1	hsa:3094	0.100025	0.119686	0.822238	0.589288	0.296412	1.00781	1.0247	0.926852	0.904513	1.01676	0.919671	0.968214	0.901664	0.927308	1.16416	1.03591	0.894462	1.12334	0.980614	1.00497	0.844768	1.34897	1.13579	1.00402	0.904057	1.08995	0.909131	0.796761	0.988638	0.845467	0.975702	1.02083	0.958202	0.900216	0.904459	0.951394
no	Q9UBF2	COPG2	hsa:26958	0.100265	0.729867	0.401402	0.803437	0.454895	1.11834	1.2222	1.06926	0.874868	1.09287	0.956114	1.02449	1.16679	1.04641	0.847832	1.31403	1.60773	0.72726	1.04204	1.16457	1.23016	1.32097	1.34716	1.22102	1.04558	1.4723	1.156	0.905542	1.32859	0.801124	0.9706	0.903499	1.49341	1.03069	1.159	1.0309
no	P49841	GSK3B	hsa:2932	0.100635	0.125036	0.613824	0.204471	0.125896	1.12513	1.04119	0.865711	0.831464	0.925391	0.769429	0.84741	1.61059	0.664807	1.20982	1.0778	1.52894	0.658848	1.16233	0.941338	0.730896	0.947167	1.00843	1.09601	0.88731	1.06818	1.52904	1.08922	1.25622	0.599449	0.857667	0.8168	0.758403	0.70908	0.747741	0.956814
no	P08621	SNRNP70	hsa:6625	0.100672	0.314014	0.435681	0.828172	0.121035	1.06627	1.11392	0.988365	0.887286	1.04469	0.926938	0.985814	0.986824	1.04639	1.18632	1.10606	1.02997	1.04205	1.35949	1.25	1.10599	1.08014	1.04873	1.04365	0.890577	1.10947	1.13724	1.22229	1.06338	1.0396	0.728083	1.06233	0.976531	1.08352	1.02689	0.692656
Colon/intestine	P24752	ACAT1	hsa:38	0.101194	6.771e-08	0.000234001	5.25271e-07	1.70987e-07	1.41664	0.916128	0.769238	0.839663	0.646691	0.543002	0.594847	1.30744	1.41694	1.46339	1.28007	1.57166	1.46034	0.71848	1.44797	0.808544	0.99108	0.825381	0.97868	0.722163	0.791993	0.960859	0.740667	0.633487	0.66522	0.98222	0.669887	0.813587	0.861823	0.703012	0.853244
no	Q99719	SEPT5	hsa:5413	0.10145	0.366002	0.541283	0.757126	0.602205	0.979556	0.910001	1.13134	1.24322	0.928993	1.15495	1.04197	1.38411	0.779574	0.916947	0.820943	1.19428	0.781487	0.699389	0.715196	1.03063	0.939145	0.807623	0.976782	1.00148	0.768818	1.25095	1.22248	0.753328	1.61743	0.59065	1.30901	1.14049	0.954036	1.53475	1.05985
no	P39748	FEN1	hsa:2237	0.101533	0.262809	0.522422	0.850766	0.180545	1.24398	1.37939	1.03511	0.75041	1.10885	0.832096	0.970475	1.22117	1.01567	1.51503	1.58288	1.16213	0.967001	0.809516	1.37821	1.00525	2.28436	1.75785	1.27837	1.10198	1.12872	1.67028	0.47989	1.235	0.855896	1.43456	1.67925	0.807189	1.21194	0.913283	0.698994
no	Q9NVZ3	NECAP2	hsa:55707	0.101561	0.0146711	0.00647838	0.0155268	0.0300705	0.865828	0.986453	1.11639	1.13173	1.13932	1.2894	1.21436	0.867336	0.776034	0.833708	0.891354	0.948786	0.877748	0.986823	0.899101	0.951809	0.939574	1.05971	0.971844	1.00195	1.14957	0.917699	0.983361	1.00482	1.36573	0.886909	1.15045	1.00307	1.08797	1.54682	1.01843
no	Q9BQC6	MRPL57	hsa:78988	0.101589	1.45413e-06	0.0189949	0.000354821	0.000195387	1.5736	1.08545	0.816907	0.7526	0.689784	0.519131	0.604457	1.66718	1.58639	1.416	1.44595	1.81312	1.51298	0.455977	1.78302	0.847645	1.2233	1.34552	1.49099	0.733842	0.731386	1.15733	0.771732	1.00965	0.720464	1.13243	0.672551	0.833477	0.772228	0.512297	0.927331
no	Q9P0V9	SEPT10	hsa:151011	0.101745	0.00187971	0.10602	0.00666949	0.00191674	1.97005	1.47816	1.14062	0.771649	0.750317	0.578982	0.664649	1.62995	2.22166	1.41475	2.48598	1.39326	2.67467	1.51306	2.71815	1.62984	1.56171	1.30941	1.06593	1.27919	0.892522	1.33362	1.57474	1.3492	0.794172	1.39299	0.842399	0.935702	1.17285	1.09564	1.10789
no	Q9TQE0	HLA-DRB1	#N/A	0.10178	0.390123	0.123905	0.78733	0.435392	1.86246	0.882944	3.68474	4.17324	0.474073	1.97842	1.22625	4.84116	1.92985	1.58892	0.435263	1.87291	0.506685	0.569223	2.08581	0.457978	0.508053	1.02519	0.370133	1.9975	0.580116	0.352502	0.638871	4.6982	14.7057	0.224048	2.94851	0.425688	0.51389	1.54742	7.46032
no	Q9C0E8	LNP	hsa:80856	0.102017	0.000175757	0.0122389	0.000243174	0.00592809	1.33066	0.971063	0.814615	0.83889	0.729759	0.612188	0.670973	1.58639	1.31903	1.27369	1.00705	1.63788	1.15993	0.729913	1.04543	0.943374	0.824672	1.00433	1.42343	1.01544	0.644607	1.10836	0.699671	0.892326	0.518908	0.852105	0.815284	0.910119	0.924956	0.730097	0.988068
no	Q9Y315	DERA	hsa:51071	0.102379	0.108041	0.89267	0.319075	0.277585	0.990631	1.00017	1.15471	1.15451	1.00963	1.16563	1.08763	0.954852	0.995502	1.14969	1.00868	0.910636	0.924416	0.630706	1.02231	0.983882	0.988943	1.13839	0.992946	1.16742	1.03672	1.04026	1.44708	1.56004	0.963172	1.06255	0.978029	0.935348	1.10383	1.10846	1.23391
no	Q04760	GLO1	hsa:2739	0.102596	0.526453	0.2437	0.911337	0.76909	0.994762	0.916458	1.05529	1.15148	0.921284	1.06084	0.991063	1.14152	0.982427	0.879602	1.07678	1.04488	0.843375	0.786978	1.04437	0.782184	1.0945	1.0635	0.897511	0.86284	0.784646	0.931598	0.969822	1.2328	1.34942	1.08078	0.932146	0.868552	0.881498	0.83757	1.34498
no	P17252	PRKCA	hsa:5578	0.102782	0.466036	0.363673	0.911431	0.846001	0.93775	0.860213	1.03917	1.20803	0.917315	1.10815	1.01273	1.10287	0.763479	0.925043	0.844539	1.24766	0.742909	0.785356	0.823111	0.839613	0.979137	0.720263	0.931512	0.905916	0.694073	1.06293	1.14964	1.04018	1.70178	1.06994	0.812926	0.732906	0.818384	0.959938	1.0668
no	O43447	PPIH	hsa:10465	0.103512	0.601682	0.317574	0.697543	0.83091	1.30842	1.60642	1.19876	0.746229	1.22775	0.916185	1.07197	0.71864	1.492	1.38725	1.53676	0.881081	1.83479	2.25886	1.65431	1.9622	1.48864	2.53391	1.0393	1.70417	1.23412	0.582235	0.817281	1.04941	1.40304	1.11288	1.78449	0.896162	1.33061	1.64348	0.751444
no	Q5K651	SAMD9	hsa:54809	0.10365	0.0400509	0.0197412	0.0283956	0.054464	0.862046	1.15868	0.993233	0.857213	1.3441	1.15218	1.24814	0.813354	0.905317	0.87997	0.710887	0.955162	0.907587	1.5522	0.983596	1.2169	1.0136	1.13954	1.02699	1.14637	1.57243	0.776474	0.846947	1.11376	0.792149	0.915235	1.10877	1.04759	1.00712	1.12582	0.981703
no	O00567	NOP56	hsa:10528	0.104014	0.324096	0.405806	0.789302	0.573006	1.10504	1.17414	0.977463	0.832491	1.06253	0.884549	0.973541	1.15651	1.10493	1.14933	1.22893	0.970673	1.01987	0.946881	1.11264	1.24323	1.00799	1.04033	1.25201	1.1228	1.31713	1.52429	0.773174	0.78458	0.717249	0.615225	1.40347	1.30663	1.12569	1.23984	0.831316
no	Q8NF37	LPCAT1	hsa:79888	0.104372	0.756676	0.108792	0.266602	0.299555	1.18204	1.52879	1.23217	0.805978	1.29335	1.04241	1.16788	0.931482	1.33396	0.861914	1.21954	1.05216	1.69318	1.6597	1.26824	2.24204	1.37414	2.177	1.39091	1.22922	1.40763	1.01026	0.903181	0.889657	0.803097	1.53375	1.43712	1.36422	1.58469	1.37713	1.19671
no	P83916	CBX1	hsa:10951	0.104608	0.00589377	0.659827	0.164903	0.371236	1.213	1.15396	0.973375	0.843508	0.951323	0.802449	0.876886	1.11133	1.07838	1.0443	1.23754	1.40252	1.40396	1.18465	0.890512	1.29079	1.82851	0.903197	0.995214	0.96071	1.21355	1.11851	0.839082	0.883891	0.853938	0.893069	1.04882	1.09281	1.12739	1.12386	0.897519
Colon/intestine	Q9NR30	DDX21	hsa:9188	0.104701	0.110724	0.00535266	0.0199197	0.00704772	0.656406	0.955589	0.797851	0.834931	1.45579	1.21548	1.33564	0.624864	0.602263	0.765067	0.788234	0.573306	0.584698	1.22882	0.584196	0.906404	0.806253	0.954085	0.904135	0.952338	1.25202	1.01205	0.600468	0.779541	0.637598	0.738478	1.15686	0.829025	0.940351	0.908965	0.589367
no	O75146	HIP1R	hsa:9026	0.1049	0.0880585	0.595556	0.207002	0.30226	0.907988	0.937674	1.06565	1.13648	1.03269	1.17363	1.10316	0.78524	0.927477	1.04764	0.850175	0.882494	0.954903	0.988295	0.91397	1.0398	1.01492	0.964734	0.918297	1.05878	0.712177	0.828094	0.90809	1.33448	1.19226	0.830538	1.17586	0.899281	1.03476	0.897821	1.31772
no	Q9NV70	EXOC1	hsa:55763	0.105057	0.00599299	0.0039165	0.00484572	0.00268236	1.21489	1.07042	0.953949	0.891188	0.881089	0.785215	0.833152	1.19422	1.31222	1.13837	1.2563	1.24073	1.14748	1.10374	1.20848	1.10474	0.888781	1.04509	1.04918	1.09768	1.04713	1.08901	0.77895	1.22491	0.693678	1.03803	0.769195	0.956237	1.1297	0.883046	1.1118
Colon/intestine	O60493	SNX3	hsa:8724	0.105058	0.00201392	0.0759556	0.00692854	0.0341285	1.82448	1.40044	1.06704	0.761933	0.767583	0.584846	0.676215	1.84264	2.15886	1.32675	1.58928	1.70237	2.32699	0.642621	1.93954	1.60988	1.29979	1.2214	1.84329	1.11417	1.05257	1.88071	0.816055	0.898282	0.754851	1.88161	0.974498	1.21094	1.37196	0.675315	1.01985
no	Q4KMP7	TBC1D10B	hsa:26000	0.10508	0.0868383	0.623756	0.212311	0.2724	1.06626	1.02165	0.826086	0.808581	0.95816	0.77475	0.866455	1.10444	1.13872	1.22963	1.04022	0.789529	1.09503	0.764198	0.889591	1.24557	0.886831	0.919887	1.22386	0.954805	1.07097	1.23913	0.493917	1.09969	0.478051	1.25112	1.02309	0.816858	0.980362	0.471486	0.820203
no	P61026	RAB10	hsa:10890	0.105227	0.151251	0.644169	0.717539	0.0517285	0.971679	1.00131	0.901037	0.899862	1.03049	0.927299	0.978895	0.95132	0.992923	1.08877	0.939046	0.934923	0.92309	1.32794	1.04631	0.810078	0.938474	0.926257	1.06206	0.994388	0.929281	0.976962	0.689213	1.06551	0.944816	0.909521	0.939759	0.907101	0.872727	0.938368	0.842312
no	O95155	UBE4B	hsa:10277	0.105243	0.881141	0.17901	0.518819	0.212101	1.05805	1.14451	1.04825	0.915895	1.08171	0.990734	1.03622	1.17448	0.983522	1.09039	0.919725	1.21037	0.96982	1.23487	1.07857	1.14941	0.980711	1.2705	1.18445	1.30671	1.02326	1.07209	1.24717	1.17906	0.895641	1.0455	0.873407	1.03954	1.12858	0.970489	1.05485
no	A0FGR8	ESYT2	hsa:57488	0.105697	0.778901	0.0133121	0.593102	0.320793	1.25325	1.07024	1.29931	1.21403	0.853976	1.03676	0.945366	1.3639	1.30009	1.20205	1.06221	1.28343	1.30779	1.06438	1.14049	1.18536	1.23985	0.879426	1.11811	1.06331	0.851994	1.08926	1.52876	1.27988	1.21326	1.15179	1.02398	1.19534	1.1227	0.963227	2.21487
no	O75223	GGCT	hsa:79017	0.105779	0.0773424	0.310734	0.145898	0.214972	0.747363	0.805616	0.978577	1.21469	1.07795	1.30937	1.19366	0.69807	0.654153	0.901084	0.796222	0.772188	0.66246	0.960393	0.748539	0.603616	0.856458	0.803887	0.831185	0.947728	0.750817	0.747926	1.13387	0.852498	1.60918	1.12892	0.938869	0.711331	0.852681	0.876076	0.703773
no	Q9Y646	CPQ	hsa:10404	0.105897	0.813866	0.0448343	0.538191	0.0290244	1.06934	0.861766	1.10766	1.28534	0.805888	1.03584	0.920862	1.20718	1.13394	0.916139	1.13905	1.00646	1.01325	0.476022	1.27827	0.829867	0.820801	0.826861	0.94385	0.968429	0.800098	0.811693	1.04415	1.16706	2.03194	1.00379	0.851919	1.1022	0.689668	0.969684	1.10852
no	Q8NC51	SERBP1	hsa:26135	0.105941	0.436618	0.351506	0.978066	0.568935	1.04654	1.15768	0.928102	0.801693	1.1062	0.886832	0.996516	1.30478	0.878776	0.917101	1.10973	1.20303	0.865798	1.3667	0.857386	1.06102	0.783487	1.22527	1.53113	1.10322	1.22687	1.26401	0.528771	0.55978	0.834956	1.11761	1.28584	1.3184	0.896223	1.24049	0.570849
no	P54289	CACNA2D1	hsa:781	0.106202	0.0770572	0.331867	0.156488	0.308596	0.88928	0.984999	1.30051	1.32032	1.10764	1.46243	1.28503	0.867888	0.947628	0.890926	0.796509	0.761849	1.07088	1.04836	0.800964	1.12558	1.46705	0.867774	0.984136	0.923528	0.80337	0.844228	2.42231	1.05884	1.63151	1.14494	1.10456	0.822183	0.856088	1.62167	1.04251
no	Q9NWU5	MRPL22	hsa:29093	0.10624	4.44796e-06	0.00147231	1.86179e-05	1.01406e-05	2.41179	1.4389	1.06106	0.737406	0.596612	0.439945	0.518279	2.26139	2.57982	2.00731	2.35964	2.45189	2.8107	0.813887	2.35476	1.61601	1.86186	1.47036	1.66633	1.06994	0.580652	1.51634	1.19222	1.81763	0.82681	1.1828	0.779671	0.655178	1.03783	0.688885	1.36848
Colon/intestine	Q01844	EWSR1	hsa:2130	0.106499	0.0339578	0.224491	0.0557616	0.0100994	1.78363	1.54903	1.23168	0.795128	0.86847	0.690545	0.779507	1.86542	1.97028	1.03375	1.64414	2.03958	2.14862	1.51626	1.81567	1.77661	1.88513	1.6155	1.53925	1.00067	1.10236	1.68981	2.36676	1.22765	0.686364	1.00034	0.985395	1.13308	1.17303	1.21917	1.2933
Colon/intestine	P35754	GLRX	hsa:2745	0.106513	0.000535744	0.0148544	0.00158449	1.70861e-05	0.709433	0.94727	1.10581	1.16737	1.33525	1.55872	1.44699	0.656293	0.651528	0.862508	0.755335	0.660719	0.670214	1.41218	0.75413	0.963523	0.914499	0.937047	0.898897	1.00366	0.884572	0.756923	0.890926	1.56233	1.03513	1.00482	0.928248	1.1896	1.17818	1.04078	1.12228
no	P09525	ANXA4	hsa:307	0.106684	0.157327	0.748981	0.313634	0.366711	0.873218	0.898963	1.317	1.46502	1.02948	1.50822	1.26885	0.819155	0.858123	0.754862	0.890616	1.01619	0.900365	1.01151	0.984171	0.79596	1.19368	1.0278	0.892391	0.85953	0.614956	0.710673	0.793144	1.65394	2.83979	1.08424	1.32616	0.791706	0.735049	0.732135	1.89685
no	Q9Y2L9	LRCH1	hsa:23143	0.106923	0.881074	0.0544492	0.307386	0.0815265	1.04873	1.24834	1.06588	0.853842	1.19033	1.01636	1.10335	0.975869	0.959404	1.27317	1.15196	0.91242	1.01954	1.22025	1.21944	1.43439	1.1443	1.55875	0.990656	1.09856	1.49506	1.07361	1.51764	1.17225	1.17214	0.7294	1.16209	1.05044	1.09799	0.687079	1.0039
no	J3KTN0	EIF4A1	#N/A	0.106972	0.0388159	0.00923403	0.0523126	0.0714504	0.541053	0.760791	1.11637	1.46737	1.40613	2.06332	1.73472	0.51094	0.454388	0.636726	0.619426	0.546762	0.478076	0.826749	0.496308	0.566665	0.79533	0.965686	0.664385	0.845021	0.964709	0.722269	0.900105	1.09849	0.967791	2.67486	1.06506	0.662114	0.713041	0.964147	1.00168
no	Q96G03	PGM2	hsa:55276	0.107117	0.0323053	0.104686	0.0611623	0.0304325	0.782924	0.910026	1.12968	1.24137	1.16234	1.4429	1.30262	0.890621	0.786337	0.71722	0.744929	0.799679	0.758755	0.893863	0.749166	1.02461	1.31029	0.799159	0.837288	0.803915	0.905694	0.866249	1.979	0.847977	1.16869	1.0637	0.924008	1.04291	0.949193	1.28351	0.908158
no	P22105	TNXB	hsa:7148	0.107326	0.30768	0.567628	0.604074	0.759758	0.967212	0.904136	1.22476	1.35461	0.934786	1.26627	1.10053	1.2618	0.608102	1.25764	0.728305	0.87657	1.07085	1.06942	0.985008	0.938562	1.15629	0.818682	0.792847	0.804147	0.718563	0.85371	2.11421	1.29684	1.94889	0.488589	1.24735	0.80733	0.68556	1.06005	1.37398
no	Q9NTZ6	RBM12	hsa:10137	0.107359	0.61535	0.401305	0.757929	0.417981	0.97771	1.06007	0.942161	0.888771	1.08424	0.963641	1.02394	0.921084	1.01367	0.933911	0.799388	0.895688	1.30251	1.21993	0.754171	1.41906	1.04173	0.941093	1.05858	0.968382	1.07848	1.05922	1.06063	0.823047	1.00122	0.81655	1.02488	0.927692	0.992051	1.00156	0.831819
no	Q9BW83	IFT27	hsa:11020	0.107385	0.00743063	0.355693	0.0652447	0.103224	1.72819	1.56139	1.28843	0.82518	0.903482	0.745535	0.824509	1.94553	1.49375	1.4619	1.88785	1.91858	1.66155	1.14395	1.73533	1.51428	1.61437	1.93686	1.80285	1.27284	0.931125	2.10093	1.38704	1.5149	0.867287	1.5693	1.0203	1.33823	1.16123	1.02052	1.71707
Colon/intestine	P31943	HNRNPH1	hsa:3187	0.107421	0.000165721	0.0699426	0.00338125	0.0330875	1.4067	1.22299	1.09482	0.8952	0.869407	0.778293	0.82385	1.41486	1.58856	1.22222	1.32127	1.39587	1.4974	1.03694	1.27827	1.36828	1.00975	1.22073	1.38422	0.994729	1.129	1.585	1.00971	1.01337	1.01467	0.991116	1.1124	1.10086	1.30969	1.16679	1.13479
no	P00387	CYB5R3	hsa:1727	0.107564	0.0420994	0.661672	0.192578	0.214788	1.01404	1.05204	1.16765	1.1099	1.03747	1.15148	1.09448	1.1913	0.922268	1.08236	0.844521	1.16016	0.883657	1.12647	0.966166	1.02751	1.39417	0.887419	0.973741	0.935417	0.926203	1.23126	0.992867	1.15213	1.29345	1.16141	1.05467	1.27735	1.0503	1.29676	1.22995
no	Q9UHX1	PUF60	hsa:22827	0.107671	0.0011312	0.0484913	0.0054805	0.00339996	0.68404	0.804575	0.903188	1.12257	1.17621	1.32037	1.24829	0.698218	0.636845	0.778478	0.683789	0.692709	0.6142	1.02158	0.585344	0.738365	0.957057	0.745575	0.775058	0.807585	0.806259	0.804348	1.13609	0.951749	0.950209	0.883336	0.856819	0.801676	0.842554	0.982674	0.723592
no	P23142	FBLN1	hsa:2192	0.107677	0.194281	0.902953	0.431239	0.203821	0.983648	0.97444	1.17008	1.20077	0.990639	1.18953	1.09009	0.89999	0.952037	1.09931	0.945806	0.822703	1.18204	1.19285	0.902548	1.12184	0.802183	0.922588	0.879523	1.00884	1.13012	0.809466	1.24356	0.894439	1.3771	0.857421	1.20879	1.21845	1.02899	1.83527	0.86671
no	Q02318	CYP27A1	hsa:1593	0.107731	0.534676	0.00181936	0.94977	0.377233	1.16701	0.842302	1.44929	1.72063	0.721761	1.24189	0.981823	1.30877	1.41341	1.14898	0.967196	0.937155	1.22655	0.901473	0.920936	0.897284	1.11386	0.674059	0.795605	0.834895	0.707613	0.734992	1.17309	2.37642	0.971479	1.18506	1.04992	0.674148	0.917675	0.75138	3.94447
no	Q5EBM0	CMPK2	hsa:129607	0.107765	0.00139848	0.0594477	0.00798505	0.00401483	0.71402	0.962447	1.18748	1.23382	1.34793	1.6631	1.50551	0.839069	0.626409	0.712651	0.685817	0.64852	0.771654	0.813632	0.69767	0.903247	0.942579	0.941127	0.981466	0.854471	1.68529	0.842539	0.973619	1.65016	0.769937	1.24568	1.36799	1.19384	0.982585	1.03945	1.46409
Colon/intestine	O75525	KHDRBS3	hsa:10656	0.10791	0.00183232	0.0187493	0.00237769	0.0157071	1.2393	0.981539	0.811369	0.82663	0.792008	0.654697	0.723353	1.14314	1.12104	1.43842	1.43946	1.05121	1.24255	0.76602	1.27592	1.06536	0.857711	0.83974	1.10881	1.16056	0.723751	1.03598	0.641347	0.53569	0.617786	0.743251	0.711116	1.15631	0.946359	1.1723	0.778165
no	Q99583	MNT	hsa:4335	0.107977	0.152955	0.8627	0.328104	0.38801	0.909164	0.923304	1.15701	1.25312	1.01555	1.27261	1.14408	0.70239	0.832717	0.913942	1.03659	1.08372	0.885625	0.879716	1.06038	0.864762	0.870877	1.09403	0.842725	1.13862	0.944334	0.614285	0.975335	1.20548	1.52294	0.69649	1.49478	0.938996	1.02138	1.80834	0.749384
no	Q92930	RAB8B	hsa:51762	0.108066	0.0767095	0.0253993	0.0369428	0.00639692	0.817345	1.29754	1.02525	0.790148	1.58751	1.25437	1.42094	0.765714	0.771724	0.655296	1.18138	0.642039	0.887919	0.569494	1.23947	1.26659	1.6163	1.96982	1.03205	1.14827	1.79524	1.04066	0.898272	0.900227	0.680106	0.971153	1.09466	1.26897	0.939954	1.36554	1.10838
no	Q13405	MRPL49	hsa:740	0.108073	0.000382755	0.0826499	0.00553803	0.00587485	1.40156	1.09547	0.856326	0.7817	0.781604	0.61098	0.696292	1.50745	1.34349	1.17213	1.43287	1.74029	1.21314	0.627703	1.72989	0.840155	1.08033	1.29853	1.39493	0.890244	0.731081	1.26633	0.897936	0.989852	0.583902	0.798241	0.742701	0.880243	0.864731	0.613599	1.33573
no	P82921	MRPS21	hsa:54460	0.108201	0.000362173	0.0530576	0.00243369	0.0119057	2.21828	1.51754	1.07634	0.709264	0.68411	0.485215	0.584663	1.99199	2.73763	1.5914	1.6583	2.7834	2.54693	0.328564	1.96839	1.27643	1.94378	1.52837	2.16006	1.23266	0.81842	2.40123	0.486344	1.2816	0.623461	1.10477	1.48496	0.665353	1.13426	1.47937	1.42695
no	Q99523	SORT1	hsa:6272	0.108349	0.648546	0.3239	0.836525	0.858105	1.00919	0.925828	1.05747	1.14219	0.917393	1.04784	0.982616	1.16694	0.840319	0.944773	0.903899	1.32827	0.870966	0.805596	0.976008	0.714481	0.955673	0.897951	1.05735	1.09542	0.843513	0.986462	1.21625	0.984274	1.49585	0.884547	1.07081	0.898933	0.908221	0.959392	1.09898
no	O95782	AP2A1	hsa:160	0.108415	0.016999	0.193145	0.0511799	0.0769819	0.920075	0.977619	1.0665	1.09092	1.06254	1.15915	1.11085	0.929881	0.883661	0.888487	0.980369	0.962352	0.875699	0.818184	0.998116	0.959779	0.905257	1.03109	1.01748	1.0221	1.14672	0.899852	1.02401	1.18798	0.998641	0.832426	1.02341	1.20067	0.998866	1.12164	1.21088
Colon/intestine	O60832	DKC1	hsa:1736	0.108719	0.000509546	0.122221	0.00968497	0.0286406	1.64446	1.33605	1.06572	0.797664	0.812458	0.648069	0.730263	1.81183	1.54127	1.67138	1.58763	1.9679	1.28675	1.55629	1.65631	1.26973	1.11518	0.905041	1.31016	0.91509	1.10494	2.19172	1.41408	0.722625	0.985288	0.675379	1.145	1.27376	1.13394	1.1969	1.04452
no	P26196	DDX6	hsa:1656	0.108742	0.172699	0.836535	0.558355	0.644611	1.30486	1.33095	1.14734	0.86205	1.01999	0.879282	0.949636	1.44363	1.1626	1.04874	1.47561	1.54851	1.15008	1.70916	1.44538	1.22188	0.916199	1.6304	1.15411	1.22184	1.22153	1.45802	1.35449	0.864929	0.977246	1.31964	1.03517	1.41888	1.13949	1.29442	0.921815
no	O43665	RGS10	hsa:6001	0.108772	0.189957	0.484075	0.948948	0.243769	1.00584	1.12188	0.87191	0.777184	1.11537	0.866848	0.991109	1.13045	0.880273	0.904532	1.07563	1.02553	1.01862	0.780677	1.15841	0.954932	2.03978	1.05541	0.946771	0.787422	1.29653	1.07703	1.01694	0.87709	0.430288	0.80802	1.07514	0.645738	0.932829	0.918285	1.14286
no	Q6P1M0	SLC27A4	hsa:10999	0.109048	0.328596	0.326401	0.713348	0.148466	1.03063	0.972878	1.16915	1.20174	0.943962	1.1344	1.03918	0.981676	0.991578	0.990941	1.12548	0.962705	1.13142	0.810306	0.843403	1.15852	0.884807	0.979445	0.879005	1.06004	1.06725	1.07312	1.01345	1.30374	0.799076	1.14073	1.14208	0.945752	1.1516	1.08008	1.94583
no	P09543	CNP	hsa:1267	0.109225	0.158062	0.910262	0.432852	0.695624	1.04658	1.05386	0.913313	0.866634	1.00696	0.872667	0.939814	1.11118	1.09939	0.900406	1.04082	1.02439	1.10328	1.23771	1.09867	1.24873	0.850993	0.930431	0.937199	1.12525	1.08153	0.974244	0.700535	0.64568	0.840931	1.0866	1.17055	1.0698	1.09219	0.949694	0.66382
no	Q9Y2Q9	MRPS28	hsa:28957	0.109593	0.000226866	0.0605229	0.00390947	0.00145232	1.22999	1.02389	0.868462	0.848201	0.832436	0.706073	0.769255	1.20968	1.11985	1.2635	1.10778	1.34938	1.32975	0.485649	1.14169	0.998058	1.1589	1.01556	1.10541	1.14596	0.898825	1.26492	0.841814	0.982972	0.634874	0.983694	0.702714	0.944107	1.02893	0.69571	1.00134
no	Q99459	CDC5L	hsa:988	0.109975	0.00302291	0.164883	0.022157	0.113883	1.2658	1.1021	0.922098	0.836675	0.870676	0.728473	0.799575	1.47266	1.19842	1.12138	1.16363	1.37866	1.26003	1.03466	1.2438	0.949054	0.830669	0.935726	1.18579	0.901436	1.20648	1.63127	0.980996	0.813127	0.644553	0.790751	0.827468	1.34701	1.00497	0.845112	1.0449
no	Q86YS7	C2CD5	hsa:9847	0.110008	0.814438	0.0476225	0.275543	0.154184	0.947497	0.852148	0.933669	1.09567	0.899367	0.985406	0.942386	0.984514	1.0719	0.897066	0.821429	0.913097	0.996977	0.89546	0.790288	0.841227	0.797738	0.807676	0.849091	0.750866	0.9373	0.999684	0.678986	1.01653	0.989768	1.03836	0.894118	0.874303	0.89603	1.09065	0.924274
no	Q16877	PFKFB4	hsa:5210	0.110116	0.215731	0.542173	0.421186	0.339495	0.885527	0.858301	1.38991	1.61938	0.969254	1.56959	1.26942	0.871015	0.907244	0.896608	0.921668	0.868048	0.848576	0.716742	0.848365	0.732566	1.00866	0.85263	0.991122	0.933009	0.812665	0.828948	1.00001	2.35009	0.948219	1.0306	0.820993	0.756689	1.06082	0.997456	3.54436
Colon/intestine	P10768	ESD	hsa:2098	0.110188	0.00296136	0.0610718	0.00542435	0.00160034	1.68464	1.26778	0.977483	0.771021	0.752553	0.580234	0.666394	1.73727	0.996624	1.59513	1.8231	2.21422	1.74147	0.756105	0.959806	1.03533	1.34371	1.45851	1.61955	1.47312	0.880484	1.88339	0.58079	1.81269	0.999067	1.1474	0.924089	0.800821	0.847049	0.875044	0.810396
no	Q13838	DDX39B	hsa:7919	0.110217	0.00341043	0.291905	0.039316	0.00881101	1.5129	1.2788	0.999241	0.781387	0.845266	0.66048	0.752873	1.18093	1.72419	1.39312	2.06289	1.21145	1.50481	1.07735	2.41139	1.38273	1.16851	1.21887	1.02455	0.981277	1.04954	1.19501	0.790101	1.16851	0.816885	1.38324	0.995399	0.968599	1.25485	0.886894	0.72869
no	P35813	PPM1A	hsa:5494	0.110257	0.191014	0.92268	0.417993	0.399182	1.00658	0.999835	1.19358	1.19378	0.993299	1.18578	1.08954	1.03667	0.938954	1.09634	1.01445	1.13562	0.817447	1.09332	0.985211	0.729016	1.03757	1.10828	1.12443	1.08566	0.818822	1.01621	0.775462	1.57169	1.56967	1.0302	1.05462	0.994457	0.932517	1.19467	1.61896
no	Q15118	PDK1	hsa:5163	0.110745	0.00312898	0.356155	0.0616415	0.155593	1.56376	1.41012	1.15454	0.818756	0.901746	0.738311	0.820028	1.60285	1.78853	1.51991	1.47708	1.43512	1.5591	0.980267	1.57171	1.91317	1.45832	1.49146	1.72831	1.2567	0.703249	1.58787	1.10879	0.921767	0.786863	1.34747	0.984822	1.64547	1.27873	1.09908	1.21789
no	P20815	CYP3A5	hsa:1577	0.111488	0.528964	0.0751033	0.994387	0.359448	1.14726	0.777923	1.51062	1.94187	0.67807	1.31672	0.997395	0.730509	1.32031	0.743242	2.06455	1.31282	0.712138	0.789479	0.569942	1.11971	1.01006	0.774802	0.728785	0.7215	0.531969	0.755061	0.753861	3.05038	0.794634	0.634293	0.939912	0.938991	1.24467	0.896784	4.34207
no	Q9Y285	FARSA	hsa:2193	0.111628	0.126902	0.955153	0.423469	0.624624	1.06532	1.0689	0.956036	0.894409	1.00337	0.897419	0.950392	1.11279	0.967674	1.19055	1.06697	1.07388	0.980033	1.2446	1.06399	0.949662	1.09381	1.13023	1.11508	1.15211	0.771081	1.09956	0.692249	0.956875	0.943858	0.938466	1.13284	0.931226	1.03774	1.1658	0.805274
Colon/intestine	Q9Y3C8	UFC1	hsa:51506	0.111714	0.014316	0.0995443	0.0262147	0.0140746	0.697347	0.831588	0.983163	1.18227	1.1925	1.40986	1.30118	0.76643	0.667849	0.865574	0.617492	0.762063	0.504673	1.09733	0.557422	0.693323	0.925089	0.865505	0.852092	0.909308	0.824561	0.759658	1.06003	0.92635	1.50238	0.94795	1.0498	0.79665	0.977045	0.851548	0.736716
no	Q86WA6	BPHL	hsa:670	0.111906	0.267778	0.63868	0.674156	0.94766	0.832987	0.780351	0.988895	1.26724	0.936811	1.18717	1.06199	0.756115	1.13768	0.890024	0.649988	0.707967	0.856147	0.943844	0.579473	0.634711	1.21411	0.480253	0.911711	0.69186	0.689432	0.877762	0.974311	1.22382	1.60906	1.02792	0.743034	0.831528	0.82685	0.614265	1.04927
Colon/intestine	Q12959	DLG1	hsa:1739	0.112387	0.164456	0.0144431	0.0310491	0.0270117	1.18864	0.94596	1.07353	1.13486	0.795836	0.903163	0.8495	1.02644	1.20095	1.32208	1.01366	1.37154	1.19716	1.03437	1.15429	0.714244	0.957262	1.00243	1.04565	1.0513	0.616336	0.937772	1.25906	1.20385	1.16139	1.00415	1.22448	0.812009	0.959595	0.979226	1.05804
no	P07305	H1F0	hsa:3005	0.112484	0.000245204	0.00301399	3.3849e-05	0.000424308	1.66112	0.94932	0.738702	0.778137	0.571493	0.4447	0.508096	1.80045	1.97468	1.61592	1.40316	0.90404	2.26851	0.812629	1.2919	0.931087	1.31637	0.75857	1.11969	0.721001	0.457796	1.13484	0.463603	1.14283	1.03329	0.453555	0.866641	0.585998	0.651876	0.644455	0.806066
no	P17661	DES	hsa:1674	0.112516	0.121958	0.673459	0.263158	0.233579	0.918414	1.0182	1.71962	1.68888	1.10865	1.87237	1.49051	0.673836	0.676289	0.789072	1.17683	0.785271	1.40919	1.81755	0.863098	1.8843	0.603459	0.707217	0.600738	1.05723	0.584047	1.04618	2.80111	1.53152	1.80456	0.454394	0.881468	1.14002	0.886077	4.16067	1.81672
no	Q13232	NME3	hsa:4832	0.112712	0.444156	0.39021	0.961684	0.542476	1.04237	0.955871	1.11957	1.17125	0.917014	1.07405	0.995534	1.19126	1.13472	0.951002	0.852557	1.17879	0.945905	1.27291	0.823141	0.858462	1.01441	0.937	1.12953	0.677322	0.720506	1.16956	1.35119	1.05788	1.42775	0.809488	1.00724	1.2938	1.04619	0.907935	1.17462
no	Q9C040	TRIM2	hsa:23321	0.112876	5.86623e-06	0.00370849	4.8438e-05	0.000341887	1.54693	1.11929	0.943371	0.842826	0.723558	0.609833	0.666696	1.59388	1.72629	1.39274	1.35004	1.64383	1.57483	0.762241	1.28612	1.12509	1.20569	1.08464	1.58553	1.11555	0.685435	1.22336	1.07411	1.09425	0.955955	1.02733	0.838711	0.832785	0.947265	0.607707	1.11223
no	Q96DE0	NUDT16	hsa:131870	0.11294	0.0971289	0.12888	0.162779	0.151796	0.820127	0.937435	1.32612	1.41462	1.14304	1.61697	1.38	0.720562	0.809612	1.01547	0.713994	0.787899	0.873227	0.944321	0.783706	0.977736	1.13674	0.769182	0.783361	1.04439	1.14969	0.847777	2.93685	1.26365	1.85147	1.04635	1.02254	0.751597	0.986458	0.917019	1.15911
no	Q9NNX6	CD209	hsa:30835	0.113107	0.000560335	0.0270911	0.00158113	0.00307089	0.826893	1.0384	1.16489	1.12181	1.25578	1.40875	1.33227	0.857922	0.707048	0.630975	1.00873	0.848569	0.908117	1.24292	0.777008	0.856687	1.16629	0.892565	0.918089	1.16239	1.14032	1.18932	1.05962	1.16061	1.19447	0.99095	1.3874	1.10769	0.980849	1.30782	1.29455
no	Q14839	CHD4	hsa:1108	0.113152	0.0587349	0.770066	0.253874	0.405674	1.0115	0.990628	0.868472	0.876689	0.979363	0.858596	0.91898	0.934582	1.02125	1.09335	1.10123	0.89393	1.02467	0.896002	0.940861	1.16016	0.866113	0.773068	0.893304	1.00192	1.20561	1.17862	0.981801	0.727087	0.692658	0.70015	0.914761	1.01633	1.08801	0.955307	0.740146
Colon/intestine	Q6PI48	DARS2	hsa:55157	0.113755	0.000145892	0.00961448	0.000202071	0.000733999	1.51085	1.16688	1.0213	0.875245	0.772333	0.67598	0.724157	1.57449	1.68134	1.24769	1.27257	1.77457	1.51444	0.939955	1.51999	1.06549	1.44468	1.09656	1.13002	1.20131	0.857288	1.24662	0.838591	1.14019	1.20586	1.15347	0.923084	0.927373	1.18079	0.959076	0.863303
no	P21399	ACO1	hsa:48	0.11405	0.961544	0.0410095	0.362858	0.228873	1.18889	1.00739	1.18316	1.17448	0.847335	0.995181	0.921258	1.28288	1.15191	1.22844	1.11246	1.33983	1.01783	0.830454	1.16715	0.914468	1.17967	1.00523	0.99752	1.13309	0.691946	1.14696	0.772142	1.61427	1.2458	1.15589	1.00285	1.11051	1.14519	1.03662	1.56518
no	P01011	SERPINA3	hsa:12	0.114232	0.00865079	0.471036	0.0910329	0.0817865	1.46612	1.16246	0.702966	0.604723	0.792881	0.479473	0.636177	1.55431	1.00132	0.649061	0.977454	2.11281	2.50178	0.502479	2.89146	0.542303	1.73582	0.7795	0.942577	0.692284	0.616607	1.7591	0.757138	0.593966	0.650335	1.09965	0.714963	0.588296	0.498609	0.774997	0.648745
no	P11047	LAMC1	hsa:3915	0.114472	0.0422778	0.0478688	0.0640171	0.126124	0.786551	1.00848	1.38705	1.37538	1.28216	1.76346	1.52281	0.796055	0.738434	0.878096	0.779294	0.61728	0.910147	1.51555	0.800863	0.978818	1.09621	1.12347	0.757052	1.05357	0.92891	0.8219	2.61078	1.10539	1.98238	0.739756	1.17213	1.07813	0.794695	1.95041	1.04979
no	Q9BRG1	VPS25	hsa:84313	0.11481	0.882184	0.0395676	0.494299	0.0811769	1.07366	0.902612	1.09353	1.21151	0.840688	1.0185	0.929596	1.00076	1.14704	1.13934	1.17197	1.10371	0.879138	0.913939	1.16297	0.735717	0.904432	0.870605	0.986625	1.02209	0.619579	0.907558	1.00417	1.7423	1.38395	0.997653	0.872088	0.887856	0.880502	0.837108	1.2361
no	P47895	ALDH1A3	hsa:220	0.115271	0.122817	0.608172	0.255643	0.324145	0.779385	0.888311	1.6102	1.81265	1.13976	2.06599	1.60287	1.11367	0.674354	0.695654	0.586308	0.754187	0.852135	0.615013	0.566366	1.19174	2.05925	0.67437	0.808925	0.721741	0.557032	0.800369	1.2343	2.69187	1.31569	0.912599	1.62615	0.739863	0.829543	0.755651	4.38614
no	Q15436	SEC23A	hsa:10484	0.11557	0.00057341	0.0699765	0.00604183	0.000639474	0.798658	0.978486	1.12357	1.14827	1.22516	1.40682	1.31599	0.733927	0.701	0.896371	0.925296	0.765369	0.769983	1.50038	0.874571	0.894829	0.860248	0.971727	0.906207	1.06865	0.907553	0.822199	1.00433	1.40986	1.04314	0.912639	1.17843	1.01932	1.07336	1.3121	1.15895
no	P30483	HLA-B	#N/A	0.116076	0.651747	0.111682	0.22274	0.328299	1.07964	0.640288	0.937624	1.46438	0.593057	0.86846	0.730758	0.572684	2.45799	0.726792	0.808282	0.621231	1.29086	0.601198	1.02375	0.305687	0.968293	0.62475	0.487996	0.42124	0.825783	0.503894	0.738751	0.550463	0.94409	1.00846	0.74943	0.50587	0.719791	2.08148	1.14028
no	P04921	GYPC	hsa:2995	0.116438	0.00578503	0.0931318	0.0153968	0.0034174	0.701521	0.892286	1.0739	1.20354	1.27193	1.53082	1.40137	0.668211	0.939907	0.632453	0.534344	0.583478	0.850732	1.24345	0.627221	1.15999	0.782022	0.819421	1.05328	0.898881	0.837054	0.609251	1.38234	0.617249	1.23512	0.979267	1.13148	0.962173	0.89798	1.36457	1.09494
Colon/intestine	P07099	EPHX1	hsa:2052	0.117516	0.574487	0.0417156	0.156864	0.043147	1.00808	0.812655	0.947504	1.16594	0.806145	0.939913	0.873029	1.05115	0.937629	1.34563	0.936983	1.03066	0.74641	1.07623	0.777582	0.600433	0.798133	0.846798	0.811944	0.937912	0.662462	0.802408	0.923105	1.05097	1.43851	0.821144	0.824809	0.870815	0.950377	0.862614	0.78519
no	Q9Y3L3	SH3BP1	hsa:23616	0.117548	0.0434612	0.664403	0.199295	0.0817825	1.25504	1.20102	1.02728	0.855336	0.95696	0.818522	0.887741	1.34484	1.01665	1.47555	1.33499	1.35314	1.00507	0.886518	1.27964	1.09682	1.50414	1.02513	1.05874	1.06998	1.21329	1.67495	0.952839	1.40169	0.918385	1.29861	0.995059	0.845937	0.998492	0.878006	0.956463
Colon/intestine	P54727	RAD23B	hsa:5887	0.11758	0.0180197	0.0543486	0.0314296	0.029366	0.857324	0.980063	1.13559	1.15869	1.14316	1.32457	1.23387	0.833534	0.911504	0.822595	0.857037	0.817851	0.901425	1.18294	0.844722	0.937674	1.17631	1.04134	0.932217	0.960016	0.973083	0.772271	1.45656	0.946173	1.60458	0.93489	1.25174	0.978386	1.02436	1.06951	0.954088
no	Q14145	KEAP1	hsa:9817	0.117731	0.117695	0.885082	0.349347	0.275933	0.917121	0.932258	1.07753	1.15583	1.0165	1.17491	1.09571	0.836604	0.657447	1.07128	1.13103	1.04374	0.762619	1.11869	1.11658	0.738965	0.570488	0.941685	0.924393	1.19575	0.87706	0.906711	1.05331	1.36957	0.893999	1.0499	0.885107	0.95701	0.984372	1.29694	1.20761
no	Q9H4G4	GLIPR2	hsa:152007	0.117755	0.0266908	0.229206	0.0331971	0.0772549	1.58438	1.33704	1.14915	0.859473	0.843892	0.725303	0.784598	1.41811	1.91133	1.06709	1.5486	1.2043	2.35682	1.18503	1.57903	1.66008	1.4229	1.07914	1.08473	0.947584	1.75903	1.31586	1.53846	0.875903	1.17823	1.29529	1.08774	1.01562	1.13744	1.07217	1.14154
no	Q92917	GPKOW	hsa:27238	0.117937	0.413307	0.313292	0.895829	0.320728	1.05218	1.14887	0.92096	0.801619	1.0919	0.875288	0.983594	1.18006	0.8364	1.04415	1.08262	1.1623	1.00755	1.07904	0.959322	1.10963	0.898364	1.07549	1.37382	1.12761	1.54589	1.1707	0.333975	0.515296	0.530171	1.04013	1.19708	1.2976	1.25154	1.12163	1.00122
no	Q14139	UBE4A	hsa:9354	0.117996	0.00131996	0.109015	0.0110858	0.00959832	1.23454	1.08564	0.953771	0.878534	0.879386	0.77257	0.825978	1.1386	1.31582	1.09258	1.30342	1.19913	1.35771	0.897343	1.4307	1.21966	0.829209	1.21995	1.02257	1.07343	1.15853	0.91937	0.841516	1.04885	0.681969	1.09234	0.800336	1.06573	1.00974	1.05471	0.988739
no	O15230	LAMA5	hsa:3911	0.118282	0.109675	0.235812	0.188651	0.101151	0.757909	0.864238	1.26559	1.4644	1.14029	1.66985	1.40507	0.719498	0.774505	0.692039	0.588181	0.785156	0.988075	1.17212	0.561013	0.908698	0.926467	0.84548	0.809241	0.766959	1.04676	0.741401	2.80101	0.875925	2.1164	0.754811	0.910388	0.900601	0.877496	1.19323	0.960453
no	P13866	SLC5A1	hsa:6523	0.118453	0.134917	0.130021	0.231402	0.32226	0.482875	0.665835	1.63096	2.44949	1.3789	3.3776	2.37825	0.454528	0.308178	0.688439	0.635823	0.473382	0.336902	0.735129	0.708371	0.344812	1.13623	0.878785	0.614716	0.674998	0.383022	0.516451	1.2983	5.54176	1.19434	0.32283	0.706671	0.547343	0.395368	1.26384	3.40818
no	Q9Y3C1	NOP16	hsa:51491	0.118547	0.225338	0.0380391	0.0476367	0.0392493	0.767559	1.07898	0.919901	0.852562	1.40574	1.19848	1.30211	0.639988	0.556413	1.01893	1.24326	0.560713	0.586046	1.24055	0.99203	0.640158	1.06699	1.34892	0.981394	1.22278	1.3261	0.891941	1.05737	0.848069	1.04586	0.725943	1.22205	0.724469	0.833946	1.03248	0.788928
no	Q93084	ATP2A3	hsa:489	0.118814	0.0667732	0.510674	0.158474	0.452353	1.07276	1.02416	0.89992	0.878691	0.954693	0.83888	0.896787	1.18132	1.16816	1.04006	0.828514	1.16702	1.0515	1.03269	0.976248	1.23846	1.0576	0.925745	1.16001	1.11369	0.789622	0.923374	0.65152	0.849563	0.836121	1.07238	0.974101	1.00849	1.19784	0.832337	0.67693
no	Q92499	DDX1	hsa:1653	0.118835	0.125208	0.957849	0.447901	0.196026	1.03649	1.03911	0.964625	0.928322	1.00253	0.930667	0.966597	1.14215	1.00306	1.03827	1.02713	1.08244	0.925875	0.954414	1.11983	0.935871	0.995811	1.19363	1.10661	1.00327	0.904617	1.1379	1.09325	0.95565	0.846216	0.808317	1.01863	0.99738	0.980726	0.954845	1.02661
no	Q9Y6C2	EMILIN1	hsa:11117	0.11895	0.159339	0.416628	0.286761	0.57242	0.785914	0.869807	1.61386	1.85542	1.10675	2.05348	1.58011	0.675423	0.728717	1.01484	0.80281	0.653476	0.84022	1.02278	0.645582	0.766065	1.06656	1.29322	0.727499	0.899178	0.719725	0.687648	4.24063	1.06787	3.554	0.649314	1.08534	0.680125	0.811103	1.60865	0.827713
no	P61956	SUMO2	hsa:6613	0.119022	0.896163	0.119381	0.456409	0.14548	1.00965	1.2312	0.992714	0.806299	1.21943	0.983226	1.10133	0.988783	1.0202	1.07501	1.1264	0.877429	0.970071	0.904317	1.02769	1.31108	1.94351	1.26809	1.06564	1.05422	1.43463	1.07159	0.865138	0.660028	0.553722	1.31235	1.30192	1.17478	1.34109	0.948007	0.777376
no	Q9BQG0	MYBBP1A	hsa:10514	0.11918	0.318595	0.46821	0.999171	0.189157	0.937738	1.02338	0.852304	0.83283	1.09133	0.908893	1.00011	0.905239	0.914795	0.873695	1.15031	0.785695	0.996695	0.668606	1.02966	1.36893	0.575312	1.20982	1.11686	1.22124	0.945929	1.07408	1.08515	1.01157	0.60747	0.640298	0.828829	0.977089	0.989513	0.712484	0.81833
no	Q9H4E7	DEF6	hsa:50619	0.119261	0.122404	0.00309749	0.0197338	0.0159823	0.734351	1.20395	0.959615	0.797057	1.63947	1.30675	1.47311	0.778412	0.756899	0.738004	0.77661	0.567631	0.788547	1.63072	0.864109	1.3412	1.0988	1.12962	1.01886	1.0526	1.7491	0.950537	0.546389	0.650923	0.8213	0.885527	1.42488	1.11196	1.13681	1.39227	0.666475
no	Q96KP4	CNDP2	hsa:55748	0.119438	0.455418	0.152539	0.94031	0.566332	1.44367	1.19044	1.74426	1.46522	0.824598	1.20821	1.01641	1.42728	1.68798	1.61209	1.33976	1.30074	1.29415	0.661895	1.58546	1.28988	1.89842	0.964354	1.06118	0.927115	0.97267	1.35303	1.85265	2.91342	1.35846	2.28047	0.687031	1.10117	1.49043	0.693496	3.32121
no	P49023	PXN	hsa:5829	0.119501	0.0742295	0.864873	0.323454	0.423529	1.00756	0.984458	0.801422	0.814075	0.977073	0.795411	0.886242	0.872751	1.09031	0.695712	1.32959	0.975205	1.08179	1.16535	1.48151	0.846981	0.668547	0.714606	0.867999	1.01497	1.27585	0.824307	0.397491	0.920817	0.713021	0.886646	0.897702	0.876326	0.813129	1.05657	0.651101
Colon/intestine	O75874	IDH1	hsa:3417	0.119883	0.464885	0.000386122	0.0820944	0.028788	1.17264	0.817187	1.04714	1.2814	0.696878	0.892979	0.794928	1.11865	1.26156	1.17724	0.998313	1.35424	1.12584	0.609201	1.0572	0.744562	0.91697	0.851755	0.585748	0.942684	0.817517	0.829039	0.442144	1.39611	1.57369	1.1746	0.782949	0.891029	1.04213	0.643824	1.47781
no	Q9P016	THYN1	hsa:29087	0.120202	0.0482746	0.685208	0.212496	0.0720254	1.30689	1.22692	0.967639	0.788672	0.938814	0.740416	0.839615	1.03835	1.31608	1.74289	1.61673	0.886755	1.24051	0.883628	1.89039	1.24169	1.66093	1.4139	0.978259	1.25882	0.652171	1.06251	1.34368	1.31728	0.818812	1.24702	0.973289	0.659416	0.926208	0.674079	0.74897
no	O75569	PRKRA	hsa:8575	0.120813	0.0248835	0.401709	0.0846346	0.162954	1.17329	1.04718	0.866641	0.827593	0.892515	0.73864	0.815577	1.02743	1.11925	1.05706	1.721	0.923272	1.19175	0.813721	1.68226	1.05138	0.7954	1.11387	1.09535	0.896481	0.861317	1.11485	0.647794	0.579945	0.787862	1.09756	0.840301	1.07973	1.0616	0.781405	0.923572
no	Q8TEA7	TBCK	hsa:93627	0.120821	0.00205098	0.303709	0.0447774	0.0392043	0.671912	0.785274	0.93542	1.1912	1.16872	1.39218	1.28045	0.717942	0.600105	0.873476	0.666562	0.648961	0.524424	0.82934	0.607371	0.607864	0.538406	0.729361	0.827862	1.05501	1.25631	0.615947	0.872458	0.896797	0.749105	0.803719	1.17086	0.952473	0.92031	1.12715	0.925909
no	P47989	XDH	hsa:7498	0.120824	0.129438	0.255169	0.226206	0.516416	0.69562	0.81658	1.41496	1.73279	1.17389	2.0341	1.60399	0.660414	0.681091	0.842495	0.723001	0.7522	0.51452	1.18848	0.867429	0.47376	0.873082	0.932387	0.853287	0.912219	0.445454	0.803122	1.05703	2.07293	3.54187	0.535886	0.865454	0.773159	0.550961	0.737997	2.59938
no	Q8N1F7	NUP93	hsa:9688	0.120863	0.439188	0.0145315	0.102833	0.023546	0.89599	1.06774	0.951743	0.891359	1.19169	1.06222	1.12696	0.881121	0.871702	0.888777	1.0206	0.832049	0.88169	0.813719	0.968081	1.06695	1.19002	1.29242	1.14245	1.02264	1.10897	1.00444	0.792005	0.93189	0.998473	0.71446	1.19847	1.06384	0.918687	1.12855	0.819301
no	Q9HB55	CYP3A43	hsa:64816	0.120865	0.159322	0.174947	0.277912	0.4525	0.552957	0.68079	1.68879	2.48064	1.23118	3.05411	2.14265	0.516598	0.374655	0.680437	0.731473	0.599885	0.414695	0.685076	0.586903	0.443086	0.893555	0.837216	0.874784	0.829681	0.490549	0.48626	1.15456	4.84261	1.4376	0.380019	0.699826	0.488045	0.433217	0.864635	4.89863
no	Q9HC84	MUC5B	hsa:727897	0.120893	0.0470735	0.567826	0.158491	0.32257	1.19417	1.08615	0.84628	0.779157	0.909541	0.708676	0.809109	1.14254	1.4252	1.73588	0.711431	1.09451	1.05546	0.991065	0.964463	0.815208	1.01163	0.985688	1.88704	1.40807	0.772156	0.940018	0.80315	0.648782	0.766288	1.52715	0.773922	0.888608	0.822995	0.682588	0.703039
no	Q96FQ6	S100A16	hsa:140576	0.120918	0.407809	0.280188	0.781364	0.541898	0.976491	0.899754	1.12879	1.25455	0.921416	1.15596	1.03869	0.96588	0.752194	0.932813	1.05819	1.25944	0.890428	1.03048	0.905368	0.918869	0.780612	0.985399	0.808102	0.973558	0.926091	0.769316	0.935864	1.18331	1.78821	0.827997	1.17102	0.77667	0.724697	0.951094	1.80025
no	P30511	HLA-F	hsa:3134	0.121005	0.019618	0.023549	0.0269896	0.0407625	0.428856	0.811269	1.26702	1.56178	1.89171	2.95442	2.42306	0.53423	0.429478	0.317791	0.300791	0.439834	0.55101	0.775225	0.310056	0.638699	0.926567	0.554257	0.941304	0.528399	1.20616	1.42075	1.61625	0.867414	0.839438	1.42255	0.539521	1.36462	0.703946	3.04881	1.00063
no	O95164	UBL3	hsa:5412	0.121173	0.038521	0.647904	0.190868	0.168106	0.953833	0.918063	0.80823	0.880364	0.962499	0.84735	0.904925	0.993153	1.00676	1.10292	0.880751	0.9757	0.763713	0.957577	1.19196	0.755344	0.717882	0.909212	1.05944	0.998895	0.941739	0.730515	0.950862	0.75047	0.758132	0.927382	0.856876	0.62419	0.94659	0.802681	0.656886
no	P41219	PRPH	hsa:5630	0.121252	0.136953	0.710734	0.288683	0.0786915	0.606527	0.660926	1.13399	1.71576	1.08969	1.86965	1.47967	0.755749	0.519082	0.591193	0.528622	0.504163	0.740352	0.711659	0.486698	1.12482	0.439392	0.466226	0.333264	1.31285	0.517832	0.555598	0.559502	0.806122	0.901495	0.422851	1.22198	1.47104	1.28721	3.02719	0.508547
Colon/intestine	Q7Z4V5	HDGFL2	hsa:84717	0.121415	0.075334	0.00562905	0.0172162	0.00164951	0.653301	0.982416	0.815014	0.829602	1.50377	1.24753	1.37565	0.676567	0.598296	0.734489	0.704363	0.611713	0.594376	1.41257	0.659197	0.814511	0.880398	1.05161	1.10464	0.895954	1.22058	0.802273	0.71188	0.490204	0.701615	0.808337	1.11306	0.920187	0.928021	1.0145	0.647316
no	P18621	RPL17	hsa:6139	0.121878	0.0184373	0.642921	0.179007	0.174589	1.12925	1.0698	0.866466	0.809932	0.947359	0.767296	0.857327	1.09385	1.25316	1.1423	1.17897	1.02748	1.07971	0.514723	1.06834	1.12595	1.40508	1.23332	1.29559	0.874567	0.770619	1.34002	0.44113	0.943414	0.660184	1.05253	0.91081	0.967341	1.17694	0.959318	0.686522
no	Q6ZRS2	SRCAP	hsa:10847	0.121935	0.00273893	0.0665104	0.00746136	0.00702386	0.553493	0.835459	1.05218	1.25941	1.50943	1.90099	1.70521	0.516652	0.325624	0.875144	0.714191	0.605708	0.28364	1.41357	0.598604	0.750588	0.577205	0.761325	0.77369	0.984536	1.12453	0.535086	1.03006	0.744914	1.0295	0.781673	1.08405	0.98806	1.11383	1.69861	0.998954
Colon/intestine	Q8IVS2	MCAT	hsa:27349	0.121955	3.71831e-05	0.00677396	8.03562e-05	0.0002218	2.07824	1.35388	1.08125	0.798634	0.651454	0.520273	0.585864	1.65736	2.40957	1.64541	1.86173	2.36456	2.53082	0.701636	2.09923	1.38603	1.75268	1.38536	1.35987	1.15155	0.773786	1.57477	0.972081	1.24216	1.35942	1.43211	0.806993	0.90667	1.16549	0.78722	1.05914
no	P62910	RPL32	hsa:6161	0.121961	0.0231596	0.44484	0.0963056	0.119448	1.75772	1.52332	1.16889	0.767332	0.866648	0.665007	0.765827	2.00428	2.39421	0.781028	1.85089	2.05111	1.46478	0.610365	1.86658	1.75899	2.21252	1.80526	1.86807	1.05833	0.759575	1.77021	0.892001	1.45388	1.36282	1.16168	0.940109	0.922403	1.18265	0.799246	1.80527
Colon/intestine	O00429	DNM1L	hsa:10059	0.122066	0.000598587	0.00759406	0.000827079	0.00154236	1.29957	1.07597	0.950487	0.88338	0.827938	0.731383	0.77966	1.37365	1.35735	1.14436	1.21638	1.36393	1.34179	0.952442	1.35936	1.12962	0.879636	0.972836	1.2017	1.0275	0.972015	1.18859	0.728482	0.811922	0.728586	1.10867	0.86784	1.19508	1.07401	0.990526	1.04926
no	O75791	GRAP2	hsa:9402	0.12286	0.831003	0.135219	0.318264	0.038214	0.961674	1.34759	0.99203	0.736152	1.40129	1.03157	1.21643	0.951313	1.02575	0.878507	1.08509	0.711765	1.11763	0.59462	1.22483	1.35558	2.70756	1.14866	1.12397	1.12013	1.58269	1.27026	1.7186	0.904779	0.755949	0.995454	1.00082	1.06324	1.11074	0.653192	0.725482
no	O60885	BRD4	hsa:23476	0.123174	0.696189	0.0981944	0.245444	0.633052	0.869344	1.09938	0.912038	0.829596	1.2646	1.04911	1.15686	0.715889	0.91744	0.981027	1.13738	0.603952	0.860382	1.44548	1.0945	1.33646	0.702946	0.972692	0.918786	1.01225	1.51189	0.899376	0.968883	0.825039	0.744172	0.846236	0.924717	0.815807	1.4223	0.949135	0.712053
no	P52434	POLR2H	hsa:5437	0.123208	0.0939774	0.532765	0.161586	0.247469	1.27191	1.1714	1.00079	0.854359	0.920973	0.786842	0.853907	0.732467	1.38435	1.51611	1.74945	0.934668	1.31443	1.23004	1.56671	1.1607	1.21091	1.00415	0.853064	1.45399	1.16347	0.899545	1.18157	1.07296	0.857859	1.22669	0.710286	0.914554	1.2396	1.08763	0.715993
no	Q7Z406	MYH14	hsa:79784	0.123376	0.650516	0.0159482	0.178804	0.0389638	1.17622	0.868503	1.10002	1.26658	0.738383	0.935217	0.8368	0.954085	1.0433	1.18667	1.11091	1.51534	1.24704	0.8719	1.03762	0.703024	1.16443	0.623178	1.19148	0.878117	0.639577	0.70721	1.35525	1.58793	1.67208	0.781923	0.924101	0.748235	0.874437	0.748648	1.20761
no	P80217	IFI35	hsa:3430	0.123409	0.00464719	0.0733787	0.0134385	0.0259465	0.723239	0.925999	1.11536	1.20449	1.28035	1.54217	1.41126	0.585391	0.86712	0.715732	0.64373	0.650759	0.876701	1.36882	0.595063	0.763155	0.929641	0.909807	0.819605	0.945787	1.19718	0.804935	1.32753	0.952062	1.3126	0.982378	1.48937	0.855837	0.969101	1.3776	0.771735
no	P09488	GSTM1	hsa:2944	0.123473	0.470902	0.54045	0.940281	0.487463	0.983442	1.3486	0.685741	0.508483	1.37131	0.697287	1.0343	0.304868	2.95112	1.47904	0.391234	0.259486	0.514905	0.447251	2.53983	0.490559	3.5229	1.81738	1.14475	0.41239	0.230459	1.5319	0.920152	0.40778	0.24391	0.298017	1.60798	0.930871	0.296767	1.12298	0.343212
no	Q16543	CDC37	hsa:11140	0.123647	0.153764	0.94114	0.367912	0.940804	1.08017	1.07605	0.945528	0.878703	0.996182	0.875348	0.935765	1.14732	1.03112	0.980689	1.07534	1.15775	1.08882	0.90566	1.17459	1.23427	0.892661	1.16125	0.986349	1.13598	1.1102	1.08349	0.701691	0.661551	0.708076	1.21438	0.923798	1.12751	1.12005	1.04845	1.00425
no	Q8TEA8	DTD1	hsa:92675	0.123774	0.222013	0.838914	0.363737	0.622574	0.992308	1.01631	1.19298	1.17384	1.02419	1.20223	1.11321	1.32053	0.722499	0.97902	0.856859	1.39613	0.678804	0.957049	0.809381	0.878349	1.13828	1.08665	1.2638	0.966182	0.930609	1.11647	1.57479	0.898567	1.50551	0.817745	1.32958	0.964118	0.909753	1.39499	1.34179
no	P55010	EIF5	hsa:1983	0.123779	0.183006	0.824689	0.524992	0.848398	1.08819	1.10867	0.939899	0.847772	1.01882	0.863729	0.941276	1.19404	0.909036	1.08536	1.05479	1.22446	1.06142	1.14045	1.13273	1.03352	0.791533	1.07597	1.54227	1.09977	0.975877	1.18591	0.561613	1.00109	0.580375	1.20837	0.941289	1.11562	1.07262	0.82332	1.15478
no	Q7L014	DDX46	hsa:9879	0.124105	0.224891	0.775522	0.52391	0.724137	1.05236	1.0615	0.987581	0.930367	1.00868	0.93844	0.973558	1.01823	1.09689	1.03442	1.1099	1.0072	1.04754	0.958453	1.11556	1.14426	0.967534	1.05262	1.06849	1.07309	1.14344	1.03	0.95777	0.962016	0.85362	0.876189	1.06957	1.07711	1.21004	1.01732	0.864596
no	O60499	STX10	hsa:8677	0.124203	0.152597	0.710614	0.281563	0.741707	0.651153	0.691801	0.918018	1.327	1.06242	1.40983	1.23613	0.482754	0.503525	1.12023	0.692335	0.544655	0.563418	0.910318	0.616098	0.527816	0.701285	0.640458	0.754064	0.867617	0.842435	0.366117	0.801448	1.30267	1.64804	0.5594	0.850319	0.474042	0.76283	1.15921	0.704205
no	Q01459	CTBS	hsa:1486	0.124205	0.848672	0.125944	0.584199	0.521989	1.28082	1.10797	1.31188	1.18404	0.865048	1.02425	0.944649	1.31257	1.50735	0.925818	1.34218	1.06832	1.52866	0.947158	0.932389	1.14509	1.4993	0.96307	1.12763	1.14255	1.12035	1.09417	2.05562	1.09249	1.58347	1.45483	1.04224	1.21371	1.21639	1.03632	1.11182
Colon/intestine	P08559	PDHA1	hsa:5160	0.124234	8.48695e-06	0.003411	2.94977e-05	0.000125611	1.41732	1.06126	0.934392	0.880458	0.748775	0.659265	0.70402	1.34076	1.511	1.62796	1.29201	1.51076	1.22146	0.81433	1.41435	0.895808	1.01676	1.13861	1.2853	1.10238	0.797117	1.08666	0.866943	1.02168	0.734788	0.989654	0.888567	0.99395	1.09855	0.845135	0.97026
no	Q9UM44	HHLA2	hsa:11148	0.124567	0.776249	0.054203	0.626836	0.343995	1.41572	0.898616	1.55444	1.72982	0.634743	1.09799	0.866366	1.52379	1.97316	1.41602	1.11817	1.66355	0.79962	0.775193	1.35683	0.264549	1.20403	1.07837	1.6386	0.94455	0.122928	0.702507	1.6376	2.82171	3.45107	0.506108	0.708822	1.03923	0.676882	0.630076	2.5185
no	Q8IX05	CD302	hsa:9936	0.124742	0.286895	0.76849	0.550933	0.959829	0.873975	0.842282	1.08614	1.28952	0.963737	1.24276	1.10325	1.27062	0.754376	0.778705	0.64967	1.07792	0.712556	1.06404	0.700789	0.659709	1.04449	0.69114	0.929093	0.777659	0.709755	1.00386	1.98116	1.04996	1.37121	0.662957	1.04468	0.737153	0.684096	0.950183	1.29383
no	P22352	GPX3	hsa:2878	0.124831	0.112153	0.370709	0.204092	0.556325	0.816078	0.929268	1.38174	1.48691	1.1387	1.69314	1.41592	0.699838	0.798297	1.03305	0.735395	0.655791	0.974095	1.42051	0.854115	0.76854	1.36382	0.795622	0.766702	0.905368	0.791693	0.697045	1.92197	1.30873	2.98347	0.523281	1.85808	0.672999	0.578104	1.45145	1.13753
no	P49642	PRIM1	hsa:5557	0.125111	0.353972	0.545801	0.976006	0.211246	1.17961	1.36783	0.976416	0.713844	1.15956	0.827746	0.993654	1.44255	0.656368	1.09014	1.92789	1.20885	0.751848	0.769583	1.46295	0.702843	0.942493	2.47757	1.76782	1.16713	0.896668	2.1234	0.94601	1.04276	0.756504	0.449784	0.903598	1.38688	0.642568	1.0744	1.58524
no	Q9BV23	ABHD6	hsa:57406	0.125183	0.221706	0.8919	0.412476	0.619427	0.92884	0.916947	1.45942	1.59161	0.987196	1.57123	1.27921	0.747354	1.12859	0.892457	0.900839	0.796137	1.10766	1.10591	0.803769	0.983457	1.2025	0.934805	0.870145	0.925427	0.718409	0.708101	1.13386	1.82425	2.93786	0.843784	1.02286	0.627691	0.672162	0.831779	3.24053
no	O14786	NRP1	hsa:8829	0.125314	0.0464879	0.53531	0.149524	0.326259	0.773	0.883661	1.1281	1.27662	1.14316	1.45938	1.30127	0.441295	0.836384	1.13799	0.735937	0.394149	1.09224	0.791871	0.687823	1.08416	1.5642	0.86527	0.518981	0.958595	1.04883	0.433223	0.838732	1.26431	1.60733	1.06628	1.23871	1.14581	1.15016	1.30173	0.5398
no	Q16775	HAGH	hsa:3029	0.125739	0.0642068	0.362249	0.135027	0.13413	0.795709	0.865556	1.03563	1.19649	1.08778	1.30152	1.19465	0.688098	0.96581	0.874258	0.705884	0.736171	0.804035	1.19908	0.81328	0.809777	0.965531	0.905313	0.739231	0.849806	0.872166	0.635815	1.05708	0.881975	1.66573	0.781059	1.20802	0.794674	0.909684	1.08026	0.942194
no	P62753	RPS6	hsa:6194	0.125975	0.85869	0.131101	0.518846	0.376527	0.968054	1.08968	0.952545	0.874153	1.12564	0.98398	1.05481	0.882057	0.970082	1.01774	1.12281	0.868206	0.947421	1.09345	0.897333	1.35442	1.13017	1.30712	1.1181	1.00343	0.851615	1.05144	0.543278	0.934988	1.03942	0.928342	1.23234	0.97233	1.08064	1.03038	0.811183
no	Q9HCE5	METTL14	hsa:57721	0.126043	0.00118284	0.0734274	0.00321982	0.00273019	2.28739	1.6157	1.26121	0.780597	0.706352	0.551376	0.628864	1.87175	3.03129	1.89835	1.89391	1.69101	3.33802	1.17459	1.85415	3.01151	1.81453	1.32045	1.54305	1.35322	0.795739	1.67407	1.24007	1.43057	1.55795	1.21946	1.09899	1.02505	1.51252	0.910295	1.35599
no	Q92665	MRPS31	hsa:10240	0.126165	0.0795174	0.659985	0.21644	0.188597	1.1941	1.12191	0.951001	0.84766	0.939547	0.796417	0.867982	1.04329	0.921604	1.24219	1.73408	1.40787	0.815571	1.32839	1.60336	0.797602	0.819778	1.15297	1.00737	1.23111	0.830643	1.32599	1.07083	1.18522	0.754773	0.725906	0.910003	1.05862	1.00261	0.99183	0.859214
no	E5KLJ5	OPA1	hsa:4976	0.126707	0.000605943	0.0043156	0.000136909	0.00185089	1.34295	1.03661	0.926282	0.893569	0.771891	0.689738	0.730814	1.43229	1.54299	1.08737	1.1068	1.3268	1.56144	0.778101	1.11713	1.17742	1.08355	1.05738	1.12877	0.997236	0.848656	1.14125	0.822848	0.956067	0.619192	1.05643	0.977305	0.891204	1.00614	0.861315	1.14603
no	Q14112	NID2	hsa:22795	0.127109	0.0867082	0.10996	0.137073	0.158272	0.862094	1.07828	1.63721	1.51835	1.25077	1.89911	1.57494	0.791221	0.751494	1.05234	0.97646	0.643753	0.957299	1.4707	0.708382	0.94813	1.41646	1.31225	0.855367	1.13335	1.0822	0.777735	3.59823	1.16116	1.16292	0.805154	1.15548	1.39338	1.00665	3.14614	1.30577
no	Q13136	PPFIA1	hsa:8500	0.127286	0.522525	0.30876	0.973085	0.855248	1.11291	1.06534	1.1567	1.08576	0.957252	1.03934	0.998299	1.0646	1.02657	1.26519	1.09226	1.14203	1.08682	0.985843	0.990081	1.13294	0.938796	1.01818	1.14808	1.1292	1.18258	1.06233	1.11691	1.36176	1.31439	0.908599	1.03064	1.12602	1.08131	1.17249	1.29816
no	Q8NFQ8	TOR1AIP2	hsa:163590	0.12768	0.0689892	0.0725227	0.103606	0.0454826	0.855372	0.957009	1.16951	1.22205	1.11882	1.36726	1.24304	0.755194	0.936525	0.820456	0.905892	0.876813	0.837351	1.1138	0.826153	1.07939	0.947803	0.971714	0.889438	0.971673	1.04539	0.767722	0.714127	1.70688	1.00136	0.952587	1.26839	0.941714	1.04468	1.02939	1.86649
no	Q96CW5	TUBGCP3	hsa:10426	0.127893	0.0175093	0.13348	0.0145277	0.10811	1.39662	1.09558	0.91728	0.837251	0.784456	0.656787	0.720622	1.04906	1.0611	2.14057	1.82473	1.05017	1.25408	0.747668	1.43702	1.30633	0.846444	0.843354	0.97177	1.43838	1.16078	1.10851	0.59828	0.849041	0.716332	1.06348	0.973099	1.08007	1.2023	1.06242	0.710507
no	P61313	RPL15	hsa:6138	0.128075	0.00343913	0.240903	0.0321279	0.0319445	1.46317	1.16869	0.852938	0.729825	0.798736	0.582937	0.690837	1.83785	1.41837	1.0082	1.45971	1.8998	1.15511	0.272343	1.35719	1.20783	1.45802	1.52534	1.73129	0.889849	0.502975	1.57336	0.509082	1.16992	1.06032	0.951847	0.576537	0.802945	1.01426	0.376591	1.21495
no	J3KT24	CD68	#N/A	0.128093	0.128517	0.303667	0.222119	0.366007	0.658061	0.790856	1.3865	1.75317	1.2018	2.10695	1.65438	0.406155	0.69328	0.769394	0.765672	0.548136	0.765731	0.757328	1.28834	0.746501	0.954989	0.926994	0.500957	0.622063	0.947061	0.373472	1.48983	2.26631	1.22573	0.622617	0.965061	0.563373	0.699026	0.768488	3.87811
no	P78527	PRKDC	hsa:5591	0.128474	0.0363145	0.533001	0.158386	0.0533295	1.04594	1.01057	0.907122	0.897635	0.966181	0.867278	0.916729	1.06393	1.05664	1.0267	1.08931	1.00978	1.0293	0.854245	1.04186	1.2358	0.861733	0.927063	1.01668	1.06347	0.929432	1.16483	0.692706	1.15948	0.746717	0.858324	0.885926	1.01066	1.01651	0.907262	0.886512
no	Q9NRR5	UBQLN4	hsa:56893	0.128527	0.919157	0.252296	0.544786	0.196125	1.085	1.21205	1.07399	0.886095	1.1171	0.989854	1.05348	1.18478	0.959781	0.977781	0.975051	1.50815	0.904461	1.06331	1.19033	1.01572	1.21663	1.16572	1.52645	1.21905	1.0326	1.47863	1.34097	0.813463	0.865331	1.0093	0.99222	1.02326	1.10488	1.30127	1.21524
no	Q9Y320	TMX2	hsa:51075	0.128542	0.545467	0.121292	0.187789	0.104918	0.989019	1.17348	1.04769	0.892806	1.18651	1.05932	1.12291	0.925693	0.782301	0.999475	1.40756	1.05499	0.764095	1.02874	1.15908	0.965882	0.984412	1.43956	1.22801	1.3533	1.4189	0.983403	0.871585	1.2571	0.940863	0.951844	1.01207	1.19813	1.0217	0.993781	1.18212
no	P50479	PDLIM4	hsa:8572	0.128548	0.736252	0.246696	0.596403	0.592503	1.08486	1.32888	1.03198	0.776573	1.22494	0.951257	1.0881	1.35378	0.730302	0.89908	1.2343	1.11621	1.17546	1.60885	1.07152	1.43038	0.621261	1.14674	0.942025	1.37374	2.17933	1.58612	1.0853	0.741031	0.659365	0.621577	1.22344	1.14719	1.07675	1.65842	1.07471
no	Q9H4A5	GOLPH3L	hsa:55204	0.128597	0.000506983	0.02968	0.000910147	0.00491775	2.41401	1.42098	0.964672	0.67888	0.588637	0.399614	0.494125	2.59042	3.03531	1.28802	1.79448	3.50733	2.26851	0.524572	2.91892	1.2285	0.985772	2.05404	1.82821	1.23745	0.661165	1.35015	0.780763	0.666831	0.706735	1.8124	0.592948	1.1854	0.912244	0.638681	1.38605
no	O00479	HMGN4	hsa:10473	0.129064	0.807193	0.207053	0.512229	0.754822	0.899788	1.21108	0.860808	0.710779	1.34596	0.956679	1.15132	0.837037	0.910048	0.842304	1.1094	0.652064	1.04787	2.54386	0.841451	1.61546	0.841117	0.888819	1.0299	1.02288	1.00826	1.10795	0.56829	0.529307	0.674341	0.94139	1.47627	1.1691	0.90211	1.11181	0.374646
no	Q6ZUM4	ARHGAP27	hsa:201176	0.129267	0.0392553	0.806668	0.275742	0.0640404	1.26844	1.23099	1.01316	0.823044	0.970475	0.798744	0.884609	1.11728	1.27258	1.00557	1.38889	1.39927	1.42706	0.95296	2.04099	1.27053	1.11144	1.13156	1.25878	1.35182	0.939622	1.02121	1.29281	1.12358	0.584702	1.07754	0.887481	0.876264	0.948848	0.97667	1.35055
no	Q02153	GUCY1B3	hsa:2983	0.129372	0.0446924	0.147356	0.0748875	0.0111723	0.663364	0.82936	1.10601	1.33357	1.25023	1.66728	1.45876	0.857479	0.447794	0.720375	0.791576	0.635244	0.527716	0.667976	0.770758	1.22574	0.547648	0.631913	0.718568	0.855182	0.906771	1.13968	1.23029	0.689509	0.504615	0.934685	0.942641	2.12386	1.25445	1.322	0.952076
no	O14841	OPLAH	hsa:26873	0.129529	0.165749	0.00339469	0.0182441	0.0335206	1.18746	0.87762	1.02186	1.16435	0.739076	0.860545	0.799811	1.29277	1.10873	1.31881	0.882252	1.40544	1.11673	0.894763	0.998066	0.752367	0.790796	0.718145	1.10782	0.871691	0.716765	1.04817	0.950884	1.44686	0.89091	1.00716	0.795593	0.973235	1.04093	0.765548	1.32561
no	Q7Z4Q2	HEATR3	hsa:55027	0.129621	0.230873	0.778593	0.679383	0.408023	1.05978	1.08867	0.961373	0.883069	1.02726	0.907141	0.9672	0.907203	1.11327	1.05372	0.990283	0.917231	1.37699	1.26142	0.853115	1.35102	0.969311	1.03787	0.995414	1.2808	1.24505	0.804055	1.20463	0.959712	0.77899	0.841431	1.11888	0.958745	0.930563	0.942089	0.917307
no	P60900	PSMA6	hsa:5687	0.129788	0.0288931	0.0987471	0.0491803	0.139664	1.20722	1.50351	1.91621	1.27449	1.24543	1.58729	1.41636	1.13199	0.999082	1.39941	1.39853	1.3425	0.971831	2.26796	1.20751	1.1586	1.81454	1.7479	1.19471	1.41629	1.44153	1.28259	2.75598	2.16627	3.06726	1.25441	1.70351	1.48361	1.38857	2.25184	1.17447
no	P57105	SYNJ2BP	hsa:55333	0.130519	0.932153	0.133371	0.496524	0.358602	1.09867	0.967094	1.10766	1.14534	0.880244	1.00818	0.944213	0.954725	1.10605	1.36517	1.20054	0.980741	0.984772	0.897044	1.18461	0.790165	0.856205	1.02456	1.08908	1.17381	0.839531	0.848835	1.59771	1.12276	1.03245	0.978701	0.977461	0.941089	1.02879	0.976774	1.31317
Colon/intestine	P57764	GSDMD	hsa:79792	0.130709	0.014916	0.0568217	0.0204748	0.00389742	0.748278	0.860194	0.971059	1.12888	1.14957	1.29773	1.22365	0.758919	0.714254	0.854739	0.84931	0.637596	0.674849	0.964973	0.785359	0.805467	0.82036	0.910058	0.860954	1.02978	0.903253	0.661539	0.646262	0.99702	0.879946	1.2432	0.974758	0.965644	0.824678	1.17339	1.03464
no	Q9Y383	LUC7L2	hsa:51631	0.130864	0.349285	0.0289051	0.0977793	0.130526	0.830113	1.18187	0.950087	0.803887	1.42374	1.14453	1.28413	0.702318	0.857435	0.970021	0.870238	0.661418	0.91925	1.91641	0.906727	1.43418	1.31377	1.0668	0.965108	1.11171	1.07642	0.845673	0.602305	1.10267	0.70313	0.72333	1.35466	0.87358	1.23751	1.2314	0.722204
no	P11532	DMD	hsa:1756	0.131314	0.470019	0.302665	0.985348	0.258127	0.963576	0.860993	1.07077	1.24364	0.89354	1.11124	1.00239	0.91627	0.928127	0.969729	1.04146	0.784969	1.14089	1.27965	0.800707	0.93737	0.813997	0.58997	0.773967	0.969875	0.611208	0.972198	1.44365	1.06687	1.64451	0.714815	0.810419	0.690993	0.853268	1.26597	1.14639
no	O75438	NDUFB1	hsa:4707	0.131493	0.00917026	0.150461	0.02475	0.0319446	1.29856	1.09987	0.9052	0.823003	0.846996	0.697081	0.772038	1.27601	1.29615	1.62211	1.46726	1.05546	1.07436	0.875356	1.4805	1.02632	1.22844	1.20133	1.43549	0.983658	0.671024	0.996754	1.12809	1.15673	0.518803	0.707549	1.18448	0.730885	0.814125	0.719482	1.18666
no	P17812	CTPS1	hsa:1503	0.131583	0.00208071	0.00402577	0.00205039	0.000400938	0.633397	0.905926	1.08367	1.1962	1.43027	1.71088	1.57057	0.650972	0.540412	0.713023	0.611388	0.638174	0.646411	1.13047	0.562961	0.91191	0.810422	0.929133	0.825434	1.07418	1.11711	0.791711	0.719369	1.14562	1.64132	1.0459	1.27936	0.892137	0.79061	1.21453	1.02415
no	Q86UT6	NLRX1	hsa:79671	0.131968	0.172799	0.928099	0.3807	0.372951	0.829076	0.834443	0.952156	1.14107	1.00647	1.14845	1.07746	0.755587	0.971287	0.923122	0.771506	0.710494	0.842462	0.987452	0.855297	0.632862	0.856826	0.843663	0.761842	0.953706	0.912587	0.705753	1.24932	0.908702	0.821153	0.745134	1.13033	0.818665	0.876738	1.20534	0.814021
no	O15247	CLIC2	hsa:1193	0.131978	0.104461	0.954777	0.387604	0.288325	1.52256	1.50998	1.17275	0.776668	0.991741	0.770254	0.880997	2.07166	1.45213	1.22233	1.37279	1.54457	1.47185	0.933563	1.70624	1.40465	2.00123	1.28861	1.23804	1.00427	1.62139	2.39183	1.14702	1.50751	0.706297	1.9467	0.789627	1.08339	1.00261	0.771119	1.60052
no	Q9UBL3	ASH2L	hsa:9070	0.132024	0.0519027	0.425247	0.0993589	0.098317	1.53778	1.28996	1.00594	0.779825	0.838844	0.654151	0.746498	0.835421	1.43487	2.02333	2.59765	0.795796	1.53965	1.1535	2.33264	1.56295	1.0175	1.10692	0.788304	1.62548	1.11215	0.910209	0.939829	1.52357	0.790633	0.893378	1.03399	0.942508	1.20147	1.04101	0.687112
Colon/intestine	P52292	KPNA2	hsa:3838	0.132116	7.10838e-06	0.0207922	0.000412412	0.00262127	0.528538	0.838571	0.99005	1.18064	1.58659	1.87319	1.72989	0.375403	0.480313	0.756499	0.55374	0.419	0.586274	0.893878	0.46577	0.894747	0.891746	0.796273	0.756196	0.799374	1.4304	0.618763	0.919704	0.956843	1.15186	1.12671	1.11189	0.919973	0.967367	0.9177	0.838405
no	O60486	PLXNC1	hsa:10154	0.132522	0.00320289	0.167276	0.0261164	0.0327957	0.615759	0.804953	1.01433	1.26012	1.30725	1.64729	1.47727	0.743585	0.594613	0.670529	0.44556	0.603883	0.636386	1.15242	0.352811	0.660804	0.810305	0.566472	0.835239	0.718618	1.37195	0.775951	1.23687	0.76055	1.04212	0.860997	1.12288	1.00928	0.946014	1.49986	0.650433
no	Q13485	SMAD4	hsa:4089	0.132583	0.0738316	0.0339393	0.103239	0.0694454	0.587855	0.726677	1.00997	1.38985	1.23615	1.71807	1.47711	0.546515	0.637734	0.647904	0.503315	0.501356	0.690304	0.654448	0.538794	0.716583	0.722076	0.906258	0.795099	0.892395	0.737755	0.576691	0.782659	2.23083	0.824342	0.679492	1.36039	0.494745	0.697748	1.03816	0.981414
no	P36776	LONP1	hsa:9361	0.132683	3.02959e-05	0.00133163	3.13558e-05	2.26981e-05	1.46172	1.06581	0.919695	0.86291	0.729147	0.629188	0.679167	1.4895	1.63493	1.49215	1.23972	1.53166	1.38235	0.869908	1.4999	1.06851	1.11624	0.968234	1.09541	1.05557	0.748743	1.16975	0.617209	1.04836	0.658961	1.17491	0.957235	0.98302	0.990804	0.854458	0.992295
no	P04114	APOB	hsa:338	0.132699	0.0432235	0.24846	0.0855975	0.289863	0.812131	0.915336	1.09106	1.19198	1.12708	1.34346	1.23527	0.891267	0.839708	1.01713	0.633308	0.724617	0.766757	1.12266	1.16322	0.652101	0.79946	1.06752	0.9032	0.753166	0.967353	0.809341	1.18468	1.42046	1.19648	1.23824	0.797469	0.701406	0.767809	1.04694	1.4661
no	P04424	ASL	hsa:435	0.132975	0.84365	0.0927454	0.548484	0.289335	1.02033	0.855375	1.0466	1.22355	0.838329	1.02574	0.932034	1.03708	1.07984	0.993729	0.927101	1.20434	0.879905	0.962056	0.936887	0.670304	0.679155	0.77983	1.0567	1.1187	0.526256	0.968486	1.01574	1.2436	1.70704	0.985854	0.858564	0.796935	0.843496	0.755876	1.21227
no	O95470	SGPL1	hsa:8879	0.133089	0.546427	0.317987	0.8864	0.415304	1.10391	1.23389	1.01284	0.82085	1.11775	0.917506	1.01763	1.08173	0.997161	0.95319	1.46401	1.10054	1.02682	0.757838	1.2183	1.55632	1.35312	1.51844	1.07669	1.1295	1.47221	1.02264	0.634989	1.22419	0.817086	0.89834	0.9995	1.10102	0.980422	0.730241	1.72979
no	O75347	TBCA	hsa:6902	0.133172	0.409174	0.497192	0.784961	0.805591	1.25892	1.32587	1.1215	0.84586	1.05318	0.890842	0.972011	1.51864	1.11586	1.05749	1.23709	1.52103	1.10339	1.52443	1.22725	1.19836	1.40317	1.17484	1.43554	1.06332	1.47114	1.43473	0.832527	0.864678	0.497185	1.67503	1.18129	1.47739	1.23905	1.15905	1.16727
no	O14979	HNRNPDL	hsa:9987	0.133349	0.00101998	0.954576	0.373763	0.010794	2.24053	2.18114	0.931019	0.426849	0.973496	0.415536	0.694516	2.16525	1.5325	1.28289	3.8545	2.6203	1.98772	1.03064	8.35963	0.981563	1.28722	1.84851	1.35448	1.05253	1.27006	2.44564	1.10499	0.612386	0.689269	1.06058	1.1729	1.06997	0.894231	0.873559	0.901286
no	P52943	CRIP2	hsa:1397	0.133707	0.00156978	0.24885	0.0268748	0.0100658	2.72264	1.76008	0.874795	0.497021	0.646459	0.321304	0.483881	3.93617	1.77574	0.737453	3.70043	3.82624	2.35981	0.60656	5.46503	2.79705	1.42437	0.582685	1.11096	0.671886	0.631275	2.55086	0.563786	0.376296	0.544419	1.42109	0.477158	1.33424	1.32552	0.647775	1.18287
no	Q9NXV6	CDKN2AIP	hsa:55602	0.133934	0.0364327	0.473792	0.134752	0.0766276	0.783812	0.838722	0.964502	1.14997	1.07005	1.23053	1.15029	0.93951	0.746087	0.831568	0.753687	0.758477	0.673542	1.18181	0.649895	0.916332	0.63328	0.750922	0.887477	0.856855	0.888856	0.783069	0.912846	0.870914	1.0954	0.714661	0.990463	0.784076	0.930171	1.11566	1.26632
no	P25205	MCM3	hsa:4172	0.133967	0.293992	0.012246	0.0481009	0.0755439	0.853586	1.09628	0.970416	0.885186	1.28433	1.13687	1.2106	0.663547	0.800416	0.958268	1.15496	0.618276	0.92605	1.13809	0.854142	1.07042	0.981253	1.26361	1.05179	1.11354	1.20399	1.18972	0.980858	1.02404	0.872809	1.16566	1.30746	0.81035	1.0053	0.973302	0.593965
no	P50395	GDI2	hsa:2665	0.134072	0.0514524	0.082408	0.0726974	0.0760843	0.842374	0.970273	1.17748	1.21356	1.15183	1.39782	1.27482	0.933915	0.818768	0.786263	0.736512	1.01409	0.764697	1.10633	0.845176	0.863836	1.24576	1.06845	0.877873	0.905953	0.965425	0.85365	1.86418	1.03349	1.76231	1.01324	1.0196	0.956834	0.851102	0.981264	1.11534
no	O95299	NDUFA10	hsa:4705	0.134276	0.000102148	0.159139	0.0127447	0.00289217	1.45334	1.14892	0.880879	0.766699	0.790543	0.606108	0.698325	1.52409	1.67102	1.32782	1.66765	1.24666	1.28277	0.616612	2.14908	0.988835	1.25852	1.08615	1.46106	0.798756	0.705494	1.27582	0.720556	1.12412	0.580115	0.851731	0.873425	0.876496	0.998498	0.705461	1.19751
no	Q9BYD6	MRPL1	hsa:65008	0.134313	0.000441941	0.0150915	0.000339715	0.00161359	1.44741	1.10044	0.967315	0.879028	0.760281	0.668308	0.714294	1.67841	1.35548	1.15532	1.25523	1.8519	1.3881	0.923741	1.25367	0.962816	1.31019	1.13464	1.11707	0.978032	0.769669	1.4541	1.05454	1.01256	1.24498	0.909619	0.90502	0.88283	0.818289	0.840356	1.03765
Colon/intestine	Q9NY12	GAR1	hsa:54433	0.134527	0.00828454	0.300693	0.0459166	0.0480638	1.63821	1.36711	1.07931	0.789484	0.834512	0.658834	0.746673	1.47492	2.25029	1.17581	1.2969	1.46828	2.16307	0.830386	1.6041	1.16502	2.5288	1.41484	1.11739	1.02399	1.28507	1.33438	1.34284	1.17499	1.33811	0.580982	1.01778	0.911494	0.957447	1.13217	1.25797
no	Q9BZF1	OSBPL8	hsa:114882	0.134606	0.789869	0.0451322	0.616166	0.029006	1.1199	1.23955	1.09011	0.879441	1.10684	0.973402	1.04012	1.15621	1.11301	1.21343	1.14812	1.08123	1.00738	1.15605	1.24389	1.24814	1.03649	1.39847	1.11237	1.35309	1.31935	1.2881	1.12651	1.66392	0.800139	0.953221	1.04538	1.15662	1.08314	1.18668	0.795384
no	Q6P2E9	EDC4	hsa:23644	0.134702	0.121434	0.99555	0.426073	0.754639	0.969644	0.969193	0.851494	0.87856	0.999535	0.878152	0.938843	0.909922	0.877409	1.06448	1.1399	0.979165	0.84698	1.16879	1.04115	0.830915	0.62088	0.924055	0.943209	1.06699	0.980876	1.14586	0.616581	0.906808	0.68596	0.862921	0.940144	1.09145	0.936029	0.886682	0.736878
no	Q9HB71	CACYBP	hsa:27101	0.134865	0.978031	0.0713486	0.426032	0.229026	0.892649	1.02549	0.89016	0.868035	1.14882	0.997212	1.07301	0.900842	0.97875	0.839107	0.975246	0.816021	0.845929	0.878552	0.80731	1.19437	1.14312	1.03484	0.992722	0.866888	1.24845	1.06315	0.817925	0.846745	0.833721	1.10956	1.19615	0.8121	1.11946	0.686339	0.589449
no	Q9GZP4	PITHD1	hsa:57095	0.135025	0.278389	0.772512	0.510509	0.799992	1.05235	1.02526	1.31254	1.28021	0.974255	1.24725	1.11075	0.955464	1.06694	0.814658	0.929184	1.10588	1.44196	0.904513	1.0452	1.25684	1.11706	1.0721	0.929209	1.16564	0.847079	0.88966	2.41557	1.01944	1.9039	1.49867	0.89845	0.907253	0.944148	1.14236	1.0831
no	Q99615	DNAJC7	hsa:7266	0.135107	0.396946	0.425654	0.856198	0.816051	1.15416	1.2099	1.06697	0.881863	1.0483	0.924454	0.986375	1.26832	1.10444	1.01442	1.1471	1.23952	1.15115	1.35316	0.994415	1.3361	1.01901	1.1577	1.17613	1.13963	1.32905	1.3839	0.704108	1.15098	0.760916	1.26178	1.01409	1.385	1.25626	0.967223	1.10234
no	Q9BTT0	ANP32E	hsa:81611	0.135391	0.280544	0.0332849	0.0798505	0.0361131	0.664352	0.958638	0.77761	0.811162	1.44297	1.17048	1.30672	0.572938	0.622838	0.909425	0.784612	0.494616	0.601681	0.750619	0.885887	0.697385	1.47494	0.991314	0.809138	0.809933	1.3559	0.852626	0.546249	0.934341	0.76141	0.690107	1.12018	0.762257	0.746131	0.987896	0.449922
no	P51148	RAB5C	hsa:5878	0.135407	0.365233	0.690295	0.719431	0.738208	1.06025	1.10493	0.932976	0.844376	1.04214	0.879955	0.961046	0.720883	1.22197	1.01743	1.17274	0.869506	1.35899	0.996337	1.03398	1.16493	1.25188	1.10274	1.09141	1.0022	1.4853	0.81559	0.523701	0.932822	0.85898	1.52313	0.980578	0.748848	1.06351	0.870758	0.894455
no	Q92614	MYO18A	hsa:399687	0.135638	0.11696	0.528312	0.221595	0.636643	1.01904	1.05175	1.17879	1.12079	1.03209	1.15676	1.09443	0.98602	0.896937	1.09321	1.01686	1.13528	0.985952	1.23899	1.08525	1.04807	0.889757	1.03363	1.04181	0.944071	1.14416	1.04001	1.60153	1.205	1.40234	0.844526	1.07108	1.01026	1.13555	1.12339	1.2154
no	P46087	NOP2	hsa:4839	0.136066	0.692155	0.367608	0.817931	0.205512	1.05515	1.1293	1.01711	0.900655	1.07028	0.963951	1.01711	1.10617	0.87694	1.17161	1.27878	1.10632	0.791072	0.947451	1.07928	1.14606	1.12132	1.00844	1.18179	1.06017	1.3411	1.2781	1.1355	1.04122	1.11929	0.830354	0.881012	1.35199	1.0058	0.789628	0.999222
no	P01009	SERPINA1	hsa:5265	0.136225	0.000102621	0.141763	0.0106681	0.0271906	1.59016	1.12784	0.740566	0.656624	0.709262	0.465718	0.58749	1.34059	1.82274	1.17923	1.54558	1.75357	1.89925	0.576854	2.15361	0.953928	0.970002	0.592339	1.15413	0.88492	0.500825	2.36395	0.604	0.863108	0.568253	1.46152	0.502395	0.719522	0.703281	0.483088	0.759933
no	Q9H8S9	MOB1A	hsa:55233	0.136392	0.270397	0.543453	0.869173	0.303695	1.03605	1.12017	0.910257	0.812605	1.08119	0.878582	0.979887	1.13176	1.12742	0.877254	0.946386	1.12617	1.00732	0.562615	1.03157	1.33678	1.71927	1.15989	1.00855	0.909696	1.20523	1.14795	0.685412	0.835583	0.405844	1.26318	0.897014	1.05566	1.0931	0.981436	0.975079
no	P28340	POLD1	hsa:5424	0.136425	0.174255	0.679475	0.27416	0.33962	0.864003	0.890434	0.983456	1.10447	1.03059	1.13826	1.08442	0.849372	0.667591	1.11799	0.952486	0.856087	0.740493	1.01041	0.825306	0.821833	0.881697	0.812265	0.957552	0.945511	0.781458	0.977871	1.14236	1.01308	0.799994	0.955111	1.26259	0.965592	0.799048	1.06279	0.85054
no	Q53GL7	PARP10	hsa:84875	0.136429	0.00705391	0.140521	0.0241812	0.0639754	0.625217	0.798418	0.973095	1.21878	1.27703	1.55641	1.41672	0.838683	0.508724	0.550802	0.55413	0.799408	0.499552	0.837755	0.491933	0.612623	0.532877	0.757176	0.92624	0.760043	1.06521	1.20191	1.10079	0.841085	1.32694	0.646843	1.24792	0.998548	0.665591	1.00511	0.925023
no	O00148	DDX39A	hsa:10212	0.136478	0.0575759	0.944577	0.402597	0.444818	1.25357	1.23726	0.97203	0.785633	0.986984	0.775407	0.881196	1.7359	1.25373	1.02782	0.86015	1.63003	1.01381	1.24159	1.02379	1.96044	1.18185	0.855298	0.86863	0.809774	1.07355	2.12039	1.11907	1.01505	0.731298	1.0974	0.777977	1.0266	1.17157	1.02886	0.780449
no	O15162	PLSCR1	hsa:5359	0.136582	0.00739366	0.0666582	0.0138649	0.0554213	0.75583	1.04771	1.30201	1.24271	1.38618	1.72262	1.5544	0.96863	0.515539	0.743326	0.839288	0.992936	0.475262	1.21474	0.733592	0.736518	0.795733	1.04917	1.08626	1.05881	1.72689	1.02772	1.78653	1.10376	1.628	0.742163	1.32266	1.45986	0.819934	1.7121	1.14307
no	Q04323	UBXN1	hsa:51035	0.136629	0.585199	0.272976	0.905874	0.864937	1.10595	0.997001	1.18659	1.19016	0.901486	1.07292	0.987201	1.06914	1.07599	1.1242	0.958138	0.95196	1.45629	0.844352	0.768894	0.966398	1.02665	0.857446	1.17211	0.883049	1.16804	1.28607	1.21687	0.844014	1.95305	0.93755	1.07818	1.15283	1.08038	1.27058	1.1459
no	P10316	HLA-A	#N/A	0.136736	0.00492885	0.126044	0.0224057	0.0419908	0.572019	0.833674	1.10473	1.32513	1.45742	1.93128	1.69435	0.576078	0.839984	0.407133	0.527289	0.550471	0.531157	0.720186	0.39918	0.87221	1.41626	1.42899	0.659844	0.515694	0.906188	0.584518	2.01199	0.975387	1.17037	1.09815	0.918896	0.708688	1.04061	0.981924	1.03657
no	A1L0T0	ILVBL	hsa:10994	0.136986	0.8335	0.103452	0.334098	0.503954	1.37199	1.15458	1.33733	1.15828	0.84154	0.974742	0.908141	1.69441	1.3932	0.853278	1.22068	1.66045	1.40989	0.937738	1.21625	0.996005	1.11582	1.27276	1.27526	0.931436	1.4408	1.20516	1.80268	0.865598	1.37924	1.38741	1.22892	1.21242	1.00363	1.43188	1.72422
no	Q96S52	PIGS	hsa:94005	0.137547	0.038491	0.0892958	0.0523013	0.204697	0.824339	0.925987	1.06206	1.14694	1.12331	1.28837	1.20584	0.77965	0.752769	0.85083	0.992011	0.854159	0.716614	1.00455	0.908014	0.774782	0.911324	1.1291	0.828028	0.983637	0.966463	0.827988	1.18513	0.986691	1.4251	0.784908	1.16509	0.883598	0.791544	1.37177	0.96467
no	P49961	ENTPD1	hsa:953	0.137552	0.0188961	0.0273642	0.0233037	0.0208092	0.775401	1.00345	1.2433	1.23904	1.2941	1.60343	1.44877	0.778714	0.786445	0.754977	0.932536	0.585565	0.814169	1.09106	0.968877	1.07807	1.33561	1.18561	0.824739	0.700863	1.05921	0.786972	2.23917	0.917345	1.4491	1.0405	1.16396	1.11213	0.878158	1.29617	1.09321
no	O00231	PSMD11	hsa:5717	0.137625	0.00788018	0.103851	0.0187658	0.00879584	0.708819	0.796879	0.878188	1.10203	1.12424	1.23895	1.18159	0.737088	0.655821	0.818533	0.723987	0.726766	0.590717	0.747191	0.731201	0.627821	0.675816	0.881707	0.915765	0.894385	0.815804	0.882223	0.669866	0.921711	0.984584	0.934164	0.929878	0.881973	0.854378	1.01008	0.717056
no	Q8NDB2	BANK1	hsa:55024	0.137975	0.513328	0.0602879	0.157744	0.121868	0.743792	1.16073	0.870097	0.749612	1.56056	1.16981	1.36519	0.557028	0.709982	0.550167	0.832537	0.45594	1.3571	1.17987	0.931605	2.06917	1.10134	1.12913	1.35862	0.711064	0.671154	1.29461	1.76008	0.793189	0.887752	0.526199	0.733963	0.585662	0.595986	0.97358	0.974466
no	Q9NUU6	FAM105A	hsa:54491	0.138191	0.00508586	0.0864411	0.007955	0.0346864	1.66066	1.27945	1.03582	0.809582	0.770446	0.623739	0.697093	2.06891	1.68961	0.968677	1.54867	2.15419	1.53392	0.667996	1.9175	1.05481	1.00841	1.49551	1.29711	1.14602	1.36223	1.56548	1.01712	0.960118	0.529577	1.28139	0.828016	1.45957	0.865454	0.998026	1.38313
no	P11233	RALA	hsa:5898	0.138411	0.0119845	0.222652	0.0444526	0.0371962	1.43784	1.30513	1.14354	0.87619	0.9077	0.795317	0.851508	1.62947	1.33056	1.34526	1.43916	1.59294	1.28966	1.18556	1.72199	0.990632	1.47316	1.35986	1.31007	1.03136	1.28937	1.38414	1.24325	1.22818	1.11749	1.12941	1.00284	1.06048	0.878308	1.00071	1.63117
no	O75592	MYCBP2	hsa:23077	0.138594	0.160653	0.447454	0.273961	0.289406	0.491088	0.612408	1.35279	2.20896	1.24704	2.75467	2.00086	0.492748	0.77832	0.240347	0.21216	0.474586	0.748368	0.766108	0.189791	0.98339	0.680733	0.316499	0.574768	0.29671	1.15601	0.547663	0.821082	4.85438	1.56923	0.854626	0.36011	0.569551	0.951941	0.51402	1.68014
no	Q8TE67	EPS8L3	hsa:79574	0.13862	0.853621	0.00127247	0.291464	0.346992	1.4213	0.927206	1.35779	1.46439	0.652366	0.95532	0.803843	1.58889	1.39887	1.2289	1.19611	1.78619	1.32882	0.985286	1.00524	0.676891	0.943343	0.902262	1.22318	0.872825	0.511702	1.22413	1.23635	2.37786	1.3953	1.13997	0.768278	0.885352	0.82505	0.628235	2.96375
no	O43488	AKR7A2	hsa:8574	0.138811	0.724723	0.0387713	0.710502	0.482479	1.0703	0.897539	1.13593	1.2656	0.838586	1.06132	0.949952	1.13683	1.08029	0.910726	0.981038	1.24219	1.07073	0.79515	1.11511	0.778634	1.14127	0.800728	0.909455	0.883503	0.675536	0.978476	0.763299	1.47183	1.43395	0.874232	1.00167	0.944691	0.830725	0.846068	2.05691
no	P23946	CMA1	hsa:1215	0.138975	0.356973	0.28386	0.670511	0.864729	0.934049	0.824712	1.27455	1.54545	0.882944	1.36455	1.12375	0.907601	1.13925	1.13473	0.706216	0.703832	1.01266	0.801064	0.557434	0.875493	1.02372	0.713125	1.05392	0.905603	0.579515	0.912533	1.14431	1.34142	3.37378	0.476525	1.19798	0.591392	0.966555	0.957335	1.42169
no	P50914	RPL14	hsa:9045	0.139063	0.0200463	0.756841	0.246935	0.334738	4.73211	4.13745	1.83231	0.44286	0.874334	0.387208	0.630771	4.03742	3.22153	1.49979	7.18984	8.24259	4.2015	0.781508	11.1535	4.87473	2.15482	10.9463	1.96334	2.54836	1.14076	1.67363	0.563051	1.34019	1.39159	1.13694	1.47592	1.62031	1.28313	1.27517	6.40448
no	P04040	CAT	hsa:847	0.139168	0.0983909	0.699488	0.257916	0.615761	1.0339	1.07215	1.26191	1.17699	1.037	1.22054	1.12877	1.00233	1.00292	1.17439	1.15893	0.859755	1.00506	1.55552	0.824734	0.96062	1.24825	0.947802	1.1105	0.991577	1.01987	0.990488	1.57127	1.30988	1.79268	1.07575	1.20754	0.927334	0.943191	1.44958	1.07999
no	P27338	MAOB	hsa:4129	0.139212	0.957059	0.00388004	0.37626	0.0890142	1.16354	0.924371	1.15368	1.24808	0.794445	0.991528	0.892986	1.41078	1.18543	1.06405	1.08248	1.11555	1.12297	0.717656	1.07722	0.853937	1.01696	0.91116	1.12403	0.831739	0.947037	0.839603	1.22714	1.74115	1.79764	0.493667	1.14251	0.868262	0.823281	1.01124	1.27828
no	P61619	SEC61A1	hsa:29927	0.139327	0.603123	0.30167	0.674089	0.137059	0.93771	1.06425	0.896967	0.84282	1.13494	0.956551	1.04575	0.906787	0.921154	1.09117	0.96018	0.947353	0.79961	0.700492	0.910459	1.164	1.22232	1.31796	1.28665	1.31963	0.581365	1.07532	0.75483	1.12381	0.677359	1.12151	0.939301	0.90487	1.02944	0.726447	0.795135
no	Q9NPA0	EMC7	hsa:56851	0.139623	0.0592159	0.249718	0.0917234	0.0373948	0.887251	0.956959	1.06925	1.11735	1.07857	1.20513	1.14185	0.891576	0.827148	1.06854	0.785385	0.986488	0.764373	0.771326	0.82405	0.903151	0.992377	1.04178	1.06945	1.0353	1.00608	0.969116	1.18047	1.01454	0.787769	0.77828	1.31907	1.20574	0.986689	1.15004	1.2007
no	Q9P246	STIM2	hsa:57620	0.140171	0.0210292	0.0422977	0.0273715	0.0964627	0.691423	0.895886	1.11701	1.24682	1.29571	1.61552	1.45562	0.551414	0.841125	0.76992	0.68562	0.535376	0.765081	1.16649	0.745386	0.923353	1.0353	0.833122	0.65853	0.868144	1.17131	0.661322	0.986557	1.13227	1.80171	0.648365	1.11036	0.764759	0.804715	1.22438	1.57995
no	P28062	PSMB8	hsa:5696	0.140481	0.00655324	0.013833	0.00712598	0.00305903	1.02677	1.36249	1.62285	1.19109	1.32696	1.58053	1.45375	1.11546	0.960514	1.011	0.815054	1.25029	1.0083	1.66946	0.904181	1.55979	1.74377	1.34307	1.30695	1.22613	1.32812	1.1809	2.45174	1.27808	2.17062	1.21864	1.33215	1.69278	1.32167	1.69103	1.44889
no	Q14684	RRP1B	hsa:23076	0.14055	0.289889	0.952816	0.508346	0.76915	1.21818	1.20115	0.947955	0.789206	0.986018	0.778171	0.882095	0.862158	1.96414	1.00341	0.566605	0.734613	2.17818	1.80528	0.528135	1.16514	1.80418	1.1031	0.992683	1.12344	1.43853	0.849867	0.727573	0.868354	0.637092	0.962508	1.3425	1.01852	1.07599	1.24041	0.658645
no	A8K7I4	CLCA1	hsa:1179	0.140862	0.312583	0.588407	0.642143	0.926591	0.880943	0.774851	1.26701	1.63516	0.879571	1.43824	1.15891	0.753084	1.03611	0.962543	1.26167	0.448219	0.824034	0.344669	1.24276	0.289397	0.893337	0.538546	0.879236	1.21839	0.330292	1.23703	1.07642	2.22588	2.29247	0.746612	0.565342	0.669001	0.644427	0.54005	2.64287
no	P29992	GNA11	hsa:2767	0.141274	0.3849	0.313584	0.745177	0.69918	1.02321	0.906768	1.29136	1.42414	0.886197	1.26207	1.07413	1.01697	1.01515	1.23728	1.16575	0.955708	0.748417	0.668036	1.39655	0.638759	1.00835	0.946678	0.955948	0.908133	0.691326	0.947132	1.14182	2.70433	1.2642	0.947018	1.0597	0.647662	0.721753	0.88524	2.25055
no	Q02543	RPL18A	hsa:6142	0.141515	0.296114	0.932006	0.527222	0.871469	1.15555	1.16444	1.00806	0.865702	1.00769	0.872361	0.940026	1.30313	1.30441	0.7529	1.1724	1.41873	0.981743	1.23609	1.07118	1.15	1.29451	1.33945	1.10121	1.13858	0.850472	1.29848	0.423369	1.00576	0.977716	1.14491	1.01769	1.33629	1.1294	1.20452	0.832878
no	P62736	ACTA2	hsa:59	0.141547	0.0947814	0.684028	0.252283	0.0714623	0.917484	0.989191	1.33321	1.34778	1.07816	1.45312	1.26564	0.777208	0.785781	1.108	0.984929	0.723909	1.12508	1.91768	0.873197	0.761773	0.628505	1.04413	1.00166	1.19417	0.692971	0.788629	1.9849	0.612562	1.36988	0.6617	1.89405	1.31424	1.10641	2.0248	1.03037
no	P46782	RPS5	hsa:6193	0.141717	0.143729	0.856837	0.532436	0.330643	1.1177	1.14118	0.938017	0.82197	1.02101	0.839241	0.930127	1.14356	1.19359	0.908236	1.22684	1.18431	1.04965	0.566181	1.13121	1.25696	1.57884	1.33196	1.2789	1.01835	0.867442	1.2408	0.541443	0.988855	0.737508	1.35483	0.813925	1.13821	1.15171	0.677497	1.03817
Colon/intestine	A6PVX1	SELENBP1	#N/A	0.141978	0.0348959	0.0507156	0.0482851	0.00987819	0.501557	0.677191	0.91161	1.34616	1.35018	1.81756	1.58387	0.44968	0.458271	0.673142	0.476662	0.482469	0.469118	0.732171	0.486773	0.521701	0.695535	0.868327	0.686683	0.995253	0.701866	0.406407	0.816911	0.556242	1.94	0.634506	0.961397	0.926659	0.933236	0.849709	0.585827
no	Q5VWJ9	SNX30	hsa:401548	0.142028	0.181523	0.00108607	0.0190042	0.0422516	1.2273	0.873604	1.04126	1.19192	0.71181	0.848419	0.780114	1.32222	1.31753	1.2509	1.03664	1.43703	0.999484	0.96216	0.94576	0.638249	0.698721	0.73183	1.07578	0.995129	0.841656	0.973154	1.16993	1.42253	0.786034	1.17027	0.747433	1.2408	0.782528	0.690125	1.36172
no	A0A140T9T6	HLA-DPB1	#N/A	0.142081	0.100931	0.417516	0.181454	0.0614446	0.504886	0.737562	1.41069	1.91263	1.46085	2.79407	2.12746	0.213004	0.456291	1.44731	0.243358	0.226307	0.443042	0.471349	1.82773	0.609221	0.563429	0.418176	0.270511	0.296136	0.634001	1.5475	0.345969	1.50936	0.705998	3.04398	0.557593	2.84757	0.579866	2.84945	0.256393
no	P15088	CPA3	hsa:1359	0.142373	0.466735	0.340491	0.935646	0.867258	0.781567	0.630326	0.966389	1.53316	0.806491	1.23648	1.02148	0.983171	0.725232	1.00742	0.452027	0.928936	0.592612	0.520048	0.290654	0.687361	0.764324	0.348569	0.877595	0.585088	0.307777	1.29152	0.595646	1.95124	1.85173	0.593	1.18183	0.68069	0.796969	0.487278	0.559115
no	Q3MHD2	LSM12	hsa:124801	0.142465	0.0630069	0.327652	0.102647	0.410605	1.67911	1.48697	1.18301	0.795583	0.88557	0.704545	0.795058	1.91493	1.49427	0.981998	1.88609	2.13938	1.65798	1.02793	1.86118	1.45303	0.990232	1.71997	1.46686	1.34058	1.67863	1.84429	1.19577	0.749828	0.599762	1.87503	0.719559	1.99534	1.29942	0.94914	1.26321
Colon/intestine	Q6ZRP7	QSOX2	hsa:169714	0.142654	0.019883	0.165621	0.0459694	0.0214782	0.734943	0.870542	1.04036	1.19508	1.1845	1.41557	1.30004	0.898382	0.656362	0.754801	0.5777	0.842806	0.679607	1.29136	0.566125	0.98232	0.815066	0.781983	0.953235	0.795577	0.734527	0.91469	1.49449	0.725834	1.10554	0.693443	0.985272	1.20156	0.905623	1.29286	0.958663
no	P49720	PSMB3	hsa:5691	0.142664	0.0287549	0.167053	0.0563765	0.176257	1.31375	1.5279	1.81952	1.19086	1.16301	1.38498	1.274	1.25428	1.21487	1.68589	1.38538	1.2252	1.11686	1.82363	1.25932	1.28293	2.05346	1.88672	1.16306	1.34519	1.47977	1.45702	2.19492	1.99603	2.83379	1.74984	1.58088	1.27611	1.61212	1.7205	1.41145
no	Q8TAX9	GSDMB	hsa:55876	0.142698	0.275659	0.693342	0.619765	0.29491	0.907777	0.837694	1.20038	1.43296	0.922798	1.32233	1.12256	0.777425	0.812264	0.839319	0.963539	1.34258	0.711536	0.580507	0.832417	0.614407	0.503	0.721377	1.38237	1.39967	0.376038	1.12947	0.461617	1.94667	0.803639	2.10443	0.935308	1.17038	1.38026	0.465894	1.53524
no	P0DP25	CALM3	hsa:801	0.143042	0.189356	0.934659	0.451011	0.925123	1.20474	1.19439	1.46517	1.22671	0.991411	1.21617	1.10379	1.24509	1.27263	1.3426	1.15872	1.21868	0.990707	1.21538	1.13908	0.85455	1.86491	1.25746	1.22571	0.966868	1.06143	1.1641	2.40078	1.51985	1.77373	1.57265	0.946108	1.06285	1.07895	1.34186	1.48973
no	Q96Q80	DERL3	hsa:91319	0.143262	0.07505	0.288611	0.130128	0.265276	1.07155	1.23316	1.58159	1.28255	1.15082	1.47598	1.3134	1.23296	0.738965	1.05794	0.978737	1.43021	0.990496	1.49469	1.20449	1.33252	0.879369	0.761605	1.47198	1.61015	0.966179	1.37748	2.66729	1.49038	1.30623	1.03647	1.15029	2.57138	1.12913	1.4171	1.46601
Colon/intestine	Q9Y282	ERGIC3	hsa:51614	0.143344	0.0492085	0.00597265	0.0559519	0.0406053	0.682961	0.87131	1.13908	1.30732	1.27578	1.66786	1.47182	0.722628	0.651838	0.748949	0.698011	0.71206	0.56428	1.04425	0.640266	0.874471	0.883986	1.01081	0.956906	0.892925	0.787105	0.751072	1.47585	0.963141	2.28919	0.838117	0.606775	1.34061	1.00174	0.862785	0.873534
no	P40939	HADHA	hsa:3030	0.143524	0.442928	0.00616734	0.096276	0.0823153	1.05197	0.827096	0.971541	1.17464	0.786239	0.923549	0.854894	1.05359	1.17878	1.05071	0.938497	1.10123	0.988986	0.712501	1.06534	0.706199	0.983802	0.620771	0.908709	0.840667	0.686297	0.919583	0.756786	1.35788	0.964325	1.01071	0.796557	0.803601	0.883304	0.803823	1.36687
no	P39059	COL15A1	hsa:1306	0.143576	0.141786	0.352099	0.234704	0.0799065	0.909914	1.08649	1.84477	1.69792	1.19406	2.02741	1.61074	0.853387	1.05502	0.743787	0.637139	0.765565	1.40459	1.75423	0.61086	1.31524	1.43033	0.748009	0.781775	1.03255	1.29721	0.808231	5.45653	0.983886	1.59032	1.21276	1.14102	1.56494	1.20683	2.45324	0.993419
no	Q6ZS17	RIPOR1	hsa:79567	0.143814	0.00304019	0.131948	0.0195797	0.0315304	0.535181	0.808107	1.07187	1.3264	1.50997	2.00283	1.7564	0.545719	0.585238	0.544286	0.240513	0.575099	0.720229	1.29548	0.187354	0.969847	0.665873	0.432342	0.991915	0.622616	1.38869	0.718846	1.07831	0.999934	1.83421	0.877329	1.292	0.762765	1.14897	0.794062	0.859292
no	Q9UNH7	SNX6	hsa:58533	0.143833	0.0314322	0.457535	0.130748	0.0869266	1.07362	1.0078	0.861833	0.85516	0.938699	0.802738	0.870718	1.12176	1.03556	0.989565	1.20156	1.04065	1.05261	0.53411	1.22329	1.01855	1.07487	1.01754	1.0706	0.908229	1.16685	1.0562	0.474925	0.956188	0.815113	1.18606	0.877292	0.900988	0.987674	0.646482	0.911769
no	Q9H6A0	DENND2D	hsa:79961	0.144076	0.00974764	0.573562	0.143964	0.0428608	1.19804	1.10811	0.925572	0.835274	0.924936	0.772575	0.848755	1.02437	1.14867	1.11614	1.62599	1.23417	1.03887	0.855672	1.93423	1.10115	0.968006	1.23163	0.888179	1.08246	0.88578	1.02585	0.666786	1.01175	0.965638	0.987099	0.939174	0.768534	1.06588	1.00375	0.92154
no	P36955	SERPINF1	hsa:5176	0.144105	0.718562	0.2375	0.73823	0.269332	1.25032	1.08271	1.31596	1.21544	0.86594	1.0525	0.959218	1.63818	0.89366	1.42587	1.10087	1.2892	1.15417	0.972578	1.67625	0.855018	1.21647	0.971232	0.891981	1.07678	0.920287	1.16376	1.92556	1.22084	1.00159	1.01167	0.939919	1.57951	1.06374	1.85718	1.24364
no	Q96A57	TMEM230	hsa:29058	0.145013	0.996587	0.126448	0.41567	0.489994	1.02901	1.17782	1.02938	0.873971	1.14461	1.00036	1.07249	1.11733	1.05489	1.06386	1.00463	0.906296	1.02706	1.21848	1.08748	1.54827	1.44942	1.21594	0.951948	0.935059	1.00207	1.19171	1.32739	0.775409	0.716325	1.0789	0.991477	0.994194	1.10986	1.25181	1.01907
no	P21695	GPD1	hsa:2819	0.145397	0.233709	0.885167	0.401926	0.385753	0.753797	0.767458	2.08946	2.72258	1.01812	2.77192	1.89502	0.623895	0.904313	0.946284	0.583026	0.707588	0.757679	0.843324	0.561623	0.875207	1.19499	0.640311	0.659112	0.690093	0.637496	0.804965	1.25466	4.85497	0.820422	0.629665	0.955522	0.715014	0.762169	0.824609	7.98814
no	Q7Z6Z7	HUWE1	hsa:10075	0.145817	0.809053	0.163591	0.332996	0.245795	0.964002	0.91342	0.958077	1.04889	0.947529	0.993854	0.970691	1.01792	0.934693	0.974627	0.941723	1.01134	0.903707	0.906759	0.895245	0.913564	0.749376	0.881792	0.921011	0.980802	1.01074	0.961489	0.865548	0.909304	0.984297	0.953338	1.02296	0.963999	0.978721	0.97659	0.967938
no	P07737	PFN1	hsa:5216	0.146377	0.101756	0.871762	0.52782	0.218514	1.30007	1.32517	1.0982	0.828726	1.01931	0.844728	0.932018	1.15737	1.29478	1.33156	1.43237	1.20046	1.38386	1.0038	1.61466	1.6572	1.95939	1.42448	0.915616	1.17139	0.988127	1.19184	1.20124	1.51956	0.920262	1.48465	0.868435	0.889697	1.20004	0.850759	0.949161
no	Q9Y371	SH3GLB1	hsa:51100	0.146564	0.0119137	0.0615056	0.0140203	0.1057	1.14591	0.986657	0.85932	0.870941	0.861029	0.749905	0.805467	1.16448	1.23744	1.03654	0.901728	1.21153	1.32371	0.679401	1.07464	0.969788	0.952365	0.951453	1.22637	1.04639	0.964164	1.01534	0.570368	0.76288	0.743029	1.30649	0.865806	0.890188	0.968675	0.739975	0.886467
no	Q8N2S1	LTBP4	hsa:8425	0.146659	0.372376	0.511754	0.751784	0.305368	0.953885	0.861196	1.16859	1.35694	0.902831	1.22509	1.06396	0.97375	0.877414	1.2376	0.575557	1.06467	0.994319	1.53938	0.605563	0.771159	1.05325	0.808215	0.803152	0.756291	0.658646	0.755104	2.09015	1.29071	2.03044	0.735018	0.924059	0.871827	0.865399	0.693221	1.01653
no	Q9NRX2	MRPL17	hsa:63875	0.147306	0.0053593	0.0622308	0.00998739	0.021051	0.918658	0.764292	0.646833	0.846317	0.831966	0.704107	0.768036	0.852609	0.971304	1.05597	0.968642	0.706069	0.957352	0.562766	0.648835	0.715358	0.977453	0.835753	0.886176	0.922768	0.550345	0.779172	0.349042	0.858221	0.610147	0.783108	0.685558	0.625351	0.83674	0.636396	0.436933
no	P47813	EIF1AX	hsa:1964	0.14731	0.00161113	0.0234159	0.00196366	0.0119738	1.58159	1.21312	1.01358	0.835517	0.767024	0.640862	0.703943	1.44665	1.96761	1.21748	1.52605	1.55013	1.78163	0.954477	1.77736	1.20024	1.14325	1.12255	1.25238	0.782618	1.3172	1.36801	0.802011	0.77025	0.797219	1.64156	0.957497	1.13989	1.18909	0.898878	0.925845
no	Q9BQ04	RBM4B	hsa:83759	0.147488	0.774713	0.175709	0.642525	0.41071	1.03728	1.17161	1.00256	0.855713	1.1295	0.966531	1.04802	1.15573	0.965437	1.19614	1.06154	1.02405	0.820753	1.22331	0.972734	1.10933	0.783036	1.35749	1.29993	1.23038	1.43039	1.13786	0.640639	0.909839	0.823299	0.743024	1.45101	1.34673	1.06521	1.07208	0.971201
no	O95777	LSM8	hsa:51691	0.147493	0.0265087	0.200766	0.0549995	0.300728	0.764907	0.893397	1.05644	1.1825	1.16798	1.38114	1.27456	0.592479	0.797556	0.934564	0.90456	0.570634	0.78965	1.02547	0.682275	0.916851	1.21033	0.901207	0.757287	0.906068	1.06093	0.580154	1.18163	1.27314	1.49269	0.778212	1.12536	0.689596	0.955166	1.13489	0.877309
no	O00160	MYO1F	hsa:4542	0.147801	0.00043096	0.00364969	0.000394422	0.000768514	0.757227	1.01256	1.13349	1.11943	1.33719	1.49689	1.41704	0.923069	0.774877	0.633655	0.765374	0.713111	0.733279	1.0615	0.748459	0.978892	1.01902	0.945857	1.02508	0.865075	1.231	1.23815	0.984755	0.962235	1.36022	1.23174	1.2232	1.21478	0.967155	1.35453	0.902793
no	Q9NPY3	CD93	hsa:22918	0.148628	0.00506459	0.0495088	0.0108863	0.0226423	0.621877	0.931101	1.1857	1.27344	1.49724	1.90664	1.70194	0.478467	0.692662	0.624672	0.655646	0.4242	0.855617	0.695851	0.617754	1.14443	1.15366	1.00193	0.687688	0.917811	1.56825	0.592531	2.01443	0.973784	1.56115	0.995281	1.17706	0.890746	1.13379	1.17991	0.745128
no	Q96BY6	DOCK10	hsa:55619	0.14864	0.289818	0.0526986	0.0930871	0.0825664	0.904497	1.11831	0.988205	0.883656	1.23639	1.09255	1.16447	1.0014	0.918072	0.764417	0.957891	0.701362	1.08384	0.912936	1.06939	1.18896	1.21207	1.08788	1.00108	0.852797	1.58822	1.1515	1.16476	0.691509	0.993763	1.0743	1.01701	1.00301	1.00768	1.10348	0.838321
no	Q9Y3D6	FIS1	hsa:51024	0.148731	0.123578	0.340692	0.193423	0.479814	0.852347	0.913168	1.09624	1.20049	1.07136	1.28615	1.17875	1.01838	0.841769	0.864372	0.641739	0.826218	0.921603	1.01315	0.753387	0.865322	1.13138	0.906409	0.952491	0.864866	0.918004	0.813494	1.27765	0.958445	1.8245	0.731294	1.10131	0.686835	0.909849	1.27289	1.10343
no	P80404	ABAT	hsa:18	0.148731	0.423184	0.269349	0.789116	0.804191	1.07453	0.926752	1.36938	1.47761	0.862475	1.27441	1.06844	1.36263	1.11998	0.766003	0.867556	1.33125	0.999742	1.02857	0.714347	0.980322	1.39778	0.580392	0.858155	0.727295	0.962471	1.09143	1.88301	1.50866	1.92546	0.64223	0.932319	0.614075	0.768979	0.895076	3.15463
Colon/intestine	P52272	HNRNPM	hsa:4670	0.148876	2.92351e-07	0.0123845	0.000130646	0.000838107	1.61256	1.21962	1.0571	0.866749	0.756323	0.655543	0.705933	1.62868	1.69924	1.42509	1.7324	1.45976	1.73022	0.957202	1.61651	1.34522	0.988216	1.02228	1.11078	1.0037	1.11326	1.81941	1.04536	1.1212	1.04	0.948462	1.18863	1.03259	1.04172	1.16619	0.929798
Colon/intestine	Q9UN36	NDRG2	hsa:57447	0.148898	0.000842315	0.0361208	0.00104046	0.00445641	1.84188	1.19766	0.938626	0.783718	0.650237	0.509602	0.57992	2.30776	1.68444	1.36119	1.05093	2.63361	2.01333	1.86786	1.34916	0.805593	0.825397	1.24814	1.05624	1.14788	0.528665	1.94998	1.14541	1.12887	1.13552	1.11397	0.73034	0.833255	0.756788	0.911592	0.691892
no	Q9UKD2	MRTO4	hsa:51154	0.149171	0.499949	0.556744	0.998959	0.141956	1.14893	1.24721	1.05029	0.842108	1.08554	0.914143	0.999842	1.53154	1.01235	0.747187	1.02191	1.51789	1.06272	0.974421	0.909999	1.26849	1.17307	1.37595	1.24987	0.985135	1.3594	1.92858	1.6011	0.93278	0.773243	0.81932	1.01187	1.04859	1.05414	1.0575	1.15406
no	Q8WVV9	HNRNPLL	hsa:92906	0.149242	0.00116299	0.0162722	0.00206738	0.000651756	1.32525	1.14686	1.0409	0.907614	0.865386	0.785436	0.825411	1.40087	1.38851	1.28408	1.19347	1.3045	1.38008	0.798902	1.20549	1.19491	1.0631	1.18761	1.15381	1.19977	1.25803	1.2601	1.01295	1.283	1.0182	0.863091	1.07099	1.09903	1.18592	0.773833	1.06111
no	O75027	ABCB7	hsa:22	0.149283	0.00104048	0.0264347	0.00278444	0.00352058	1.27256	1.072	0.947495	0.883861	0.842395	0.74456	0.793478	1.16587	1.30271	1.43922	1.22498	1.2062	1.29635	0.706799	1.22553	0.945819	1.32749	1.05157	1.18632	1.03757	1.09003	1.07684	0.855976	1.06549	0.62968	1.06835	0.782305	1.09082	1.12306	0.865357	1.04642
no	Q5VV42	CDKAL1	hsa:54901	0.150089	0.677616	0.0555761	0.225454	0.0503714	0.763844	0.986329	0.816677	0.827997	1.29127	1.06917	1.18022	0.8104	0.579636	0.940033	1.00231	0.686757	0.56393	0.587682	0.814115	1.13714	0.889435	1.22526	1.22669	1.10887	0.940188	0.947586	0.710389	0.74276	0.34531	0.818285	1.01549	1.09855	1.18679	0.579468	0.853054
no	Q8IWX8	CHERP	hsa:10523	0.150104	0.0789708	0.693595	0.246279	0.474516	1.28339	1.22851	1.01324	0.824767	0.95724	0.7895	0.87337	1.16049	1.24251	1.40034	1.60533	1.17908	1.11259	0.750211	1.53575	1.44814	0.748905	1.23563	1.22084	1.38742	1.48792	1.2418	0.717044	1.14713	0.641392	0.767012	0.949249	1.42498	1.51491	0.849088	1.10832
no	O15061	SYNM	hsa:23336	0.150598	0.255674	0.867003	0.44848	0.396792	0.766936	0.752025	1.23675	1.64455	0.980557	1.61258	1.29657	0.747566	0.628476	0.737627	0.938073	0.587046	0.96283	1.00011	0.550481	0.955602	0.586827	0.627219	0.598703	0.860743	0.7206	0.86794	1.06115	0.928605	1.88275	0.383726	0.886692	0.821136	0.654186	3.52139	0.991073
no	Q12805	EFEMP1	hsa:2202	0.150671	0.252613	0.789659	0.552005	0.178304	1.17063	1.13776	1.39728	1.2281	0.971915	1.19361	1.08276	1.10877	1.09032	1.18018	0.958876	1.31932	1.36634	1.6637	1.2155	1.3707	0.763673	1.05962	0.963106	1.17606	1.11585	0.911609	2.01883	1.01522	1.94443	0.784842	1.1249	1.56916	1.20034	1.77894	1.13885
no	Q9NQX3	GPHN	hsa:10243	0.150703	0.626182	0.0997303	0.218599	0.165309	1.11356	1.01176	1.08467	1.07206	0.908581	0.974049	0.941315	0.999307	1.12595	1.30296	1.13037	0.969464	1.15332	1.12718	1.06971	1.0214	0.883649	1.09476	0.912209	1.14542	0.92195	0.929586	1.18011	1.16864	1.04639	1.16505	0.971321	1.07215	1.17745	1.09495	0.885917
no	P38606	ATP6V1A	hsa:523	0.150707	0.0600843	0.641174	0.215928	0.148178	0.994565	1.04821	1.23131	1.17467	1.05394	1.23804	1.14599	1.1927	0.934035	0.972899	0.828152	1.05815	0.98145	0.776721	0.725757	1.21506	1.20808	0.862732	1.07126	0.932755	1.53097	1.11057	1.80547	0.939598	1.10563	1.33015	1.02872	1.40196	1.13296	1.08134	1.25594
no	P03897	MT-ND3	hsa:4537	0.150854	0.0717857	0.452507	0.120948	0.215504	1.32214	1.15991	0.969377	0.835734	0.877301	0.733191	0.805246	1.13136	2.27541	1.02907	1.31495	0.900468	1.28155	1.12559	1.19853	1.02783	1.95458	0.942042	1.29596	1.02718	0.882125	0.985358	0.851682	1.35344	0.979459	0.91521	0.961488	0.905588	1.1633	0.655809	0.938422
no	P48729	CSNK1A1	hsa:1452	0.151277	0.644173	0.0399962	0.202085	0.0778933	1.04746	0.865336	1.0003	1.15597	0.826128	0.954977	0.890552	1.05735	1.00833	1.12113	0.991278	1.2569	0.849771	0.797864	0.967769	0.654049	0.761045	0.869405	0.950875	1.16032	0.681623	0.94507	1.09991	1.25393	1.4095	0.798473	1.01391	0.900041	0.828914	0.801136	0.896886
no	Q8NHQ9	DDX55	hsa:57696	0.15133	0.693083	0.0478155	0.231927	0.0779703	0.788103	1.04173	0.840601	0.806926	1.32182	1.06661	1.19422	0.783059	0.669277	0.826142	0.775349	0.680328	0.994464	1.38629	0.54621	0.887343	1.00943	0.925333	1.16791	1.03102	1.41684	1.00522	0.475031	0.587596	0.836322	0.749141	1.08365	1.05636	1.01527	1.31492	0.447128
no	Q13151	HNRNPA0	hsa:10949	0.151515	2.43153e-06	0.0331326	0.000950972	2.00377e-05	1.70627	1.22486	0.963502	0.786624	0.717856	0.564682	0.641269	1.64475	1.78635	1.57007	1.71934	1.61434	1.90278	0.905215	2.29998	1.55968	0.703142	0.951954	1.27809	0.899286	1.14847	1.2779	0.807257	1.11923	0.779688	1.36534	0.817059	0.960334	1.14852	0.804754	0.869339
no	O75608	LYPLA1	hsa:10434	0.151763	0.439896	0.248025	0.830565	0.217681	0.999483	0.952033	1.0813	1.13578	0.952525	1.08186	1.01719	1.06896	1.00992	0.939874	0.93584	1.06451	0.977792	1.06091	1.0328	0.846841	0.967626	1.01318	0.981836	0.944317	0.817791	0.903002	0.79339	0.985836	1.37964	0.947029	1.04286	1.03152	0.916275	1.05837	1.57678
no	P45880	VDAC2	hsa:7417	0.151878	0.0052705	0.105954	0.0159558	0.0578546	1.28285	1.06132	0.874641	0.824109	0.827315	0.681797	0.754556	1.40309	1.37487	1.0821	1.51377	1.28193	1.04133	0.809647	1.35144	1.02143	0.54108	0.969927	1.35352	1.16517	1.03149	1.30815	0.478605	1.15494	0.510284	1.01689	0.839744	1.10556	1.14031	0.791971	0.833463
no	Q8WUP2	FBLIM1	hsa:54751	0.15194	0.782404	0.116802	0.687516	0.402116	0.992349	0.823663	1.04439	1.26798	0.830013	1.05244	0.941228	0.913566	0.807956	1.12785	1.3812	0.945987	0.77753	0.652858	0.982124	0.831844	0.659559	0.541425	0.960111	0.948362	0.936917	0.899764	0.788186	0.892603	1.20495	0.674777	1.13384	0.793292	0.951374	0.921072	2.0394
Colon/intestine	Q9BY50	SEC11C	hsa:90701	0.152035	0.054872	0.231832	0.0920425	0.0115374	0.571246	0.710598	0.936261	1.31757	1.24394	1.63898	1.44146	0.603513	0.648612	0.409255	0.329582	0.569375	0.86714	0.937771	0.382797	0.782417	0.927154	0.557874	0.982016	0.621075	0.430642	0.773638	0.699087	0.524207	0.583403	1.67228	0.750237	0.982861	1.28437	1.25677	0.673134
no	P04632	CAPNS1	hsa:826	0.152084	0.971341	0.125694	0.495812	0.484403	0.967093	0.76887	0.973436	1.26606	0.795032	1.00656	0.900796	1.27351	1.09226	0.733813	0.61445	1.24296	0.845568	0.752321	0.644947	0.695517	1.09925	0.5889	0.944398	0.624779	0.569501	1.00022	1.64807	0.932549	1.28805	1.05525	0.602842	0.661533	0.716801	0.647158	1.20868
no	Q8NF50	DOCK8	hsa:81704	0.152387	0.0639884	0.0442685	0.0583694	0.0919783	0.820068	1.07368	0.927185	0.86356	1.30925	1.13062	1.21994	0.84587	0.836532	0.897369	0.78319	0.691368	0.866081	1.50469	0.758938	1.34939	0.969066	0.824817	0.981761	0.851398	1.3705	1.05254	0.761289	1.00722	0.953323	1.07996	0.849389	0.899789	1.06663	0.94031	0.786761
no	P17480	UBTF	hsa:7343	0.152413	0.444888	0.450887	0.987942	0.148876	1.07831	1.15189	1.00183	0.869723	1.06824	0.929072	0.998655	1.20618	0.910047	1.06621	1.20935	1.09411	0.983959	1.09079	1.3951	1.08491	1.48386	1.10444	1.14766	0.777286	1.02348	1.25952	1.39934	1.00144	1.10047	0.61758	1.09839	0.801141	0.942527	1.02954	1.02602
no	Q92556	ELMO1	hsa:9844	0.152425	0.551352	0.0583212	0.187308	0.0660947	0.870106	1.167	0.943987	0.808902	1.34121	1.08491	1.21306	0.925654	0.885944	0.845525	0.924648	0.73248	0.906383	0.822002	0.901934	1.59977	1.27998	1.07294	0.960475	0.967942	1.83026	1.06769	0.539042	0.868242	0.53634	1.13879	1.00574	1.26297	1.24973	1.15106	0.743963
no	Q9Y4E8	USP15	hsa:9958	0.152431	0.00382768	0.0520472	0.00698022	0.00472703	0.97272	1.10097	1.18919	1.08013	1.13185	1.22255	1.1772	0.950969	1.04329	0.816973	0.909082	1.0394	1.0766	1.13964	1.00844	1.20841	1.19658	1.11808	0.969122	1.1015	1.27102	0.895984	1.06567	0.963657	1.35956	1.11466	1.24209	1.1829	1.1822	1.33093	1.26107
no	P43155	CRAT	#N/A	0.152564	0.955916	0.0323571	0.469556	0.242317	1.09864	0.849996	1.10994	1.30582	0.773678	1.01028	0.89198	1.17101	1.03736	1.07454	1.17289	1.28842	0.847648	0.716558	1.30442	0.703834	1.15256	0.802298	0.754642	0.712062	0.711629	0.791959	0.753316	1.84358	1.47872	0.894422	0.748034	0.819127	0.915186	0.714181	1.82289
no	P51608	MECP2	hsa:4204	0.152584	0.0253883	0.711676	0.22897	0.464661	1.03954	0.974985	0.750187	0.769434	0.937899	0.721651	0.829775	1.40506	0.996613	1.02769	1.00319	0.832739	0.971962	0.983028	1.10697	1.19282	0.870224	0.468174	0.99499	0.399935	1.07004	1.68869	0.599676	0.596876	0.777895	0.71284	0.493985	1.19539	1.0308	0.789386	0.554836
no	P12277	CKB	hsa:1152	0.152847	0.000104916	0.000906597	1.51019e-06	0.000123017	2.60399	0.836524	0.595671	0.712078	0.321248	0.228753	0.275001	2.62694	3.91499	2.52533	0.667947	3.44834	2.44037	0.722987	1.97457	0.54756	0.667516	0.674383	1.20127	0.67454	0.561118	0.504782	0.653147	0.473882	0.658808	0.724885	0.494939	0.507895	0.574332	0.668039	0.60511
no	Q9UFN0	NIPSNAP3A	hsa:25934	0.152882	0.140851	0.598839	0.262687	0.746431	1.05433	1.11376	1.39152	1.24939	1.05636	1.31981	1.18809	1.20715	1.13108	0.983063	0.758578	1.15239	1.09373	1.00398	1.10083	0.935798	1.62297	0.839072	1.13953	1.13544	0.956537	1.28967	2.09959	2.1626	1.62029	1.62448	0.845989	1.00995	0.923851	1.21107	1.02584
no	Q86XP3	DDX42	hsa:11325	0.153142	0.553718	0.263111	0.963583	0.00222335	1.12084	1.19709	1.05297	0.879613	1.06803	0.939454	1.00374	1.26457	0.988913	1.08246	1.13516	1.22397	1.02993	1.25846	1.19552	0.957233	1.30492	1.29389	1.35284	1.21412	1.01501	1.18179	1.67106	1.16356	0.764813	0.980187	0.918713	0.968473	0.957597	1.08217	0.970194
no	P04746	AMY2A	hsa:279	0.153144	0.90764	0.0676885	0.550929	0.613133	1.27441	1.04304	1.30074	1.24707	0.818446	1.02066	0.919554	1.32958	1.16953	1.27106	0.791214	1.64383	1.44126	1.15263	1.1251	0.75526	0.887256	1.06264	1.22344	1.0507	0.89319	1.23713	1.6318	1.33061	1.37684	1.28071	1.32697	0.656414	0.84399	0.940722	2.31863
no	Q8N983	MRPL43	hsa:84545	0.153219	2.45986e-05	0.00396148	0.000125344	0.000122276	1.39763	1.06746	0.928184	0.869529	0.76376	0.664111	0.713936	1.30538	1.42259	1.31772	1.41061	1.44405	1.48546	0.68967	1.29815	1.05425	1.16479	1.31663	1.20832	1.11671	0.753446	1.00514	0.821748	1.22631	0.675642	1.01202	0.977392	0.839201	0.912917	0.791589	1.09685
no	P63000	RAC1	hsa:5879	0.153255	0.924097	0.18438	0.400279	0.283457	1.09381	1.31324	1.10549	0.841799	1.20061	1.01067	1.10564	0.966363	1.25769	0.996071	1.20524	0.791548	1.34597	0.817013	1.28797	1.92211	1.70198	1.3916	1.08296	1.00433	1.34561	1.2656	0.72255	1.36692	0.946856	1.37137	1.22845	0.941581	1.32281	1.17033	0.878507
no	Q96HU1	SGSM3	hsa:27352	0.153467	0.868021	0.18254	0.373615	0.272831	1.16007	0.970776	1.14205	1.17643	0.836826	0.984465	0.910646	0.917467	1.36643	1.10966	0.928437	1.25277	1.38564	0.824614	1.24697	0.959953	0.599723	1.01817	0.968477	1.53831	0.747542	0.833226	0.940292	1.30985	1.01311	1.38753	1.11563	1.14785	1.22937	0.796534	1.33827
no	P02549	SPTA1	hsa:6708	0.153539	0.243236	0.952847	0.41713	0.747607	0.885533	0.89365	1.34651	1.50675	1.00917	1.52056	1.26486	0.824673	0.904965	1.43964	0.550792	0.687819	0.905305	0.981278	0.877129	0.682054	0.966263	1.13987	1.27935	0.795997	0.669729	0.651184	1.39822	1.05948	3.3552	0.747434	0.956305	0.684954	0.529909	2.02194	1.36513
no	E9PNV3	RDX	#N/A	0.153582	0.04333	0.0960772	0.0684996	0.0306326	0.308666	0.646975	1.15392	1.78357	2.09603	3.73841	2.91722	0.288056	0.248223	0.496102	0.2754	0.230535	0.313682	1.73697	0.203594	0.467751	0.697596	0.470433	0.503867	0.595632	0.831536	0.315389	0.94747	0.922741	3.31388	0.26324	1.528	0.502631	0.536168	1.43539	0.935784
no	Q9NQ48	LZTFL1	hsa:54585	0.153817	0.676921	0.385317	0.714856	0.56678	0.856432	0.944455	0.826986	0.875622	1.10278	0.965618	1.0342	1.05491	0.92978	0.738381	0.626482	0.904906	0.884132	1.06229	0.660161	1.21661	1.05924	0.882593	1.18005	0.722396	0.737625	0.979143	0.987562	0.553937	0.810632	0.883893	0.82386	0.878639	0.86939	0.826652	0.808308
Colon/intestine	Q96EY7	PTCD3	hsa:55037	0.153821	5.53998e-05	0.00698644	0.00027004	6.79945e-05	1.82879	1.31407	1.08075	0.822447	0.718548	0.590967	0.654758	1.60835	1.74521	1.75482	1.95854	1.9947	1.91109	0.731867	2.00055	1.08363	1.11893	1.57717	1.28686	1.26265	1.14133	1.62367	0.818141	1.53781	0.834149	1.42482	0.830854	1.12573	1.31436	0.81695	1.02397
no	Q9Y508	RNF114	hsa:55905	0.15397	0.00218878	0.132568	0.0174905	0.0109855	0.853414	1.01554	1.16102	1.14325	1.18998	1.36044	1.27521	0.884269	0.934727	0.843694	0.922495	0.878425	0.656871	1.4038	0.896128	0.650817	0.811403	0.985146	1.03102	1.03977	1.3064	1.01541	1.17569	1.05728	1.08148	1.13162	1.20985	1.14033	1.2097	1.55595	0.887257
no	Q9UKV8	AGO2	hsa:27161	0.15401	0.710737	0.288462	0.71659	0.667334	1.07622	0.89941	1.13844	1.26576	0.835713	1.05781	0.946764	1.25298	0.770244	0.961267	1.06349	1.46715	0.942187	0.739859	1.30314	0.387043	0.836999	1.13762	1.00231	1.12874	0.404101	1.15486	1.23164	1.0256	1.92503	1.0927	0.636684	1.13381	0.899007	1.14497	1.15652
no	Q9H0R4	HDHD2	hsa:84064	0.154117	0.295998	0.767406	0.507696	0.881733	0.787039	0.761007	1.09584	1.43999	0.966924	1.39236	1.17964	0.637661	0.76793	1.10346	1.00486	0.516416	0.691913	0.626844	0.800426	0.771736	0.924334	0.858074	0.809618	0.784692	0.58411	0.689227	2.74361	1.25727	0.872582	1.23788	0.689695	0.711713	0.638058	1.03372	0.678042
no	P17813	ENG	hsa:2022	0.154184	0.0645806	0.01103	0.0749173	0.0185344	0.714348	1.01342	1.47547	1.45592	1.41867	2.06547	1.74207	0.66276	0.546327	0.937545	0.887287	0.593541	0.658628	1.34196	1.16359	0.951222	0.905368	1.1795	0.820785	0.890476	1.16911	0.698819	3.69554	1.10817	0.98888	0.763764	1.21256	1.47867	1.04385	1.97258	1.01519
no	Q96A72	MAGOHB	hsa:55110	0.154238	0.00257852	0.125885	0.0177868	0.0124176	0.63797	1.02688	1.38009	1.34396	1.60961	2.16324	1.88643	0.465128	0.423424	0.959202	0.864781	0.514924	0.600363	2.32044	0.576746	1.01243	0.708885	1.25185	0.671001	1.25548	0.780992	0.664108	1.84237	0.981249	1.71174	1.22472	1.30387	0.944903	2.05113	1.61914	0.741653
no	P16383	GCFC2	hsa:6936	0.154312	0.0936292	0.204066	0.139894	0.481598	0.902029	0.96394	1.10029	1.14145	1.06864	1.2198	1.14422	0.889451	0.933152	0.913406	0.801816	1.03233	0.842023	0.902145	0.873431	1.06043	0.85608	0.889741	1.1052	0.929501	1.04061	1.01833	1.60435	1.09243	1.28444	0.800125	0.957376	0.957142	0.893482	0.980426	1.33285
no	O60844	ZG16	hsa:653808	0.15438	0.321165	0.142881	0.0871868	0.394333	1.09634	0.634186	0.776405	1.22426	0.578459	0.708181	0.64332	0.85907	0.625343	0.907411	0.736325	2.89691	0.552962	0.436384	0.627719	0.485898	0.616432	0.602223	0.601765	0.799561	0.736691	0.801	0.383781	0.938594	1.11295	0.999027	0.827964	0.37946	0.791852	0.87351	0.680513
no	O15382	BCAT2	hsa:587	0.154539	0.749333	0.0943962	0.283807	0.32168	0.921892	0.801236	0.894219	1.11605	0.869122	0.969982	0.919552	0.916474	1.01462	0.902801	0.663147	1.15752	0.876789	0.852416	0.809998	0.665188	0.871261	0.701812	0.894575	0.791077	0.688448	0.936352	1.27898	0.764528	0.843157	0.960442	0.834486	0.798365	0.78275	0.947035	0.838219
no	O75083	WDR1	hsa:9948	0.154656	0.00868549	0.118885	0.0153862	0.0691191	1.37228	1.21659	1.10311	0.90672	0.886547	0.80385	0.845198	1.50089	1.35122	1.06881	1.33869	1.62355	1.35051	0.977339	1.52859	1.20612	1.34305	1.2783	0.98211	1.17934	1.19532	1.25914	0.913726	1.12034	0.973727	1.32348	0.87822	1.2102	1.17552	1.21924	1.11352
no	P35579	MYH9	hsa:4627	0.154659	0.102572	0.339828	0.181113	0.23356	0.86549	0.994151	1.36425	1.37228	1.14866	1.57628	1.36247	0.74631	0.747221	0.914713	0.787075	1.00426	0.993358	1.26124	0.867898	1.12229	1.06535	0.637224	0.992253	0.788654	1.56073	0.651727	3.05153	0.92395	1.6263	1.23979	1.1733	0.934166	1.03227	1.42483	0.87214
Colon/intestine	Q09161	NCBP1	hsa:4686	0.154927	0.00320593	0.0261587	0.000956997	0.0123314	1.4188	1.08433	0.970778	0.89528	0.764258	0.684225	0.724241	1.79039	1.32156	1.21168	1.04999	1.8837	1.25549	0.914435	1.29871	1.07914	1.04256	0.990997	0.977433	0.982328	1.00311	1.47025	0.916462	1.2031	0.749336	1.00862	0.974736	1.04369	1.10873	0.877131	0.855198
no	O15075	DCLK1	hsa:9201	0.156036	0.0784203	0.256264	0.0527072	0.0858223	1.62435	1.15218	0.888666	0.771289	0.709321	0.547091	0.628206	0.734521	1.91351	1.40943	1.27221	0.739413	3.67699	1.26754	1.82421	1.78909	0.698245	1.18949	0.797636	1.01791	0.888171	0.897343	1.59475	1.10324	0.63986	1.1495	0.547839	0.712923	0.857526	0.736097	0.656252
no	Q9NYU2	UGGT1	hsa:56886	0.156075	0.0362625	0.209469	0.0652204	0.307239	1.05129	1.13176	1.23731	1.09327	1.07654	1.17694	1.12674	0.984861	0.956005	1.11256	1.22124	1.07075	0.962353	1.20646	1.07487	1.11484	1.21409	1.27678	1.15038	1.24822	0.914547	0.985621	1.42835	1.16704	1.52331	1.29066	1.0092	1.3187	1.26087	1.08739	1.05029
no	P36639	NUDT1	hsa:4521	0.15615	0.0616187	0.152254	0.0705305	0.163596	0.818004	0.999232	1.23391	1.23485	1.22155	1.50843	1.36499	0.682241	0.662365	1.3611	0.90516	0.616497	0.680664	1.25983	0.810206	0.849179	1.17342	0.970711	0.84152	1.10357	1.17502	0.809642	1.08564	1.00041	1.70408	1.0145	1.10651	0.917361	0.937231	2.21766	1.12175
no	P55209	NAP1L1	hsa:4673	0.156153	0.00477574	0.440058	0.0924292	0.0108941	2.03319	1.73915	1.27022	0.730366	0.855382	0.624742	0.740062	1.70162	1.61903	2.27968	2.68604	1.86936	2.04338	0.686498	3.30557	1.37171	2.59697	2.01126	1.40135	1.29834	0.92291	2.05773	1.45922	2.17919	1.14764	1.70953	0.967685	0.758216	1.03295	0.987289	1.19022
no	Q13510	ASAH1	hsa:427	0.156391	0.732964	0.0542046	0.258953	0.14362	0.931986	0.718132	0.880348	1.22589	0.770539	0.944594	0.857567	0.84485	0.720478	1.4246	0.9698	0.836581	0.795606	0.705544	0.636811	0.602625	0.854422	0.564107	0.62559	0.898806	0.645213	0.930068	1.3275	0.889194	1.39393	0.961204	0.669866	0.711866	0.659699	0.723427	0.586449
no	P00738	HP	hsa:3240	0.156486	0.0373041	0.0315423	0.0438319	0.043103	0.700392	1.05717	1.48947	1.40891	1.5094	2.12662	1.81801	0.359719	0.703902	0.744405	0.764253	0.691329	0.938745	1.23413	0.959305	0.489921	1.54516	1.08465	1.03752	0.690652	1.08365	1.38958	1.36281	0.557372	2.80166	1.41292	1.01232	1.23279	0.742502	2.82128	1.46155
no	P07902	GALT	hsa:2592	0.15713	0.780373	0.049118	0.283788	0.204724	0.988045	0.846909	0.961378	1.13516	0.857157	0.97301	0.915083	0.998879	0.79042	1.00995	0.891895	1.17887	1.05826	0.724862	0.908642	1.04653	0.901638	0.853713	0.780678	0.956267	0.722336	0.727524	1.12838	1.2065	0.888012	0.786621	0.867819	0.698024	0.837465	0.957182	1.28239
no	Q9NXG2	THUMPD1	hsa:55623	0.15717	0.03986	0.804676	0.297355	0.171797	1.05014	1.02237	0.892899	0.873358	0.97356	0.850267	0.911914	0.992519	1.25706	1.05089	0.933595	0.860329	1.20644	0.757038	1.00546	1.14684	1.59	0.944003	0.963821	0.886046	0.965777	0.942378	1.04024	0.962438	0.875669	0.984404	0.759041	0.858119	1.02002	0.77403	0.762134
no	P05091	ALDH2	hsa:217	0.157422	0.251797	0.873835	0.434362	0.764114	1.43346	1.37666	1.05832	0.768758	0.960372	0.738294	0.849333	1.00894	0.803707	0.87233	2.04906	2.86606	1.00069	0.802448	2.33885	1.13459	1.71241	0.827399	1.3825	1.281	0.956591	1.95415	0.834334	0.939169	0.625815	1.34398	0.82518	1.43857	1.44608	0.596959	1.47478
Colon/intestine	Q13247	SRSF6	hsa:6431	0.157729	0.00445663	0.0996179	0.00987011	0.0004195	2.67928	1.88911	1.37046	0.72545	0.705082	0.511501	0.608292	1.67791	2.67029	3.90151	3.4143	2.48491	1.92677	1.21418	4.00141	1.68938	2.15487	1.59669	1.6657	1.74406	1.22956	1.70615	1.8305	2.86776	1.08613	1.18167	0.927412	1.06734	1.40824	0.941449	1.0236
no	P05556	ITGB1	hsa:3688	0.158084	0.301577	0.751846	0.573382	0.570673	1.11455	1.09669	1.22806	1.11979	0.983977	1.10184	1.04291	1.16673	1.23558	1.09076	0.94713	1.08757	1.15954	1.27288	1.16073	0.974151	1.18091	0.964864	1.09436	0.967844	1.10212	1.15235	1.73863	1.03871	1.36978	1.08219	1.0746	1.13065	1.09041	1.46359	1.06397
no	Q8IU85	CAMK1D	hsa:57118	0.158085	0.000305155	0.0105471	0.000443771	0.00104088	1.72523	1.16865	0.926309	0.792634	0.677386	0.536919	0.607153	2.11585	2.01756	1.45805	1.36081	1.8326	1.5665	1.03641	1.8807	1.15661	1.01865	0.700128	1.33306	0.979001	0.809077	1.60416	1.42005	0.650123	0.822651	1.27639	0.565952	0.980835	1.12022	0.533544	0.967015
no	O60218	AKR1B10	hsa:57016	0.158142	0.602352	0.0755607	0.952986	0.564362	1.24485	0.655052	1.75129	2.6735	0.526209	1.40682	0.966515	0.993327	0.631395	0.741716	2.83262	1.49245	0.777618	0.652706	1.00895	0.294442	0.812298	0.468209	0.428115	0.789099	0.23148	1.21017	1.03416	3.86324	1.02001	1.03144	0.530722	0.441865	0.510728	0.462698	6.8667
Colon/intestine	P13798	APEH	hsa:327	0.158286	0.0416601	0.000905145	0.00357593	0.017711	1.50171	1.12565	1.26943	1.12774	0.749577	0.845326	0.797452	1.53753	1.47755	1.51422	1.42647	1.72676	1.32773	1.03044	1.39075	1.06458	1.06418	1.10749	1.09697	1.11239	0.82756	1.43647	1.23371	1.38955	1.24894	1.65964	0.921826	1.21032	1.43555	0.985456	1.33992
no	Q9BRF8	CPPED1	hsa:55313	0.158323	0.150447	0.652353	0.263804	0.60748	0.873951	0.932325	1.13634	1.21883	1.06679	1.30023	1.18351	0.915514	0.779589	1.40386	0.634186	0.712222	0.798339	1.0627	0.654672	0.694821	1.23304	0.737085	0.95094	0.823052	1.18633	1.04829	1.12356	1.38039	1.93045	1.1393	1.12499	0.695143	0.896737	0.971834	0.964658
no	Q8IWZ8	SUGP1	hsa:57794	0.158864	0.698696	0.155945	0.299752	0.356965	0.88473	1.1105	0.917608	0.826303	1.25518	1.03716	1.14617	0.811761	0.845591	1.02895	0.95056	0.699354	0.972162	1.99238	0.825496	1.09385	0.977091	1.04945	1.00051	1.06763	1.16107	0.827008	1.00486	0.820252	0.763504	0.671538	1.27724	1.0136	0.887658	0.973246	0.846574
no	P13611	VCAN	hsa:1462	0.158883	0.303634	0.0191688	0.0580538	0.0413626	1.45451	0.994352	1.2316	1.2386	0.683632	0.846743	0.765188	1.62139	1.2635	1.66131	0.812112	1.40692	1.96185	0.89565	1.3008	1.29001	0.807597	0.872905	0.894921	1.44474	0.669497	0.77304	1.2032	1.05539	2.01786	0.72072	0.818734	1.55127	1.08803	1.43652	1.19267
no	P12110	COL6A2	hsa:1292	0.159157	0.355786	0.38211	0.627439	0.570369	1.17071	1.05026	1.67706	1.5968	0.897113	1.43251	1.16481	1.05773	0.911538	1.76406	1.0053	1.0646	1.22106	1.19984	0.929216	0.773121	1.17115	0.985814	0.874601	1.15499	0.910272	1.45336	4.51647	1.38488	3.0313	0.94986	0.995442	0.959889	0.863286	1.21407	1.17834
no	P61077	UBE2D3	hsa:7323	0.159211	0.0261312	0.210999	0.0631044	0.0742945	0.741316	0.865847	1.03459	1.19489	1.16799	1.39561	1.2818	0.717828	0.912717	0.835316	0.662706	0.679977	0.63935	1.24992	0.507474	0.717503	1.00265	0.83152	1.02711	0.844912	0.871518	0.740023	1.57422	1.05371	0.917669	1.18956	1.28344	0.739791	0.845282	0.875668	0.831983
no	Q13724	MOGS	hsa:7841	0.159302	0.210514	0.0497936	0.0601121	0.266589	0.808912	1.00838	0.904611	0.897092	1.24659	1.11831	1.18245	0.608854	0.85195	0.968067	1.0288	0.650531	0.74527	1.25771	1.12424	0.928148	1.08467	1.14557	0.885271	1.11435	0.719925	0.815544	0.975734	1.01204	0.750653	0.923612	0.908271	0.961131	0.952493	0.978241	0.679323
no	P13797	PLS3	hsa:5358	0.159598	0.0341336	0.440359	0.132098	0.134058	0.920142	0.991307	1.14122	1.15123	1.07734	1.24027	1.1588	0.888119	0.883189	0.993755	0.856002	0.896675	1.00311	1.44517	0.893995	0.97711	1.19823	0.873735	0.832523	0.949075	0.996057	0.755864	1.00232	1.31714	1.59897	0.986996	0.970064	1.0239	0.967826	1.31349	1.09032
no	Q9NVA1	UQCC1	hsa:55245	0.15976	0.0297358	0.214942	0.0538693	0.118779	1.32032	1.17216	1.00496	0.857354	0.887786	0.761147	0.824467	1.32403	1.72551	1.15692	1.18875	1.35079	1.17593	1.02801	1.17297	0.976845	1.69596	1.20159	1.25265	1.0243	1.07505	1.12212	1.16248	1.02873	0.893487	1.54757	0.651193	1.13424	1.00937	0.822467	0.795107
no	Q9Y2L5	TRAPPC8	hsa:22878	0.15977	0.15736	0.389082	0.237988	0.22055	0.795781	0.89858	1.27754	1.42173	1.12918	1.60539	1.36729	1.08741	0.494094	0.807436	0.704036	1.12063	0.561079	0.976064	0.681652	0.73067	0.663505	0.794939	1.15275	0.951994	1.12094	1.0147	3.12031	1.09515	0.787163	0.612019	1.21895	1.19768	0.700386	1.36145	1.40474
no	Q9H008	LHPP	hsa:64077	0.160274	0.179743	0.849145	0.363466	0.70162	0.992395	1.01512	1.30449	1.28506	1.0229	1.31449	1.16869	0.994627	1.18552	0.834897	0.965199	1.01498	0.959143	1.20573	1.22757	1.01879	1.54283	0.844408	0.735404	0.970842	0.719469	0.871053	2.52304	1.24479	1.61535	0.984119	1.07056	0.932786	0.90057	0.961239	1.50798
no	Q9BRP8	PYM1	hsa:84305	0.160526	0.312122	0.760918	0.649417	0.931577	1.04962	1.09808	0.847007	0.771355	1.04617	0.806965	0.926566	0.814354	0.897233	1.00173	1.57115	0.877898	1.13535	0.708544	1.51311	1.05225	0.904603	1.58144	0.935829	1.27262	1.12239	0.791903	0.360619	0.204001	0.79579	0.926504	1.64381	1.02796	0.878327	0.981535	0.80451
no	Q9UNW1	MINPP1	hsa:9562	0.160659	0.00866694	0.38188	0.0827969	0.060283	0.717877	0.817584	0.968509	1.1846	1.13889	1.34913	1.24401	0.687564	0.846269	0.799732	0.668619	0.762696	0.542384	1.20304	0.649099	0.367466	0.930698	0.895706	1.04133	0.936026	0.645541	0.689353	1.01861	0.914262	0.960337	1.12756	1.23744	0.795519	0.706986	1.1322	0.823674
no	P02652	APOA2	hsa:336	0.160805	0.243239	0.924141	0.555543	0.740316	1.08182	1.10016	0.863241	0.784652	1.01695	0.797949	0.907448	0.797817	1.51686	1.20818	0.989821	0.578827	1.39945	1.52846	1.63103	1.09378	0.553121	1.36054	1.0686	0.973665	0.700641	0.991586	0.528297	0.583177	0.535748	1.30905	0.904634	0.740237	0.677556	1.18091	1.30957
no	P60510	PPP4C	hsa:5531	0.161225	0.0798056	0.653164	0.229469	0.424231	0.950196	0.983375	1.08297	1.10128	1.03492	1.13973	1.08732	1.04512	0.936148	0.920294	0.754901	1.09945	0.945269	1.12278	0.791925	0.895918	1.06677	0.777798	1.07146	0.877133	1.15376	1.09282	1.40839	1.03048	1.05196	1.15281	0.899405	0.986181	1.07602	1.06721	1.07425
no	Q08379	GOLGA2	hsa:2801	0.161591	0.0101063	0.404477	0.0901564	0.234803	0.902303	0.964885	1.06179	1.10043	1.06936	1.17675	1.12306	0.871582	0.879676	1.02235	0.78783	0.959347	0.893036	1.23706	0.817892	0.92419	0.74705	1.0014	1.07807	1.1503	0.884791	0.8432	1.17163	1.05401	1.18606	0.801174	1.06607	1.0764	1.09598	1.08622	1.01854
no	P13591	NCAM1	hsa:4684	0.161852	0.25154	0.854622	0.510637	0.825004	1.07169	1.04881	1.33793	1.27567	0.978646	1.24843	1.11354	1.32811	0.921676	1.03943	0.964129	1.05551	1.12129	1.15898	1.13246	1.17002	1.64387	0.96067	0.788889	0.898131	0.725966	0.960273	1.99961	1.23604	2.22106	0.737604	1.42758	0.80681	0.870924	1.14607	1.59566
no	Q9UH65	SWAP70	hsa:23075	0.16251	0.00752486	0.00717449	0.00521523	0.00623686	0.739903	1.13529	0.976565	0.860191	1.53437	1.31986	1.42712	0.728602	0.787368	0.714149	0.819261	0.528447	0.861588	1.40758	0.750681	1.53457	1.34653	1.26895	0.873624	0.859973	1.26062	0.915071	0.830683	0.817575	0.894443	0.901465	1.16083	0.983492	1.02138	1.28082	0.898398
no	Q9Y223	GNE	hsa:10020	0.162546	0.00199198	0.048453	0.00214598	0.030629	1.36959	0.976937	0.807959	0.827032	0.713307	0.589928	0.651618	1.14496	1.69447	1.60739	0.736024	1.76286	1.27182	1.02077	1.3358	0.857517	0.642944	1.04144	1.31313	1.32041	0.55472	0.705712	0.653354	0.742961	0.620601	1.15231	0.796085	0.892156	0.931377	0.776646	0.706142
no	P08294	SOD3	hsa:6649	0.16259	0.137636	0.405076	0.221795	0.514096	0.891513	0.946699	1.1321	1.19584	1.0619	1.26987	1.16589	1.0186	0.794902	0.970352	0.746188	0.852813	0.96622	1.10252	0.735404	1.05051	0.999841	1.08304	0.986347	0.866927	0.892431	0.803271	1.75383	0.898486	1.4302	0.852454	1.28366	0.799565	0.914689	1.46958	0.786479
no	Q96BJ3	AIDA	hsa:64853	0.162642	0.079901	0.876385	0.348189	0.606518	1.09056	1.0703	0.876531	0.818959	0.981424	0.803746	0.892585	1.02809	1.15218	1.12794	1.14899	0.919169	1.16697	0.67039	1.28227	1.42082	1.42375	1.17818	0.968349	1.07595	0.581225	1.03175	0.677238	0.964295	0.464826	1.06221	1.13315	0.939428	1.13625	0.50219	1.0092
no	P35580	MYH10	hsa:4628	0.162911	0.141311	0.150053	0.212151	0.0680718	0.699215	0.895863	1.55212	1.73255	1.28124	2.21981	1.75053	0.613862	0.609887	0.811501	0.644881	0.612823	0.902335	1.50949	0.660008	1.00238	1.05037	0.660235	0.8006	0.697533	1.08248	0.599673	4.84622	0.89181	2.15104	0.684002	1.47063	1.02837	0.974963	1.16981	0.752276
no	Q99614	TTC1	hsa:7265	0.162972	0.499836	0.0549318	0.16147	0.116835	0.916001	1.10143	0.972595	0.883026	1.20244	1.06178	1.13211	0.871005	0.864822	1.10448	0.980655	0.822616	0.852431	1.30615	0.897369	1.0372	0.839561	1.3766	0.98856	1.20806	1.28316	0.976254	0.748667	0.937255	0.722809	0.974677	1.16223	1.05264	1.03857	1.25678	0.859726
no	P43251	BTD	hsa:686	0.163068	0.956816	0.198381	0.535439	0.517214	1.59968	1.2447	1.61776	1.29972	0.778092	1.01131	0.894699	1.08048	2.51131	1.5707	1.30164	1.02826	2.10566	1.08444	1.4123	1.29853	2.2616	1.1613	1.0082	1.23942	0.856408	0.880065	1.19653	1.93753	2.86164	1.93121	0.962822	0.855007	2.01492	1.22465	1.57554
no	Q9UQN3	CHMP2B	hsa:25978	0.163158	0.15324	0.0400258	0.225507	0.167596	0.417676	0.641613	1.4567	2.27036	1.53615	3.48762	2.51189	0.386265	0.4104	0.456625	0.381457	0.373244	0.498063	1.02328	0.298039	0.563068	0.76062	0.421569	0.697495	0.723556	0.86294	0.423946	0.482258	0.661243	5.20535	0.704157	3.23697	0.571498	0.682336	1.16118	0.405267
no	P62760	VSNL1	hsa:7447	0.163338	0.134533	0.406419	0.133895	0.473482	1.54362	1.28595	1.00202	0.77921	0.833071	0.649137	0.741104	0.794944	1.17167	1.92635	3.0411	0.976776	1.35091	1.28102	1.72739	0.868902	0.926279	1.56028	1.12698	1.13364	1.27262	1.67641	0.791295	0.662743	0.933065	2.26854	0.92708	0.812991	0.870061	1.08281	0.669616
no	Q96M27	PRRC1	hsa:133619	0.163508	0.101768	0.526046	0.200362	0.0234879	0.722621	0.776934	0.922748	1.18768	1.07516	1.27694	1.17605	0.777081	0.57554	0.782815	0.663809	0.955618	0.580865	0.760009	0.759551	0.603062	0.615686	0.897615	0.935334	1.08252	0.614011	0.724613	0.559673	0.621115	0.903629	0.944261	1.26202	1.18465	0.85787	1.18455	0.786961
Colon/intestine	P19801	AOC1	hsa:26	0.163615	0.168953	0.00170984	0.0208965	0.0183036	1.68763	0.975365	1.31096	1.34408	0.57795	0.776808	0.677379	1.55922	1.94511	1.41784	1.3192	2.00834	1.87608	0.547262	1.70731	0.739359	0.890869	0.930193	1.13378	1.16686	0.502199	1.16046	1.69759	1.48345	2.015	1.19383	0.751878	0.761459	0.974999	0.673066	2.2474
no	O43570	CA12	hsa:771	0.163695	1.80135e-06	0.00910412	0.000113188	8.43533e-05	1.74922	0.989432	0.692501	0.699898	0.565642	0.395891	0.480767	1.47283	1.65087	1.81726	2.07148	2.01537	1.46751	0.585802	2.20678	0.57044	0.389215	0.8103	1.07197	1.26389	0.654486	1.35201	0.617377	0.532608	0.777795	1.12798	0.502743	0.701603	0.985123	0.568988	0.418298
no	Q8NHP1	AKR7L	hsa:246181	0.163789	0.324857	0.543737	0.572259	0.488568	0.623387	0.559207	1.01885	1.82196	0.897046	1.63438	1.26571	0.575842	0.443706	0.852145	0.646007	0.817173	0.40545	0.621335	0.764306	0.309528	0.388067	0.604979	0.614709	0.837829	0.249243	0.642863	0.601805	2.23877	0.619838	0.546902	0.735807	0.440766	0.42307	0.589331	2.97339
no	Q53EU6	GPAT3	hsa:84803	0.163916	0.0897352	0.308687	0.156606	0.405333	0.65279	0.782708	1.08934	1.39176	1.19902	1.66875	1.43389	0.623675	0.729557	0.627426	0.42597	0.82112	0.688993	0.995028	0.309859	0.776399	0.930587	0.425387	0.919572	0.640805	1.16886	0.877873	0.930049	1.84486	1.24993	1.042	0.655989	0.595927	0.748223	0.582045	2.15509
no	Q71RC2	LARP4	hsa:113251	0.164046	0.678104	0.368108	0.771358	0.344661	1.07303	1.18139	1.02682	0.869165	1.10099	0.956943	1.02897	0.850227	1.10271	1.22954	1.31679	0.841044	1.09784	0.897495	0.908315	1.37128	0.904931	1.50258	1.22149	1.40125	1.31393	1.11126	0.784467	1.02117	0.797193	1.15919	1.24173	1.09596	1.38861	0.944805	0.808288
no	Q9H9J2	MRPL44	hsa:65080	0.164539	0.000364018	0.162825	0.0150723	0.019825	1.31161	1.10835	0.94397	0.85169	0.845028	0.719702	0.782365	1.07797	1.3346	1.32911	1.51966	1.19629	1.41204	0.74378	1.53668	0.951396	1.06362	1.61641	1.07693	1.27587	0.893369	0.817084	1.10961	1.01522	0.801328	0.910682	0.895452	0.782734	0.793925	1.03827	1.14851
no	Q6P161	MRPL54	hsa:116541	0.164784	0.335042	0.616888	0.784204	0.707891	0.922066	0.973984	0.812087	0.833779	1.05631	0.880726	0.968516	0.946076	0.759334	1.06799	1.03807	0.923401	0.797526	1.28248	0.956998	0.808028	0.785781	1.31397	0.926412	1.16705	0.76136	0.76378	0.637748	0.657548	0.934843	0.575817	1.28537	0.88373	0.693342	1.06406	0.576319
no	Q9Y5B0	CTDP1	hsa:9150	0.165297	0.24098	0.746005	0.784829	0.184725	0.948981	0.910203	1.03709	1.1394	0.959137	1.09284	1.02599	1.11873	0.935182	0.885865	0.621748	1.06808	1.06429	0.947973	0.53321	1.24197	0.722535	0.645122	1.1794	0.831621	1.02108	1.06891	0.979302	0.970884	0.859473	1.13812	1.05259	1.0093	1.1657	1.04366	1.11475
no	Q9Y2Z4	YARS2	hsa:51067	0.165313	0.00291439	0.0178845	0.00285509	0.00989844	1.47347	1.19186	1.0312	0.8652	0.808883	0.699846	0.754364	1.58844	1.37779	1.31806	1.46584	1.76795	1.32273	0.815191	1.51686	1.10854	1.16416	1.27005	1.23716	1.20496	0.997807	1.41205	1.02007	1.23882	0.770405	1.23683	0.691468	1.03691	1.06954	0.756815	1.45993
no	O15120	AGPAT2	hsa:10555	0.165319	0.228539	0.873196	0.394508	0.565098	1.005	1.01801	1.22904	1.2073	1.01294	1.22293	1.11793	1.0393	1.09026	0.723658	0.948214	1.19067	1.03791	1.0225	0.772835	1.06032	1.17398	0.967602	0.959784	0.865538	1.2435	1.09601	1.03687	1.53304	1.34573	1.00117	1.0834	0.82701	1.10524	0.961716	2.16721
no	Q969G6	RFK	hsa:55312	0.165407	0.121219	0.42141	0.160827	0.20452	0.754857	0.832558	0.970732	1.16596	1.10293	1.28598	1.19446	0.711084	0.498386	0.753686	1.08355	0.965053	0.517383	0.876924	0.687502	0.646235	0.8402	0.923896	0.850811	0.910152	0.709964	1.04734	0.742241	1.38027	0.786216	1.13559	1.22491	0.846064	0.736231	0.719942	1.16511
no	Q14194	CRMP1	hsa:1400	0.165754	0.693054	0.563925	0.953894	0.972223	0.976404	0.873679	1.06063	1.21398	0.894793	1.08626	0.990526	1.88053	0.590565	0.715296	0.892631	1.07694	0.702465	0.723506	0.800834	0.741542	0.82792	0.894829	0.984074	0.832001	0.736168	1.32224	1.60758	0.741826	1.51335	0.769722	0.775867	0.822571	1.0097	1.33084	0.974191
no	Q4KMQ1	TPRN	hsa:286262	0.165838	0.41567	0.449032	0.842645	0.92057	0.971057	0.898765	1.09288	1.21598	0.925553	1.12546	1.02551	0.866345	1.06712	0.893721	1.01	0.895238	1.09392	0.801834	0.851076	0.849371	0.713329	0.817612	1.43655	0.93936	0.841951	0.8378	1.5572	0.777823	1.76061	0.890163	0.835337	1.11614	0.863973	0.98955	1.04515
no	O95071	UBR5	hsa:51366	0.165863	0.452586	0.670207	0.834295	0.312704	0.984148	1.03979	0.878561	0.844941	1.05654	0.892712	0.974625	1.26394	0.757366	1.36353	0.990432	0.802877	0.726749	1.44557	0.891481	1.02287	0.977866	0.735204	0.867055	1.2707	1.17737	0.969994	0.777434	1.07916	1.23172	0.727204	0.948638	1.1251	0.87425	0.722347	0.421199
no	Q684P5	RAP1GAP2	hsa:23108	0.166155	0.00308367	0.468246	0.102206	0.0507634	1.64443	1.38326	0.950394	0.687067	0.841182	0.577948	0.709565	1.47565	1.21548	1.41165	1.83263	1.92305	2.00812	1.29529	3.07086	1.13533	0.737799	2.10972	1.26653	1.32452	0.236657	1.27266	0.751293	1.13278	1.2675	0.389529	1.03509	1.31834	0.280599	1.11616	1.26225
no	P50226	SULT1A2	hsa:6799	0.166561	0.526259	0.0276822	0.935238	0.548916	1.11871	0.732371	1.5942	2.17677	0.654654	1.42503	1.03984	1.21968	0.837524	0.888966	1.42187	1.36577	0.978476	0.594669	1.46342	0.322619	0.763286	0.794045	0.683492	0.854278	0.462601	0.652934	1.4263	3.85158	0.559821	0.644191	0.583036	0.718825	0.39643	0.861349	5.3063
no	Q96FV2	SCRN2	hsa:90507	0.166697	0.952661	0.111223	0.478779	0.195096	1.06435	0.929087	1.07023	1.15191	0.872911	1.00552	0.939214	0.98496	1.03507	1.17727	1.09837	1.08688	1.00357	0.822565	1.01885	0.992349	1.34352	0.981873	0.810405	0.848512	0.771691	0.772022	1.43482	1.2862	1.333	0.890487	1.05717	0.787389	0.972752	0.871107	0.999117
no	O75477	ERLIN1	hsa:10613	0.1669	0.0257503	0.254984	0.0584954	0.146317	1.06219	0.963922	0.853047	0.884975	0.907487	0.803103	0.855295	0.9135	1.07824	1.30409	1.11816	0.901558	1.05757	1.10509	1.14859	0.734164	0.672829	0.946129	0.990813	1.04324	1.06323	0.971199	0.604184	1.01225	0.636101	0.854254	0.820586	0.938592	1.11696	0.867823	0.826675
no	P17174	GOT1	hsa:2805	0.166918	0.134522	0.000812291	0.014525	0.00728626	1.34595	0.99834	1.15534	1.15726	0.741737	0.858385	0.800061	1.30529	1.28536	1.34644	1.27905	1.56641	1.29315	0.995756	1.18018	0.832953	1.02779	1.09072	1.06831	1.10094	0.612623	1.07578	1.52685	1.09137	1.54599	1.31334	0.897622	0.882257	1.00368	0.836506	1.30046
no	Q15392	DHCR24	hsa:1718	0.16726	0.108948	0.653171	0.247922	0.317106	0.53435	0.592648	0.7862	1.32659	1.1091	1.47132	1.29021	0.72082	0.326106	0.589946	0.465483	0.822267	0.281479	0.979446	0.463184	0.329323	0.36187	0.558296	0.875879	0.658704	0.287719	0.819414	0.880895	0.90691	0.589758	1.32063	0.645376	0.698804	0.375721	0.495622	1.16209
no	Q9Y512	SAMM50	hsa:25813	0.167483	0.0238767	0.285597	0.0626859	0.232112	1.0933	1.0047	0.90373	0.899504	0.918956	0.826604	0.87278	1.05249	1.23663	1.11893	1.26153	1.00061	0.889648	0.889304	1.19921	0.916041	0.770933	0.96071	1.25968	0.989193	1.10935	0.947862	0.766369	1.00818	0.647809	0.826443	1.09661	0.972895	0.976433	0.860215	0.978611
no	P49407	ARRB1	hsa:408	0.167497	0.0171806	0.086249	0.00771088	0.0629601	1.64217	1.2445	1.08043	0.868169	0.757839	0.657932	0.707885	2.25566	1.63461	1.03531	1.32945	2.39468	1.2033	0.945563	1.72787	1.07699	1.26626	1.03803	1.40727	1.03535	1.17892	1.52421	0.992908	1.15676	1.00149	1.13255	0.843696	1.60581	1.01893	0.942092	1.02967
no	P32969	RPL9	hsa:6133	0.167606	0.000199193	0.0480931	0.00181123	0.0167746	2.9976	1.76151	1.14879	0.652162	0.587639	0.383236	0.485438	3.94469	2.34068	2.27024	2.98942	4.25641	2.18417	0.635044	3.20414	1.60269	1.31589	1.19333	2.24228	0.906138	0.748666	4.00539	0.768153	1.28347	0.590834	1.94431	0.559232	1.43798	1.47522	0.709694	1.5702
no	Q96LD4	TRIM47	hsa:91107	0.167943	0.13564	0.939208	0.45992	0.253966	1.52181	1.48592	1.05586	0.710579	0.976415	0.69382	0.835118	0.874763	1.37844	1.51797	1.38475	0.781272	3.19366	1.80442	1.7766	3.58872	0.899972	1.12264	0.912811	1.44818	1.12694	0.692994	0.943365	1.16185	0.876512	0.832106	1.18659	0.922978	1.25823	1.2281	1.09303
no	P51114	FXR1	hsa:8087	0.167973	0.618282	0.378033	0.791354	0.487136	1.03382	1.11192	0.996813	0.896476	1.07554	0.9642	1.01987	1.1424	0.910324	1.15608	1.04538	1.06513	0.883621	1.22029	0.991135	1.09921	0.697224	1.12623	1.15583	1.25739	1.11297	1.34704	1.19073	0.919913	0.872963	0.875683	1.17008	1.13228	0.888771	0.811899	1.109
no	P08603	CFH	hsa:3075	0.168302	0.0142968	0.0438922	0.0203184	0.163466	0.854188	1.0395	1.20862	1.1627	1.21694	1.41493	1.31594	0.777615	0.821302	0.944181	0.839369	0.773568	0.969094	1.24577	0.929345	0.960271	1.37897	1.12686	0.754152	1.07535	0.977195	0.907583	1.34373	1.36316	1.58601	1.18268	0.981366	0.850551	0.933916	1.66204	0.97413
no	Q92896	GLG1	hsa:2734	0.168365	0.219191	0.97645	0.461954	0.72776	1.17812	1.18045	1.29066	1.09336	1.00198	1.09552	1.04875	1.19758	1.2407	1.09184	1.03365	1.43149	1.07347	1.26756	1.0626	1.24018	1.33529	1.21808	1.34228	1.09202	0.884151	1.18188	1.60175	1.1161	1.48414	1.22025	1.19573	1.44233	1.23674	1.2261	1.09281
no	P01033	TIMP1	hsa:7076	0.168482	0.0173226	0.037286	0.0218587	0.0477773	0.742583	1.01165	1.26148	1.24695	1.36234	1.69877	1.53056	0.935344	0.696512	0.692483	0.596536	0.863714	0.670907	1.53787	0.771911	0.983914	0.827981	1.02562	1.15373	0.962874	1.1837	0.657242	1.79887	0.824573	1.8614	0.812256	1.26425	1.04721	0.823898	1.81763	1.10321
no	Q9UHL4	DPP7	hsa:29952	0.168833	0.122664	0.481241	0.215789	0.422153	0.846025	0.932952	1.19838	1.2845	1.10275	1.41648	1.25962	0.591047	0.682631	0.961913	1.10782	0.922599	0.810136	0.700003	0.750879	0.971761	1.37155	1.1664	0.912643	1.09632	0.841115	0.585891	2.24621	0.794594	1.6441	0.673929	1.18777	1.21084	1.12397	1.16267	0.741346
no	P62487	POLR2G	hsa:5436	0.168954	0.117775	0.235322	0.178058	0.362747	0.888448	0.963175	1.15709	1.20133	1.08411	1.30237	1.19324	0.939494	0.73418	0.964187	0.86585	0.91965	0.907327	0.951547	0.950379	0.774802	1.22202	0.904585	0.978551	0.824808	1.03139	1.03049	1.92081	1.09886	1.62449	0.776359	1.0672	0.958415	0.779331	1.19749	0.990846
Colon/intestine	P52209	PGD	hsa:5226	0.169536	0.0291193	0.00962696	0.0250102	0.000696418	0.727194	0.886767	1.03897	1.17164	1.21944	1.42874	1.32409	0.781407	0.697245	0.62506	0.709029	0.87779	0.672636	0.821626	0.695944	0.917917	1.05894	0.959053	0.810798	0.850711	0.960686	0.905224	0.437841	1.40236	0.896403	1.33758	0.786235	1.24316	1.11671	1.08364	1.04681
no	Q16666	IFI16	hsa:3428	0.169566	0.144871	0.00871079	0.0311972	0.0601761	0.742707	1.08054	0.90976	0.841947	1.45487	1.22492	1.3399	0.772034	0.817918	0.640607	0.682995	0.664949	0.87774	1.12988	0.724275	1.35207	1.16439	0.961956	0.859112	1.01708	1.55516	0.960949	1.04014	0.749684	0.758488	0.601315	1.13727	1.10789	1.0821	1.18011	0.530829
no	P52758	RIDA	hsa:10247	0.169626	0.930926	0.105632	0.544786	0.351329	1.2656	1.07874	1.28137	1.18784	0.852354	1.01246	0.932408	1.08331	1.73015	1.13193	1.08915	1.24474	1.31434	1.388	0.959572	1.00869	1.28337	1.129	1.04668	1.02348	1.06701	0.80286	1.63256	0.899924	1.92611	0.868392	1.3104	0.927794	1.03501	1.66576	1.26641
no	Q96TC7	RMDN3	hsa:55177	0.169692	0.0719642	0.181493	0.110141	0.324792	0.884643	0.974101	1.13193	1.16202	1.10112	1.27953	1.19033	0.891967	0.770451	0.946526	0.995868	0.821285	0.881763	1.11687	0.809221	0.83957	1.21845	0.872209	1.02244	0.866974	1.04487	0.976297	0.955726	1.45122	1.45145	0.711274	1.1283	0.931985	0.859183	1.13471	1.5635
no	Q8WXI9	GATAD2B	hsa:57459	0.169962	0.599152	0.328764	0.785119	0.897614	1.04307	1.21571	0.960746	0.790278	1.1655	0.921071	1.04329	0.982018	1.00213	1.12381	1.13404	0.823912	1.19253	1.52214	0.96843	1.76802	0.732683	0.883202	1.21143	0.904481	1.8133	1.13767	0.686205	0.78026	0.499218	0.726945	1.1466	1.29715	1.35571	1.46185	0.692777
no	Q6WCQ1	MPRIP	hsa:23164	0.17	0.785908	0.279177	0.731049	0.744525	1.23416	1.0859	1.28348	1.18195	0.879865	1.03996	0.959911	1.11877	0.931114	1.71277	1.50541	1.06778	1.06913	1.0314	1.04954	1.107	0.799715	1.0893	0.943815	1.56767	1.14205	1.04259	1.36665	1.84072	1.22107	0.607188	1.14364	1.30405	1.03465	1.67144	1.36187
no	P25098	GRK2	hsa:156	0.170133	0.674408	0.350752	0.738473	0.308498	1.12352	1.24219	1.07895	0.868586	1.10562	0.960325	1.03297	1.20277	1.22125	0.906678	0.913228	1.25836	1.23885	0.962902	0.917021	1.56332	1.62771	1.09247	1.19627	1.06785	1.51502	1.23712	0.696913	1.02775	0.848421	1.43033	1.19355	1.22734	1.14243	1.08734	1.05644
Colon/intestine	P07148	FABP1	hsa:2168	0.170225	0.177658	0.00501995	0.0192865	0.0473182	1.78216	0.732747	1.16637	1.59178	0.411158	0.654473	0.532815	1.53122	1.1808	1.16606	2.73636	2.90755	1.17095	0.555522	1.38265	0.31029	0.706221	0.536351	0.693705	0.875437	0.274073	1.26047	1.54965	1.61344	2.01211	0.738239	0.550334	0.342257	0.451204	0.582139	2.65797
no	O14745	SLC9A3R1	hsa:9368	0.170355	0.329458	0.264467	0.562424	0.507819	0.995704	0.916124	1.53717	1.67791	0.920077	1.54381	1.23194	0.926867	0.9631	1.05232	1.15383	1.02609	0.852015	1.08906	0.996645	0.846654	1.18889	0.795197	0.873337	0.803988	0.799953	0.851395	0.936027	3.21839	1.16549	0.843935	1.03043	0.7498	0.786893	0.818926	4.28466
no	Q8WUA7	TBC1D22A	hsa:25771	0.170368	0.0730293	0.122726	0.093086	0.250712	0.689776	0.823284	1.02974	1.25077	1.19355	1.49286	1.34321	0.497826	0.658357	0.865792	0.861806	0.545734	0.709138	0.930241	0.854103	0.735614	0.85384	1.01241	0.686297	0.984958	0.820194	0.531903	0.829144	1.30485	1.93759	0.740104	1.13532	0.635024	0.807968	1.09003	0.787618
no	Q9NVA2	SEPT11	hsa:55752	0.170567	0.00429094	0.0977835	0.0133353	0.00250144	1.18755	1.05262	0.950732	0.903206	0.88638	0.800584	0.843482	1.31487	1.10624	1.25761	1.0615	1.09552	1.28955	1.14484	1.27731	1.21664	1.10055	0.861237	1.09149	1.06482	0.817842	0.898842	1.2043	1.02933	0.754598	0.800043	0.973261	1.00104	1.0178	0.814888	0.96133
no	Q8TDQ7	GNPDA2	hsa:132789	0.170754	0.132474	0.542394	0.210392	0.68016	0.613373	0.689337	0.863727	1.25298	1.12385	1.40816	1.266	0.438316	0.741816	0.65843	0.471753	0.296016	1.07391	0.513705	0.626186	0.778338	1.11812	0.682875	0.429568	0.673517	0.773244	0.608481	1.4852	0.806444	1.22803	0.807362	0.86669	0.593037	0.801751	0.650991	0.534039
Colon/intestine	P50213	IDH3A	hsa:3419	0.170809	0.000685543	0.021226	0.000683097	0.0067906	1.93833	1.37072	1.14942	0.838551	0.707166	0.592995	0.65008	2.31537	1.96244	1.58758	1.63776	2.61034	1.51651	1.27301	2.06043	1.04185	1.60057	1.25874	1.41993	1.15315	0.773779	1.75505	0.983502	1.20072	1.08574	1.303	0.84818	1.39166	0.976555	0.937143	1.61829
no	P00736	C1R	hsa:715	0.170874	0.0258453	0.0712408	0.0291591	0.225396	0.725238	0.865228	0.996091	1.15125	1.19303	1.37347	1.28325	0.562048	0.773525	0.838508	0.762716	0.554793	0.85984	0.857039	0.966671	0.871613	0.943377	0.81989	0.617104	1.03485	0.974228	0.702282	1.21092	1.2372	1.40094	0.940567	0.890947	0.699053	0.836301	0.990061	0.758835
no	P08183	ABCB1	hsa:5243	0.17094	0.269314	0.924041	0.454297	0.829038	0.808464	0.798618	1.36426	1.70828	0.987821	1.68747	1.33765	0.927747	0.910735	0.86448	0.684769	0.800527	0.662528	0.692275	1.00832	0.664186	1.32916	0.738519	0.754969	0.673072	0.702418	0.624638	1.10286	3.77109	1.56947	0.484893	0.784451	0.552526	0.542474	0.693435	2.77714
no	O75391	SPAG7	hsa:9552	0.171066	0.993618	0.110674	0.450137	0.271249	0.934263	1.07923	0.935131	0.866478	1.15517	1.00093	1.07805	0.941568	0.925547	1.14132	0.844929	0.80097	0.951242	1.38553	0.744071	1.00662	1.03612	1.05559	1.29479	1.00323	1.10159	1.08556	0.868024	0.725979	0.669363	0.975285	1.44815	0.892202	1.06183	1.05381	0.721525
no	Q8IUX7	AEBP1	hsa:165	0.171279	0.119622	0.515422	0.219911	0.248262	0.800739	0.865084	1.06154	1.2271	1.08036	1.3257	1.20303	0.91212	0.66385	0.723661	0.674955	0.784562	1.04529	0.894994	0.751935	0.944201	1.2689	0.721885	0.742577	0.748404	1.06634	0.646524	1.5612	0.628896	1.04469	0.644235	1.00701	1.32596	0.764157	1.56996	1.00777
no	Q96C23	GALM	hsa:130589	0.171576	0.938822	0.00903005	0.504135	0.098506	1.12144	0.911068	1.13615	1.24705	0.812406	1.01311	0.912759	1.0108	1.14827	1.0372	1.27837	1.09995	1.15408	0.713296	1.04041	0.625774	1.01955	0.924439	0.980187	1.05257	0.918542	0.924851	1.25124	1.43655	2.06991	1.05214	0.759301	0.771573	1.06322	0.562981	1.25841
Colon/intestine	Q8WWA0	ITLN1	hsa:55600	0.171855	1.72485e-05	0.00479332	2.50599e-05	1.263e-05	2.80611	1.40364	1.02241	0.728397	0.500209	0.364351	0.43228	3.56792	1.6051	3.16422	2.31996	3.63738	2.54208	1.26965	3.38303	1.2531	1.02895	1.33715	1.157	1.51638	0.707524	0.980015	1.01744	1.29642	1.27406	0.885657	0.740272	0.889796	1.14456	0.962402	0.991063
no	Q9UQ88	CDK11A	hsa:728642	0.172103	0.462015	0.724299	0.794428	0.973743	1.16753	1.20824	1.07156	0.886876	1.03486	0.917797	0.976331	1.49155	0.932499	0.876933	1.3091	1.39502	1.00008	1.33731	1.47452	1.11844	0.973863	1.14955	1.31086	0.938808	1.32603	1.24474	1.01181	0.841962	0.96642	0.93815	1.01745	1.62532	1.06463	1.16172	1.01653
no	P16152	CBR1	hsa:873	0.172124	0.335386	0.686794	0.57822	0.40028	0.832512	0.786454	1.13584	1.44426	0.944677	1.36436	1.15452	0.695733	0.699338	0.981315	1.24079	0.802909	0.574989	0.978669	1.14712	0.577639	0.834434	0.794047	0.638547	0.778854	0.548983	0.779795	0.798189	2.53201	0.746288	1.07058	0.822689	0.706046	0.681208	0.682712	2.18288
Colon/intestine	E9PN89	HSPA8	#N/A	0.172241	0.0231666	0.00466926	0.0201859	0.00561071	0.247076	0.627933	0.976831	1.55563	2.54146	3.95357	3.24751	0.316139	0.163551	0.26368	0.19407	0.351572	0.193442	1.13099	0.249273	0.340257	0.649229	0.719921	0.715579	0.576236	0.804143	0.465766	1.58434	0.438909	2.39062	0.249555	1.30333	0.666566	0.406651	0.846133	0.905381
no	P61018	RAB4B	hsa:53916	0.172986	0.205452	0.986157	0.484881	0.339623	1.11281	1.11509	0.931664	0.835505	1.00205	0.837219	0.919635	1.28019	1.22387	0.734801	1.06984	1.30918	1.05896	0.525718	1.47576	1.22228	1.20574	1.10599	1.10557	1.00537	1.31888	1.07051	0.903342	1.09708	0.724906	1.18603	0.760125	0.953148	0.905106	0.442044	1.41319
no	Q9NQG5	RPRD1B	hsa:58490	0.173162	0.0318493	0.367754	0.0966983	0.0363482	1.35812	1.26997	1.14227	0.899441	0.935096	0.841064	0.88808	1.22356	1.50512	1.46744	1.29054	1.17145	1.49062	1.21172	1.38461	1.54354	1.56851	1.29221	1.18826	1.16795	1.00597	1.06699	1.52261	1.24227	0.881807	1.05119	1.0958	1.02818	1.24679	1.17352	1.03822
no	Q13043	STK4	hsa:6789	0.17332	0.181283	0.0392035	0.0631258	0.0961981	0.893858	1.19928	1.03098	0.859669	1.34169	1.15341	1.24755	0.769408	0.991947	0.879841	0.987625	0.645416	1.08891	0.919091	1.12398	1.5666	1.26364	1.39393	0.966588	0.94884	1.69033	0.920524	0.967503	0.843667	0.816072	1.07803	1.15446	1.12933	1.02901	1.42618	0.834606
Colon/intestine	P46060	RANGAP1	hsa:5905	0.173372	0.00504901	0.354982	0.0740414	0.0125611	1.14226	1.06924	0.965703	0.903168	0.93607	0.845428	0.890749	1.14304	1.21981	1.15748	1.0908	1.1128	1.12966	0.645559	1.00785	1.20277	1.10335	1.02881	1.12571	1.14497	1.07467	1.28947	0.814303	1.10017	0.887418	1.05199	1.00388	1.05237	1.08362	0.765265	0.932309
no	Q9BZR8	BCL2L14	hsa:79370	0.174131	0.00793846	0.0396388	0.00782857	0.0641167	1.29303	1.04663	0.887442	0.847902	0.809443	0.686328	0.747886	1.13165	1.35909	1.42942	1.08559	1.60777	1.14465	1.03854	1.1848	1.06287	1.0351	0.967995	0.982625	1.49003	0.89619	0.761551	0.962102	0.607783	0.887803	0.928307	1.16524	0.9795	1.09869	0.312191	1.04536
Colon/intestine	Q9H6T3	RPAP3	hsa:79657	0.174273	0.546579	0.0667745	0.184844	0.0293922	0.978613	1.09738	1.01404	0.924063	1.12136	1.03621	1.07878	0.986879	1.00182	0.903169	0.866453	1.00976	1.1036	1.11651	0.781991	1.18094	1.19614	1.1802	1.05402	1.11736	1.09091	1.15831	1.09892	0.83513	1.06226	1.01049	1.10349	1.02128	1.08145	1.12569	0.787693
Colon/intestine	Q03518	TAP1	hsa:6890	0.174378	0.00112074	0.00609316	0.00128045	0.00025307	0.677203	0.955884	1.10375	1.15469	1.41152	1.62987	1.52069	0.604507	0.62438	0.800614	0.72172	0.643801	0.668195	0.785221	0.750475	0.894306	0.968203	0.930657	0.825078	1.0376	1.41664	0.994776	0.645998	1.35196	0.941141	1.19193	1.12602	1.43017	1.24155	1.08532	0.919672
no	O75795	UGT2B17	hsa:7367	0.174399	0.391282	0.309189	0.657968	0.685614	0.592247	0.290024	1.74237	6.00769	0.489701	2.94197	1.71584	2.32489	0.132458	0.433713	0.35844	0.15421	0.149774	0.214111	0.335418	0.186484	0.226163	0.484236	0.288295	0.516038	0.183381	0.176089	0.189122	9.62085	2.39577	0.14181	0.502904	1.81778	0.196095	0.596855	0.22018
no	O96011	PEX11B	hsa:8799	0.174536	0.172785	0.638737	0.288497	0.614959	0.57273	0.594945	0.690603	1.16078	1.03879	1.20581	1.1223	0.578115	0.689217	0.479641	0.622933	0.620241	0.446235	0.499109	0.615711	0.486368	0.57263	0.618939	0.622624	0.601882	0.561924	0.77532	0.820386	1.00064	0.587183	0.886915	0.596875	0.563919	0.731161	0.418103	0.610242
no	Q96JY6	PDLIM2	hsa:64236	0.174836	0.0199975	0.189345	0.0259534	0.110412	1.32112	1.09603	0.95289	0.869399	0.829624	0.721274	0.775449	1.43965	1.03341	0.810846	1.28044	1.88812	1.47426	0.810402	1.55001	1.17999	1.20879	0.842241	0.945268	0.811003	1.21524	1.30135	1.06416	0.733017	0.709241	1.07629	1.13141	0.989746	0.935776	0.845156	1.09122
no	P06748	NPM1	hsa:4869	0.174981	0.922871	0.0462445	0.386988	0.0728805	1.20653	1.4678	1.22532	0.834796	1.21655	1.01557	1.11606	1.1162	1.28189	1.1874	1.41227	0.955521	1.28591	1.33166	1.18877	1.73072	1.82142	1.82236	1.2863	1.24921	1.49786	1.28195	2.17715	0.868685	1.07808	0.77688	1.62778	1.1814	1.27424	1.20063	0.843012
no	P15121	AKR1B1	hsa:231	0.175011	0.18845	0.700997	0.31694	0.90132	0.962404	0.986919	1.1143	1.12907	1.02547	1.15783	1.09165	1.17298	0.906655	0.895895	1.0647	0.889095	0.845101	0.990701	1.0167	1.00074	1.183	0.986708	0.789589	1.09003	0.892305	0.932488	1.52562	1.0461	1.46528	1.12646	0.935883	1.17273	1.03331	0.940208	0.783106
no	Q9Y4C2	TCAF1	hsa:9747	0.175055	0.494704	0.35249	0.898919	0.911825	1.19786	1.04557	1.41218	1.35063	0.872868	1.17892	1.0259	1.528	0.907861	1.2031	1.05081	1.51193	0.985457	0.720215	1.10073	0.703962	0.91216	1.14746	1.21607	1.14766	0.758366	1.70354	1.32802	1.31055	3.24966	0.864646	1.21804	1.14912	1.03142	1.36759	1.19061
no	Q12906	ILF3	hsa:3609	0.175935	0.737361	0.0435007	0.263114	0.0784278	0.950068	1.04821	0.969986	0.925372	1.1033	1.02096	1.06213	0.956136	0.871217	0.997934	0.983657	0.993596	0.897866	0.94349	1.01514	1.00951	1.27385	1.10303	1.07169	0.968626	1.01114	1.03743	0.995826	1.0336	1.1013	0.682324	1.12075	0.855207	0.936004	1.00218	1.00267
no	O75152	ZC3H11A	hsa:9877	0.176622	0.507734	0.693819	0.87169	0.779516	1.04455	1.08856	0.969726	0.890838	1.04213	0.928371	0.985252	0.941204	0.855288	1.39855	1.32251	0.852596	0.897132	1.17592	1.25903	1.03353	0.738708	0.933278	1.09546	1.05443	1.3239	1.18274	0.889839	0.779571	1.2084	0.766534	0.803038	1.23186	1.08998	1.02966	0.928659
no	P16035	TIMP2	hsa:7077	0.176872	0.11003	0.544647	0.207331	0.348082	0.991871	1.07722	1.28621	1.19401	1.08605	1.29675	1.1914	1.17953	0.93561	0.581813	0.895913	1.3463	1.01206	1.22509	1.18198	1.25909	0.820292	1.17316	0.727176	1.02269	1.50599	0.779479	1.98274	0.932768	1.4193	0.798499	1.22709	1.35787	1.07949	1.1674	1.61074
no	O95816	BAG2	hsa:9532	0.176978	0.0512621	0.320133	0.111684	0.219907	0.781283	0.898013	1.09428	1.21856	1.14941	1.40062	1.27501	0.864426	0.667316	0.887755	0.782805	0.560355	0.925043	1.13915	0.64624	1.07413	0.660143	0.601378	0.750868	1.13533	1.24007	0.834811	1.6059	0.803149	1.16744	0.826048	0.90975	1.39432	1.21159	1.35195	0.57839
no	P02760	AMBP	hsa:259	0.177623	0.487955	0.512804	0.890709	0.907329	1.10848	0.981685	1.29565	1.31982	0.885611	1.16885	1.02723	1.51123	0.640881	1.38832	1.05104	1.33002	0.72941	0.972212	1.18802	0.606955	0.807166	0.849173	1.09342	1.07874	0.521635	1.71785	2.29075	1.91942	0.98062	0.861225	0.76147	0.870231	0.940242	1.19983	1.83705
no	P63010	AP2B1	hsa:163	0.177858	0.71591	0.0775605	0.266311	0.134932	1.09247	0.968342	1.05999	1.09464	0.886376	0.970266	0.928321	1.22615	0.943601	1.20948	1.13476	1.19147	0.849379	0.999646	1.13047	0.839401	0.899185	0.969288	1.03516	1.01564	0.840775	0.985517	0.776743	1.32997	1.27465	0.988766	1.00607	1.05249	0.930536	1.0326	1.14808
no	O60216	RAD21	hsa:5885	0.177875	0.100564	0.990842	0.4574	0.630441	1.11615	1.11392	0.872594	0.783355	0.998001	0.781789	0.889895	1.18858	1.47603	0.945645	0.873339	1.01499	1.19832	0.696404	0.727944	1.62715	1.4834	0.545093	1.26035	0.743324	1.50312	1.43849	0.685091	0.584159	0.640896	0.751705	0.780489	1.25621	1.29367	1.17793	0.683199
Colon/intestine	Q969X5	ERGIC1	hsa:57222	0.178473	0.00130497	0.07999	0.009571	0.0185533	2.25574	1.7844	1.43772	0.805716	0.791046	0.637359	0.714202	2.36268	2.29239	1.97059	2.35356	2.49414	2.06111	0.943391	2.71117	1.93417	1.70214	2.14009	2.08285	1.95225	0.866489	1.72703	1.61801	1.48714	0.82114	1.61498	0.83352	2.05998	1.80687	0.940515	1.7573
no	Q13573	SNW1	hsa:22938	0.178498	0.0121932	0.134303	0.03156	0.138545	1.38473	1.10859	0.839102	0.756912	0.800577	0.605967	0.703272	1.42835	1.50595	1.02242	1.44358	1.30956	1.59854	0.779387	1.27617	1.68858	0.732422	0.754682	1.23163	0.643958	1.35513	1.51531	0.769662	0.360735	0.510171	0.66522	0.509829	1.3737	1.62961	1.02614	0.706854
no	P01019	AGT	hsa:183	0.1787	0.422325	0.544634	0.774817	0.415177	1.10508	1.03325	1.26859	1.22777	0.935002	1.14797	1.04149	1.02599	1.02175	1.48187	0.955077	0.939234	1.20653	1.02818	1.53111	0.882627	0.851919	1.06537	0.955892	1.08251	0.748406	1.15322	1.22742	1.2389	2.39332	1.29439	0.869841	1.16457	0.896062	1.09671	1.23613
Colon/intestine	Q14019	COTL1	hsa:23406	0.178781	0.00541952	0.0104792	0.00847431	0.0251027	0.622796	1.16662	0.937052	0.803221	1.87319	1.50459	1.68889	0.643859	0.707963	0.571897	0.639139	0.512986	0.660931	1.3357	0.713892	1.13946	1.92825	1.08897	0.812024	0.862813	1.78206	0.836396	0.935015	0.855034	0.925564	0.922113	1.15366	0.74396	0.999601	1.33468	0.563848
no	Q13123	IK	hsa:3550	0.178845	0.194584	0.796727	0.354155	0.228529	1.10366	1.06869	0.873361	0.817223	0.968317	0.791331	0.879824	0.857815	1.40542	0.969903	1.10959	0.815208	1.46404	0.860205	0.876613	1.15	1.61974	0.932119	1.09001	1.02642	1.15595	0.907181	0.650763	0.511757	1.49022	0.692567	1.24866	0.729465	1.122	0.897757	0.51706
Colon/intestine	Q9HBR0	SLC38A10	hsa:124565	0.178918	0.0249773	0.26985	0.0764283	0.00561851	0.660983	0.814647	1.02799	1.26189	1.23248	1.55525	1.39386	0.642124	0.641961	0.867016	0.712373	0.614726	0.487695	0.497521	0.424397	0.598045	0.996931	0.790058	1.36332	0.853979	0.678133	1.12944	0.837993	0.661218	0.648177	1.28297	0.876303	1.48197	1.53028	1.09989	0.833136
no	Q96LZ7	RMDN2	hsa:151393	0.179194	0.866277	0.109686	0.587113	0.543378	1.09552	0.921959	1.12276	1.2178	0.841571	1.02487	0.933218	1.16258	1.11234	1.0314	1.28118	1.11053	0.875091	1.08533	0.937717	0.663313	0.652604	0.948686	1.12368	1.13681	0.622161	1.12732	1.60677	1.55863	0.901965	0.547229	1.28875	0.881755	0.865569	0.995497	1.45869
Colon/intestine	P50570	DNM2	hsa:1785	0.179313	2.06211e-06	0.00554176	4.29837e-05	6.29106e-06	1.36818	1.00916	0.891972	0.883876	0.737593	0.651941	0.694767	1.34478	1.41586	1.41974	1.18757	1.59558	1.24556	0.771687	1.57106	0.952002	0.795127	0.977662	1.05171	1.07385	0.888728	1.00061	0.739972	0.932433	0.830579	0.958814	0.816017	0.956164	0.961823	0.84652	0.985421
no	O75879	GATB	hsa:5188	0.17967	0.0907186	0.472496	0.171758	0.32907	1.16438	1.07498	0.89235	0.830108	0.923219	0.766371	0.844795	0.832988	1.25227	1.26672	1.19268	0.980734	1.4609	0.970031	1.31455	0.937985	1.25344	1.35981	0.962749	1.28156	0.68969	0.905013	0.962559	1.12817	0.297833	1.33817	0.916014	0.902905	1.12112	0.554036	0.810342
Colon/intestine	Q9H993	ARMT1	hsa:79624	0.17973	0.00264129	0.0287106	0.00429519	0.00264179	0.548135	0.746481	0.866201	1.16038	1.36186	1.58027	1.47106	0.676817	0.517963	0.578451	0.458093	0.661452	0.396031	0.99455	0.445778	0.525043	0.848116	0.858762	0.758823	0.696614	0.868203	0.722444	0.657894	0.833524	1.08742	1.08553	1.05802	0.748049	0.594572	0.955584	0.775211
no	O43290	SART1	hsa:9092	0.179776	0.270388	0.724401	0.671799	0.915094	1.06142	1.10744	0.897794	0.810692	1.04336	0.845843	0.944602	1.20064	1.09984	0.919093	0.975469	1.06819	1.10528	1.60876	0.805888	1.10427	0.796229	0.775096	1.40263	0.958531	1.19076	1.32481	0.70739	0.387682	0.884489	0.695786	1.45342	1.15458	1.0753	1.13336	0.588139
no	Q9BY42	RTFDC1	hsa:51507	0.180026	0.0380187	0.799748	0.309439	0.197539	1.45723	1.37187	1.02916	0.750186	0.941424	0.706243	0.823833	2.20973	1.15652	1.03078	1.52472	1.82838	0.993252	0.340816	1.26179	1.33482	0.849376	1.48858	2.01486	0.846861	1.48715	2.72262	1.10213	1.19172	0.827141	0.889891	0.821718	1.12277	1.19978	0.708426	1.39886
no	Q6ZSZ5	ARHGEF18	hsa:23370	0.180066	0.0781238	0.296416	0.138445	0.0880103	0.90324	0.976803	1.12214	1.14879	1.08144	1.24235	1.1619	0.838749	0.88386	0.954079	0.945521	0.804509	0.992719	1.26188	0.742501	1.13714	1.04209	0.980519	0.937938	0.892635	0.886844	0.909681	0.917989	1.02743	1.6651	0.908012	1.10898	0.991696	0.954823	1.49776	1.02745
no	P48643	CCT5	hsa:22948	0.180088	0.0113074	0.141025	0.0316282	0.0909556	1.25263	1.10906	0.969804	0.874437	0.885385	0.774214	0.8298	1.37511	1.16565	1.26335	1.27349	1.34357	1.09462	0.693202	1.17815	1.17331	1.2539	1.02842	1.30902	0.985974	1.00396	1.35562	0.641703	1.10683	0.781022	1.21445	0.795367	1.18389	1.09635	0.781649	1.12698
Colon/intestine	Q3MIT2	PUS10	hsa:150962	0.180342	0.0471991	0.103297	0.069744	0.00381871	0.653706	1.06431	1.62146	1.52349	1.62811	2.4804	2.05426	0.574276	0.67601	0.942403	0.668106	0.657057	0.404386	0.937999	0.201488	1.73599	0.723971	1.34737	0.671096	1.69118	1.61055	0.659102	0.287131	0.659488	1.05847	1.21436	2.84448	1.27468	2.25128	3.55523	1.44798
Colon/intestine	Q93052	LPP	hsa:4026	0.180369	0.00053502	0.0354828	0.00108222	0.00182245	2.21964	1.44967	1.14322	0.788608	0.65311	0.515048	0.584079	2.08022	2.04637	1.38199	2.92571	1.82823	3.05534	1.2494	2.69549	1.95961	0.924811	0.95612	1.06716	1.34991	0.969218	1.87532	0.985264	1.20059	0.994796	1.15207	0.813706	1.46806	1.60774	1.06434	1.00242
no	P43353	ALDH3B1	hsa:221	0.180447	0.000400674	0.0115246	0.00085676	0.0028571	0.613649	0.941245	1.09776	1.16628	1.53385	1.7889	1.66137	0.582486	0.591063	0.651698	0.770551	0.38505	0.701045	1.07545	0.528592	1.05506	1.20139	0.781828	0.796323	1.07097	1.2627	0.69889	0.881121	1.10505	1.07095	1.05225	1.45588	0.884492	0.944188	1.48343	1.00244
no	Q99714	HSD17B10	hsa:3028	0.180452	0.00124024	0.00582687	0.00101775	0.0030455	1.23402	1.014	0.906385	0.893868	0.82171	0.734501	0.778105	1.1793	1.3451	1.32184	1.10525	1.2021	1.25049	0.967923	1.31144	1.08437	1.07122	0.823927	0.96888	1.00462	0.842163	1.05148	0.880487	1.05059	0.804414	1.25236	0.87755	0.849112	1.00985	0.813185	0.619923
no	Q14566	MCM6	hsa:4175	0.18055	0.923791	0.0687898	0.40444	0.174822	0.90288	1.05176	0.914185	0.869192	1.1649	1.01252	1.08871	0.86392	0.785887	1.02706	1.10621	0.740072	0.894132	0.956584	0.824473	1.12069	0.992569	1.07974	0.968616	1.1123	1.34226	1.06863	0.575809	1.04493	0.573187	1.23319	1.19845	0.846923	1.09145	0.990244	0.673478
no	P05186	ALPL	hsa:249	0.180685	0.00638196	0.117158	0.0255038	0.100127	0.304761	0.793406	1.25969	1.5877	2.60337	4.13337	3.36837	0.247208	0.353515	0.285274	0.289618	0.266589	0.386362	0.747243	0.252968	0.510208	0.945312	0.37976	0.583434	0.519236	2.59119	0.611301	2.72724	1.20344	1.46129	0.8662	1.9351	0.574781	0.964988	1.15817	0.445988
no	Q96IX5	USMG5	hsa:84833	0.180816	0.0617368	0.321633	0.113351	0.124256	0.335282	0.412765	0.535623	1.29765	1.2311	1.59753	1.41431	0.378324	0.260828	0.543448	0.327966	0.335474	0.165652	0.497065	0.26758	0.189989	0.393079	0.330263	0.488996	0.48076	0.359699	0.707455	0.448345	0.892999	0.311563	0.775719	0.582508	0.388203	0.476661	0.686006	0.258606
no	Q9UBC2	EPS15L1	hsa:58513	0.181071	0.492516	0.0369705	0.149392	0.316453	0.917982	1.03843	0.958186	0.922728	1.13121	1.0438	1.0875	0.891111	0.856743	0.991271	0.921104	0.852302	0.995363	1.30744	0.933266	1.06224	0.932542	1.03721	1.02337	1.01325	1.08406	0.95245	0.894078	0.873018	0.96687	0.78575	1.04013	1.08158	1.02689	1.15505	0.80031
no	O75976	CPD	hsa:1362	0.181422	0.899424	0.253546	0.597924	0.867621	1.02581	0.907095	1.04037	1.14693	0.884275	1.0142	0.949237	0.856073	1.27194	1.08586	0.733155	1.02798	1.17982	0.579301	0.745397	0.858998	1.14193	0.968125	1.12324	1.01051	0.915509	0.820847	0.899951	1.08545	1.52246	1.13081	1.11806	0.780053	1.06302	0.816806	0.94674
no	Q13409	DYNC1I2	hsa:1781	0.181686	0.302711	0.702088	0.663177	0.771238	0.989821	1.01761	0.885903	0.870571	1.02808	0.895013	0.961545	0.965302	0.962205	1.07512	0.963568	0.923373	1.04936	1.28308	0.920351	1.14919	0.858124	0.76574	1.08926	1.04755	1.13848	0.906719	0.58026	0.602007	0.678784	0.866297	1.0683	1.1024	1.14472	1.11442	0.815944
no	Q92945	KHSRP	hsa:8570	0.181781	0.0121061	0.171035	0.0402748	0.252484	1.06772	0.967031	0.859869	0.889185	0.905701	0.805335	0.855518	1.06281	1.01162	1.08073	1.10955	0.984518	1.15708	0.861617	1.02813	1.0769	0.701214	0.887728	1.05842	0.796848	1.16329	1.12913	0.752908	0.637246	0.764206	0.90744	0.884397	1.10441	1.10021	0.891555	0.696452
no	O95861	BPNT1	hsa:10380	0.181914	0.71076	0.0536536	0.803783	0.548682	1.095	0.959014	1.16305	1.21275	0.875809	1.06214	0.968974	1.14863	1.03917	1.10277	0.960969	1.3147	1.00378	0.830041	0.986962	0.959071	1.1549	0.807113	0.884932	0.892452	1.09872	1.01693	1.18386	1.64297	1.81949	0.947199	0.837296	0.890207	1.01016	0.569565	1.56665
no	Q969T9	WBP2	hsa:23558	0.182186	0.00437491	0.468784	0.105409	0.017136	1.94765	1.66867	1.24728	0.747473	0.856761	0.640406	0.748583	2.03298	1.63587	1.45774	2.66075	2.17226	1.72629	0.993085	3.6436	1.7374	1.18127	1.96598	1.22994	2.00603	1.04521	1.21551	1.69088	1.30402	1.22633	0.987003	0.967583	1.23578	0.942019	0.949024	1.92292
no	Q05707	COL14A1	hsa:7373	0.182189	0.120742	0.518606	0.188083	0.0546431	1.49995	1.338	1.04985	0.784642	0.892028	0.699923	0.795976	1.43838	1.27623	1.72893	0.951325	1.10006	2.50476	1.25808	1.8339	1.57773	1.72002	1.19937	0.688403	1.6524	0.88763	1.22444	2.12528	0.766895	1.42828	0.745389	0.758484	0.785812	1.14669	1.11273	0.57908
no	P10155	TROVE2	hsa:6738	0.182199	0.0665742	0.335752	0.105244	0.238014	0.830015	0.899288	0.992179	1.10329	1.08346	1.19537	1.13942	0.698547	0.905527	1.0387	0.768127	0.658755	0.910439	0.931763	0.92523	1.01755	1.04262	0.859867	0.740583	0.963605	0.936825	0.67555	0.902363	0.948744	1.17964	1.02597	1.0492	0.802214	1.08212	1.20006	0.739295
no	O14981	BTAF1	hsa:9044	0.182371	0.0197763	0.034762	0.0339264	0.0412438	0.718348	1.04294	0.879814	0.843592	1.45186	1.22477	1.33831	0.699326	0.636316	0.847536	0.777453	0.730318	0.61914	0.998778	0.82689	0.917756	0.730873	1.51217	0.877616	0.949807	1.68246	0.890092	0.762694	0.843436	1.09827	0.713976	0.957527	0.963227	0.94315	0.919909	0.716136
no	P62906	RPL10A	hsa:4736	0.182945	0.0316085	0.204086	0.0385574	0.280817	1.4413	1.21909	1.05004	0.861333	0.845824	0.728536	0.78718	1.40213	1.75001	0.919695	1.05306	1.69633	1.82659	0.992067	1.04207	1.22655	1.66972	1.25847	1.15437	1.19359	0.852186	1.58279	0.689435	0.960616	0.971673	1.53836	1.04944	1.04894	1.34579	0.930126	0.915996
no	Q8NBJ4	GOLM1	hsa:51280	0.183114	0.0006677	0.156446	0.0148235	0.0814063	1.14204	0.933733	0.77962	0.83495	0.817604	0.682658	0.750131	1.08179	1.16639	1.08208	0.916144	1.46502	1.1408	1.16547	1.11969	0.625547	0.612958	0.917372	1.46624	0.97737	0.53391	0.985039	0.743666	0.521648	0.756748	0.888194	0.860939	0.905799	0.841828	0.890853	0.606909
no	Q07654	TFF3	hsa:7033	0.183199	0.845862	0.192522	0.683411	0.594366	1.21225	1.00505	1.26254	1.2562	0.829078	1.04148	0.935281	1.0193	1.28061	1.15186	0.818034	1.96798	1.03574	1.09974	1.07098	0.779079	1.23895	0.796018	1.21972	1.10467	0.912938	0.823383	1.04308	1.54533	2.33768	0.987369	1.08297	0.780446	0.866176	0.909604	1.81024
no	P09874	PARP1	hsa:142	0.183335	0.315917	0.0539633	0.119547	0.108625	0.785143	1.05085	0.880916	0.838289	1.33842	1.12198	1.2302	0.770203	0.779805	0.836436	0.791043	0.656492	0.87688	1.11637	0.621963	1.29456	1.64769	1.10144	0.954115	0.769341	1.00843	0.943736	1.08897	0.603963	0.919539	0.675896	1.16518	0.998043	0.854591	1.03256	0.589503
no	Q9P265	DIP2B	hsa:57609	0.183923	0.088849	0.242127	0.138946	0.301711	0.947452	1.01001	1.13192	1.1207	1.06603	1.1947	1.13036	0.929786	0.87947	1.04	1.00051	0.93886	0.89609	0.97172	0.939718	0.882573	1.09988	0.945535	1.23895	1.08971	1.00838	0.913647	1.22202	0.95201	1.42924	0.847969	1.21249	0.905362	0.962829	1.1286	1.52675
no	P67812	SEC11A	hsa:23478	0.184014	0.761301	0.158132	0.323805	0.580655	1.02045	1.30857	1.07666	0.822776	1.28235	1.05509	1.16872	0.626096	1.13945	0.944188	1.58539	0.676221	1.15133	1.15454	1.5655	1.50256	1.55503	1.89451	0.767641	1.28825	1.26573	0.783383	0.700917	1.06011	0.959346	1.57477	1.03492	0.842424	1.30998	1.54566	0.661836
no	Q92878	RAD50	hsa:10111	0.184282	0.119892	0.914118	0.395144	0.611453	1.14765	1.13799	1.00541	0.883496	0.991582	0.876059	0.93382	1.20327	1.08272	1.06065	1.15069	1.15183	1.23672	1.22257	1.08283	1.42196	0.77337	0.903806	1.05173	1.21973	1.32565	1.24021	0.996462	0.977956	0.850788	0.697098	0.939859	1.39955	1.1971	1.03002	0.95981
no	Q86VW0	SESTD1	hsa:91404	0.184308	0.0899039	0.706766	0.271699	0.658978	0.965126	0.998661	1.12832	1.12983	1.03475	1.16909	1.10192	0.849921	0.939737	0.987474	0.977985	0.897301	1.13834	0.807242	1.17451	0.986209	0.9147	0.985	0.710622	1.16905	1.33256	0.908046	1.2167	1.35151	1.20241	1.00809	1.1383	0.995121	0.838049	0.945999	1.45867
no	Q12955	ANK3	hsa:288	0.184746	0.91955	0.0878124	0.544765	0.311583	0.971155	0.864607	0.981081	1.13471	0.890287	1.01022	0.950254	1.08003	0.956498	1.04102	1.00991	0.837212	0.902263	0.989654	1.03244	0.688719	0.87664	0.848352	0.825727	0.919654	0.684375	0.9159	0.786791	1.27662	1.17003	0.725528	0.952369	0.766114	0.798387	1.249	1.10489
no	P11172	UMPS	hsa:7372	0.184938	0.164563	0.763761	0.328112	0.223446	0.862796	0.885828	0.974775	1.10041	1.02669	1.12979	1.07824	0.614179	0.981804	0.804353	0.819768	0.905283	1.05139	0.712446	0.660676	0.938087	0.864212	1.08879	0.92809	1.01906	0.871264	0.889822	0.69597	1.05347	1.11982	1.1279	0.996375	1.04974	0.952398	0.856689	0.920619
no	P24298	GPT	hsa:2875	0.184974	0.407156	0.537062	0.988678	0.217346	0.917931	0.791733	1.04914	1.32512	0.862519	1.14294	1.00273	0.836988	0.943984	0.99798	0.989065	1.19361	0.545966	1.83913	0.832486	0.4207	0.444493	0.6196	0.91762	0.774641	0.345727	0.931206	1.24996	1.35758	1.38464	1.15292	0.542446	0.7666	1.23221	0.580134	1.17578
no	Q8NBF6	AVL9	hsa:23080	0.18506	0.593997	0.530984	0.883093	0.606275	0.819105	0.925911	0.751423	0.811549	1.13039	0.91737	1.02388	0.730784	0.597323	1.32049	0.873511	0.908801	0.483729	0.943765	0.77592	0.768149	0.494808	0.938297	0.994509	1.00436	1.68339	0.729994	0.652473	0.683534	0.532186	0.681819	0.959519	0.832366	0.848339	1.06652	0.506048
no	Q5T440	IBA57	hsa:200205	0.185246	0.0767767	0.167492	0.0404276	0.0729329	1.11736	1.0037	0.936964	0.933508	0.898284	0.838555	0.86842	1.3528	1.25691	0.979869	0.723141	1.22996	1.16145	1.01205	1.03608	1.02719	1.04275	0.933883	0.999086	1.02007	0.911823	1.05037	1.17982	0.897312	0.983576	0.70811	1.0239	1.02288	0.924786	0.875033	0.817261
no	O75822	EIF3J	hsa:8669	0.185525	0.434807	0.0248411	0.123502	0.0271411	0.789841	1.0313	0.876844	0.850234	1.3057	1.11015	1.20793	0.811794	0.702905	0.91904	0.838206	0.770599	0.6965	1.46975	0.741134	0.874159	0.972586	1.17111	1.14226	0.9055	1.13332	0.871848	0.672323	0.533714	0.676422	1.12168	1.10214	1.15329	0.943186	1.08521	0.603631
no	O14818	PSMA7	hsa:5688	0.185685	0.0351553	0.0882733	0.051593	0.128651	0.989376	1.29045	1.64228	1.27264	1.30431	1.65992	1.48211	0.966914	0.950952	1.22944	0.897823	1.06234	0.828787	1.94473	0.941856	1.30646	1.89005	1.26336	0.912567	1.16618	1.14392	1.04492	2.89555	1.44911	2.55961	1.55116	1.12131	1.2025	1.41432	1.67573	0.91125
no	U3KQE2	CAPNS1	#N/A	0.185686	0.133672	0.165244	0.183717	0.197355	0.325509	0.460434	0.792094	1.72032	1.41451	2.4334	1.92396	0.331414	0.19359	0.599252	0.326901	0.333366	0.16853	0.845012	0.271285	0.266583	0.304401	0.45902	0.582802	0.5624	0.469064	0.383341	0.551041	1.03683	2.52164	0.256783	0.899349	0.53772	0.391592	0.567504	0.366384
Colon/intestine	P33908	MAN1A1	hsa:4121	0.185842	0.0285293	0.00641469	0.0228636	0.0205143	0.794916	0.943765	1.07639	1.14053	1.18725	1.35409	1.27067	0.701501	0.769974	0.737747	0.841932	0.842317	0.876028	0.993067	1.09812	0.907008	0.908318	0.919761	0.946596	1.06869	0.792808	0.859512	1.05339	1.20724	1.72693	0.950648	0.879435	0.872106	1.04953	0.853846	1.09439
no	Q13496	MTM1	hsa:4534	0.186224	0.346904	0.0983392	0.0892574	0.358994	1.27054	0.931375	1.06896	1.14772	0.733055	0.841342	0.787198	1.67104	1.31648	0.663183	0.684846	2.05426	1.23343	0.572683	0.90222	1.09269	0.873018	0.89896	1.12916	1.00139	0.9197	0.992555	1.14924	0.676998	1.14221	1.0192	0.807196	0.987673	1.01047	1.30831	1.51933
no	O75923	DYSF	hsa:8291	0.186279	0.0195541	0.133884	0.0448414	0.0458765	0.736615	0.944068	1.17587	1.24554	1.28163	1.59632	1.43898	0.769945	0.678599	0.707009	0.706119	0.720589	0.83743	1.51474	0.682377	0.813648	0.950333	0.746037	0.740578	0.81665	1.43552	0.796739	0.864688	1.05659	1.26665	0.91365	1.04367	1.34155	0.951964	2.14668	0.997422
no	Q5JTB6	PLAC9	hsa:219348	0.186341	0.333771	0.46905	0.54982	0.161679	0.924551	0.844249	1.63309	1.93437	0.913145	1.76636	1.33975	0.957705	0.638654	1.17248	0.830921	0.872737	1.0748	1.0446	0.684825	0.562333	0.731409	1.20565	0.826337	1.0535	0.667497	0.8221	4.64953	1.45161	4.50259	0.409816	0.92871	0.493764	0.458777	1.02572	0.777305
no	P26373	RPL13	hsa:6137	0.186374	0.359611	0.649375	0.705425	0.917692	1.16781	1.21243	1.0287	0.84846	1.03821	0.880879	0.959544	1.21937	1.03962	1.1177	1.14458	1.39499	1.09059	1.23959	1.11816	1.29051	1.09009	1.67763	1.30659	1.11143	0.928935	1.14894	0.537176	0.651363	0.785857	0.902292	1.514	1.30285	0.959614	1.31069	1.29445
no	Q9NVR2	INTS10	hsa:55174	0.186561	0.20187	0.98651	0.508782	0.522787	0.945066	0.946359	0.855046	0.903511	1.00137	0.904747	0.953058	0.92177	0.835972	1.00949	1.16442	0.907807	0.830941	0.737639	1.0287	0.909579	0.825084	0.790634	0.924568	1.09703	1.20733	0.996668	0.737622	0.874059	0.815404	0.695758	0.765316	1.05325	0.964334	1.01151	0.778157
no	Q06587	RING1	hsa:6015	0.186653	0.0399808	0.295305	0.0672454	0.162022	0.996619	0.90279	0.812731	0.900244	0.905853	0.815488	0.86067	0.938143	1.07789	0.804143	1.12054	0.786743	1.25226	0.702453	0.881253	1.14407	0.870715	0.768779	0.995007	0.858512	0.808077	1.09625	0.886259	0.70575	0.834857	0.568638	0.8646	0.873592	1.02705	0.788897	0.764935
no	P02792	FTL	hsa:2512	0.186715	0.0184337	0.0294959	0.0241879	0.0745425	0.856689	1.60868	1.25781	0.781891	1.87779	1.46823	1.67301	1.07031	0.772248	1.22464	0.941943	0.425821	0.705178	1.98525	1.05518	1.76278	1.38804	1.6785	0.776403	1.03534	3.1824	1.61424	1.80694	1.17444	1.39689	1.01588	1.08925	1.32557	1.16321	1.48379	0.864346
no	Q16822	PCK2	hsa:5106	0.186778	0.933399	0.000485399	0.39352	0.288858	1.34584	0.864526	1.31179	1.51735	0.642367	0.974696	0.808531	1.24758	1.63969	1.39422	1.02036	1.37709	1.39612	0.813481	1.18422	0.757633	1.16867	0.748169	0.921035	0.846281	0.65415	0.687093	0.820343	2.90828	0.851036	0.96523	0.728011	0.748402	0.931876	0.788843	3.06408
no	P08238	HSP90AB1	hsa:3326	0.186803	0.384435	0.611685	0.755596	0.70447	1.36401	1.43802	1.18012	0.820657	1.05426	0.865184	0.95972	1.51474	1.31646	1.03323	1.45721	1.57171	1.29072	0.977722	1.36588	1.52076	1.61953	1.89598	1.24491	1.2367	1.23183	1.84884	0.796736	0.888987	0.720071	2.09144	0.912731	1.78398	1.31289	1.10088	1.01337
no	Q99704	DOK1	hsa:1796	0.186887	0.00358257	0.0268235	0.00410541	0.0205528	2.64516	1.73621	1.21907	0.702146	0.656373	0.460869	0.558621	2.71731	3.08662	1.68076	2.24626	2.77363	3.36636	1.03182	3.03677	2.30576	1.27421	1.65723	1.57429	0.948373	1.20868	2.58873	1.21394	0.595159	0.336747	3.17674	0.580774	1.3441	1.69591	1.07743	0.950844
no	Q6UWP2	DHRS11	hsa:79154	0.186922	0.273072	0.000149983	0.0351585	0.058822	4.32949	1.62645	2.96239	1.82138	0.375668	0.684235	0.529951	4.73277	5.06489	2.9875	3.28689	5.78008	4.12479	0.964952	3.21269	0.827514	2.38124	0.940636	1.47567	1.25862	0.865224	2.71151	3.42876	6.67249	2.98082	1.25733	1.11841	0.974304	0.699695	1.21635	8.31333
no	Q8WVV4	POF1B	hsa:79983	0.18704	0.0771423	0.0021754	0.00540189	0.0207774	1.12477	0.676652	0.83098	1.22808	0.60159	0.738798	0.670194	0.77981	1.39383	1.34913	0.827388	0.999496	1.39898	0.870562	0.493703	0.785518	0.633116	0.394696	0.900498	0.760169	0.642986	0.608617	0.725247	1.19793	0.937034	0.658443	0.479298	0.788987	1.28164	0.451869	0.958361
no	Q8ND56	LSM14A	hsa:26065	0.187282	0.535087	0.628809	0.880374	0.952844	1.00613	1.05087	0.933764	0.888561	1.04447	0.928074	0.986271	0.979504	0.713759	0.972448	1.37608	1.0627	0.932302	1.00621	1.17369	1.04423	0.742035	1.1538	1.14518	0.96185	1.09157	1.13928	0.946406	0.593495	0.788011	1.15095	0.851779	1.12426	1.04747	1.20573	0.695779
no	O14495	PLPP3	hsa:8613	0.187429	0.0946524	0.677181	0.262554	0.751599	1.13055	1.235	1.61628	1.30873	1.09239	1.42964	1.26101	1.22022	1.03597	0.942088	1.62752	0.95242	1.00509	0.789704	1.14689	1.19171	1.43593	1.02238	1.1005	1.11816	0.708673	2.60105	2.28143	2.61504	2.04771	1.6088	1.02638	0.930847	1.19403	1.00141	1.8409
no	Q99442	SEC62	hsa:7095	0.18764	0.027924	0.4895	0.133275	0.11633	1.55644	1.43874	1.25198	0.870192	0.924379	0.804387	0.864383	1.5987	1.87277	1.20297	1.39837	1.44719	1.81861	1.64165	1.19089	1.72001	1.89283	1.5245	1.54167	1.06478	0.814766	1.55755	1.65978	1.43245	1.00745	1.09642	1.39185	1.11767	1.23779	1.30278	1.0216
no	P20039	HLA-DRB1	#N/A	0.187671	0.902344	0.0628852	0.592272	0.484337	1.17547	0.638637	1.24752	1.9534	0.543303	1.06129	0.802297	2.10965	0.316861	0.997199	1.05499	0.711643	1.86249	0.284671	0.364936	0.40198	1.19608	0.362945	0.936008	0.739993	1.01183	0.449294	0.68246	1.16529	0.454289	3.79966	0.509532	0.420892	0.684724	0.405444	3.10536
no	P05023	ATP1A1	hsa:476	0.187738	0.585811	0.0136332	0.173239	0.123944	1.10763	0.865027	1.03447	1.19588	0.780971	0.933951	0.857461	1.17799	1.12486	1.09683	1.05003	1.18717	1.0089	0.66475	1.20029	0.645259	0.94248	0.806582	0.998722	0.802901	0.659435	1.06483	0.930625	1.47275	1.34762	0.901504	0.847641	0.770112	0.834728	0.7122	1.49307
no	P50991	CCT4	hsa:10575	0.187744	0.000600579	0.0299866	0.00287708	0.00472619	1.24977	1.04612	0.928897	0.887944	0.837048	0.743252	0.79015	1.25907	1.25325	1.2621	1.30331	1.29773	1.12318	0.776491	1.24677	1.1244	1.09479	0.953522	1.10954	0.967312	0.78467	1.35758	0.749203	1.20963	0.776774	1.16798	0.870038	0.857336	0.989311	0.814066	0.925733
no	Q16576	RBBP7	hsa:5931	0.187914	0.332648	0.917911	0.561724	0.546385	1.46195	1.47427	1.29217	0.876485	1.00842	0.883869	0.946147	1.45261	1.25038	1.33127	1.98897	1.34598	1.40249	1.33136	1.68561	1.42651	1.59464	1.45083	1.10904	1.40332	1.54807	1.71902	1.80012	1.14639	0.730288	1.57484	1.09068	1.46356	1.33411	1.57981	0.909781
no	Q8TDB6	DTX3L	hsa:151636	0.188084	0.191811	0.0573159	0.065131	0.151295	0.958033	1.28818	1.11864	0.86839	1.3446	1.16764	1.25612	0.80196	0.831497	0.854014	1.50047	0.883977	0.87628	0.904348	1.57847	1.33072	0.823673	1.77131	1.07393	1.18648	1.55153	1.37311	1.03474	1.21227	1.10366	1.22141	0.884573	1.41864	1.29513	1.04585	0.851468
Colon/intestine	P52564	MAP2K6	hsa:5608	0.188136	0.000925348	0.00904825	0.000483466	0.0129413	1.45833	1.09227	0.952322	0.871877	0.748983	0.653021	0.701002	1.54638	1.64559	1.19295	1.20135	1.78298	1.38076	0.867501	1.2219	1.12396	1.00933	0.843446	1.31951	1.19644	0.827882	1.42044	0.795059	1.01649	0.703741	1.30609	0.79128	1.0024	1.22857	0.736086	0.991189
no	P14550	AKR1A1	hsa:10327	0.188526	0.845342	0.0875313	0.618127	0.50441	1.22165	1.10998	1.24335	1.12016	0.90859	1.01777	0.963179	1.25353	1.30333	1.19907	1.10865	1.27292	1.19238	1.08004	1.229	1.09664	1.37997	1.17518	0.967453	1.10126	0.97852	0.981716	1.42193	1.48681	1.43165	1.35076	0.890508	1.03166	1.18902	0.864443	1.5234
no	P50453	SERPINB9	hsa:5272	0.18866	0.00922892	0.0038983	0.00416681	0.00506106	0.675824	1.17827	0.985616	0.836498	1.74345	1.45839	1.60092	0.649272	0.651815	0.597377	0.741612	0.704808	0.710059	0.76516	1.09656	1.58181	1.63047	1.37971	0.87104	0.810391	1.4878	0.981443	1.32172	0.569535	1.0786	1.06948	1.03978	0.984345	1.00909	1.17058	0.627403
no	Q16611	BAK1	hsa:578	0.18885	0.151634	0.015887	0.199159	0.125962	0.851335	0.922239	1.11239	1.20618	1.08328	1.30664	1.19496	0.801241	0.808123	0.872353	0.928375	0.829312	0.868609	0.901937	1.01211	0.92391	0.891713	0.862581	0.862044	0.955522	0.93216	0.958167	2.17427	1.06272	1.12279	0.87049	0.864935	0.918851	1.00443	0.860373	1.13265
no	Q8NBU5	ATAD1	hsa:84896	0.188853	0.0181119	0.517785	0.133465	0.246453	1.76574	1.50626	1.1395	0.756511	0.853046	0.645338	0.749192	2.64658	1.22704	1.16869	1.63573	2.56527	1.35114	0.540371	1.60175	1.14557	0.965287	1.5587	2.17476	1.23262	1.141	3.19624	1.04921	0.980188	1.11821	0.925337	1.05377	1.52294	1.18676	1.11898	1.30009
no	Q96GS4	BORCS6	hsa:54785	0.188918	0.112213	0.552871	0.221038	0.258719	0.977764	1.02634	1.15634	1.12666	1.04968	1.18264	1.11616	1.08224	0.847659	0.927672	1.13444	1.0482	0.826366	0.692572	0.965798	0.98172	1.2438	1.08592	1.23246	0.96848	1.01141	1.05493	1.64381	0.993037	1.30722	1.03256	1.2079	0.982589	1.13446	0.860069	1.24542
no	Q96EL3	MRPL53	hsa:116540	0.188934	0.000320751	0.00257441	1.73602e-05	0.00188012	2.67781	1.50991	1.28462	0.850789	0.563861	0.479727	0.521794	2.79216	3.69967	1.5624	1.86627	3.06093	3.08546	1.47828	1.57384	1.50585	1.67127	1.25613	1.58289	1.15129	0.959804	2.40987	1.42626	1.38479	0.952449	1.27242	1.48482	0.906554	0.996913	1.44393	1.69343
no	Q9GZT6	CCDC90B	hsa:60492	0.188962	0.535536	0.426627	0.920519	0.465062	0.860851	0.770829	0.980621	1.27216	0.895427	1.13913	1.01728	0.8309	1.07871	1.18174	0.570463	0.683959	0.819335	1.05463	0.579663	0.866789	0.488133	0.723354	0.985057	0.696014	0.640573	0.90325	2.01895	1.1425	0.625649	0.875162	0.745869	0.773143	0.896678	0.775732	0.971897
no	Q8IWL3	HSCB	hsa:150274	0.189035	0.399477	0.88436	0.671212	0.795299	1.15094	1.18042	0.974584	0.825627	1.02561	0.846775	0.936194	0.600926	1.62842	1.20428	1.20299	0.616674	1.65232	1.58815	1.42782	1.5417	1.21741	1.30691	1.04504	0.933932	0.819756	0.743048	0.649149	0.770155	0.806913	1.25452	0.937224	1.15951	1.63703	0.918795	0.637957
Colon/intestine	Q6P1J9	CDC73	hsa:79577	0.189191	0.143323	0.619698	0.251525	0.0336071	1.16738	1.12053	0.995075	0.888041	0.959864	0.852399	0.906131	0.970583	1.40668	1.14589	1.16019	0.951639	1.36931	0.927364	1.11098	1.34178	1.38227	0.953261	1.07207	0.964815	1.15934	1.17288	1.36398	1.03681	1.20593	0.88655	0.752736	0.93518	1.20469	0.775134	0.794667
no	Q13586	STIM1	hsa:6786	0.189442	0.0565002	0.280917	0.0748917	0.376858	1.65135	1.35925	1.06489	0.783439	0.823113	0.644859	0.733986	1.98293	1.36423	1.22832	1.28064	2.72029	1.33172	1.81793	1.35453	1.22801	0.941534	0.928886	1.067	1.06922	2.03764	1.78852	0.736172	0.778883	0.670056	1.031	1.08736	2.20218	1.31593	1.15388	0.608558
no	P46777	RPL5	hsa:6125	0.189569	0.56839	0.40729	0.91909	0.549093	1.09361	1.17122	1.03519	0.883856	1.07097	0.946582	1.00877	1.18466	1.11761	1.04339	0.899834	1.23937	1.07682	1.30549	0.925365	1.18661	1.44113	1.37636	1.26793	0.996888	0.888042	1.1532	0.523252	0.977459	1.19404	1.21606	1.17034	1.18197	1.15157	1.00068	0.901375
no	Q9GZM7	TINAGL1	hsa:64129	0.189995	0.334367	0.679361	0.555153	0.379706	0.950507	0.910327	1.3076	1.43641	0.957727	1.37569	1.16671	0.825	0.801544	1.25817	1.01856	0.948841	0.850931	0.9393	1.13665	0.933081	0.866576	0.683148	0.89823	0.777088	0.712977	1.24589	3.54553	1.0445	1.07956	0.850102	0.989161	1.06901	0.902287	1.33797	0.950291
no	A0A075B738	PECAM1	hsa:5175	0.19003	0.00327337	0.00605329	0.00297728	0.0115273	0.539414	0.988747	1.25129	1.26553	1.833	2.31972	2.07636	0.510772	0.47195	0.695922	0.560045	0.47597	0.521823	1.49966	0.59501	1.08004	1.1924	1.04446	0.681478	0.841016	1.34431	0.620333	1.3582	0.780567	1.60936	0.944647	1.28093	1.2674	1.16439	2.22673	0.629394
no	Q96SB4	SRPK1	hsa:6732	0.1901	0.467642	0.596802	0.836057	0.506378	1.09034	1.14445	0.989643	0.864732	1.04962	0.907643	0.978633	1.0432	0.951413	1.18524	1.33503	1.23023	0.796947	1.33516	1.08268	0.709974	1.2368	1.07554	1.18083	1.16685	1.2768	1.23542	0.82694	0.504402	1.13158	1.49197	1.14661	0.985	1.11826	0.988134	0.713894
Colon/intestine	P28066	PSMA5	hsa:5686	0.190132	0.0137117	0.0204823	0.0145077	0.0144357	0.987696	1.2993	1.54484	1.18897	1.31549	1.56408	1.43979	0.964932	0.943881	1.19165	0.908726	1.03234	0.88464	1.65332	0.902463	1.34236	1.74449	1.32671	1.04021	1.23669	1.33363	1.11386	2.13525	1.31452	2.46792	1.47274	1.31251	1.17252	1.41606	1.57623	1.03578
no	P41240	CSK	hsa:1445	0.190226	0.373606	0.0251914	0.107123	0.0396542	0.917479	1.18074	1.01802	0.862188	1.28694	1.10959	1.19826	0.926813	0.953886	0.848581	0.997125	0.82294	0.955529	1.06042	1.01256	1.65206	1.23555	1.11158	0.943646	0.924569	1.4794	1.20691	1.57302	0.870518	0.650592	1.13363	0.924829	0.990758	1.15622	1.01072	0.851912
no	Q5JRA6	MIA3	hsa:375056	0.190391	0.0862516	0.435979	0.169308	0.13376	0.923713	0.968743	1.06305	1.09735	1.04875	1.15085	1.0998	0.912833	0.850006	0.989699	0.972372	1.01204	0.805325	1.08494	0.838251	0.986019	0.761559	0.87684	1.02886	1.11589	1.03951	0.986824	1.42981	0.851413	0.987133	0.941296	0.975379	1.19777	1.09267	1.08132	1.01069
no	Q9HCY8	S100A14	hsa:57402	0.190555	0.976532	0.00812116	0.443842	0.483584	1.07699	0.774422	1.06904	1.38044	0.719064	0.992625	0.855844	1.00684	0.843176	1.02263	1.36626	1.25384	0.969175	0.706029	0.902519	0.644313	0.633205	0.739871	0.821468	1.0228	0.49819	1.00141	0.681916	1.45278	1.09522	1.02583	0.964201	0.52205	0.803208	0.544748	2.53144
no	P05060	CHGB	hsa:1114	0.19056	0.575134	0.0553929	0.189135	0.273885	0.960073	0.667944	0.866076	1.29663	0.695722	0.902094	0.798908	1.40085	0.939123	0.981782	0.711401	1.01267	0.714618	0.963764	0.460833	0.479209	0.569324	0.449339	0.892345	0.752203	0.338097	1.10638	0.974259	0.398465	1.32385	0.522068	1.30741	0.882858	0.781392	0.517491	1.08689
no	Q15738	NSDHL	hsa:50814	0.190819	0.0519698	0.187984	0.0562133	0.17413	0.904151	1.01613	1.12244	1.10462	1.12385	1.24143	1.18264	0.875614	0.705407	1.19246	0.965717	0.989231	0.696477	1.10174	0.836454	0.88073	1.02706	1.10097	0.882584	1.11557	1.19817	1.00192	1.46414	1.00507	1.35879	0.931224	1.14449	0.940449	0.920988	1.23305	1.10379
no	Q14155	ARHGEF7	hsa:8874	0.191078	0.155873	0.932538	0.554341	0.66887	1.06864	1.0753	0.985149	0.916158	1.00624	0.921874	0.964057	1.07068	0.949636	1.07901	1.24568	1.09015	0.976667	0.982935	1.37814	1.13979	0.952959	0.876577	1.08055	0.903897	1.26505	1.09784	0.990702	0.790714	1.03879	0.850772	0.949673	1.02556	1.12472	1.05879	1.03663
no	P07602	PSAP	hsa:5660	0.191083	0.00338739	0.116105	0.0153932	0.0471477	0.762923	1.00253	1.18077	1.17779	1.31407	1.54769	1.43088	0.674572	0.685156	0.923714	1.06564	0.567473	0.660986	1.42587	0.642059	0.734155	0.875875	0.976875	0.856799	0.887325	1.58042	1.04343	1.33722	1.03731	1.50767	1.40954	1.18917	1.07773	1.24748	1.12683	0.694002
no	Q6ZP82	CCDC141	hsa:285025	0.191087	0.141729	0.367121	0.223863	0.472275	0.413155	0.514788	0.821114	1.59505	1.24599	1.98743	1.61671	0.525963	0.387738	0.559681	0.31485	0.315005	0.37569	0.341605	0.400769	0.47239	0.662564	0.275299	0.334667	0.354849	0.780893	1.01005	0.535551	2.20841	1.41192	0.485801	0.247669	0.905915	0.561151	0.328939	0.704675
no	Q9UBQ5	EIF3K	hsa:27335	0.191711	0.11137	0.650976	0.251387	0.470178	0.825688	0.849776	0.915978	1.07791	1.02917	1.10935	1.06926	0.886228	0.787655	0.881006	0.757918	0.945121	0.696196	0.964925	0.676055	0.738836	0.901688	0.842096	0.853519	0.920914	0.7801	0.969852	1.11711	1.03175	0.915437	0.887484	0.904913	0.823285	0.93342	0.853775	0.776635
no	O43402	EMC8	hsa:10328	0.1924	0.215405	0.823248	0.728123	0.496472	1.66548	1.78388	1.27719	0.715961	1.0711	0.766864	0.91898	1.02195	1.25291	2.31959	3.04795	1.15351	1.19694	1.01169	3.98393	1.24171	1.35038	3.17497	0.982381	1.92989	1.22842	1.15159	1.67143	1.60503	0.794797	1.31307	0.883961	1.12182	1.50966	1.4081	1.18686
no	Q9UIV1	CNOT7	hsa:29883	0.192803	0.406245	0.71138	0.688027	0.461125	1.07144	1.02224	1.25873	1.23134	0.954083	1.1748	1.06444	1.30599	0.914684	0.830314	0.922734	1.5533	0.90163	1.2057	0.770538	1.03616	0.791896	0.821131	1.25848	1.05334	0.908235	1.35472	2.26669	0.842744	0.869061	0.924975	1.0831	1.40831	0.94342	1.28241	1.70782
no	Q14116	IL18	hsa:3606	0.193184	0.548718	0.37863	0.984832	0.869038	1.48372	1.64626	1.31234	0.797166	1.10955	0.884493	0.99702	1.4068	1.4183	1.02292	1.68518	1.82226	1.54686	1.1965	2.01305	1.84823	1.15013	2.26985	1.50326	1.43433	1.80676	1.59422	1.1124	0.60546	0.917324	2.69506	0.969006	1.87417	1.50609	0.917517	1.21404
Colon/intestine	P30044	PRDX5	hsa:25824	0.193559	5.37126e-05	0.0214558	0.000601198	0.00172588	1.52652	1.03078	0.821801	0.797261	0.675249	0.53835	0.606799	1.32125	1.81379	1.57928	1.47908	1.17417	1.79155	0.833232	1.82144	0.658489	0.671507	0.949625	1.32109	0.936927	0.637269	1.44744	0.922284	0.781614	0.535394	1.22421	0.662842	0.910032	0.935614	0.608709	0.815509
no	Q9NY33	DPP3	hsa:10072	0.193594	0.348706	0.750115	0.612289	0.9421	1.04972	1.02618	1.18695	1.15667	0.977577	1.13073	1.05415	1.012	0.956858	1.14097	1.11353	1.2118	0.863146	0.914098	1.16929	0.830918	1.23767	1.14799	1.04694	1.00054	0.854155	1.034	1.92863	1.11926	1.45557	1.22843	0.883983	0.956668	1.0148	0.987849	1.10733
no	Q8TD55	PLEKHO2	hsa:80301	0.19397	0.0319237	0.0242664	0.0181662	0.104856	0.848252	1.25361	1.07941	0.861037	1.47788	1.27251	1.37519	0.763861	0.839609	0.813689	1.13645	0.533405	1.0025	1.25003	1.08794	1.63244	1.20497	1.21367	0.916085	1.1442	1.97149	0.861708	1.09723	1.00407	1.04583	1.30121	1.25739	0.946179	1.19804	1.09932	0.765422
no	P14735	IDE	hsa:3416	0.194172	0.109103	0.535297	0.203685	0.574203	1.03568	1.08415	1.18946	1.09714	1.0468	1.14848	1.09764	1.10272	0.888584	1.04268	1.09404	1.23731	0.848764	1.13153	0.920496	0.966572	1.05855	1.25874	1.10092	1.25225	0.863267	1.20502	1.48273	1.25599	1.3228	1.36359	0.951337	1.18978	1.11404	0.961123	1.06378
Colon/intestine	Q9NVJ2	ARL8B	hsa:55207	0.194232	0.00416204	0.201185	0.0273957	0.012758	2.29944	1.77812	1.35817	0.763825	0.773284	0.590654	0.681969	2.19655	2.59514	1.40364	3.11053	1.92129	2.56949	1.02459	3.4243	2.78521	1.35087	1.84271	1.31497	1.17323	1.35242	1.73478	1.00725	1.26823	1.02719	2.47021	1.09233	1.40206	1.43771	1.03854	1.48003
no	Q13107	USP4	hsa:7375	0.194274	0.669166	0.143906	0.269012	0.60641	1.12453	0.99043	1.08454	1.09502	0.88075	0.964439	0.922595	1.32245	1.09225	1.04571	0.848767	1.38599	1.05201	0.826555	0.876566	1.05615	0.949685	0.885276	1.16483	0.975784	0.939914	1.23911	1.09528	1.06311	0.972229	1.00757	1.13031	1.16589	0.881194	1.01266	1.43262
no	Q29963	HLA-C	#N/A	0.194457	0.503139	0.39479	0.657439	0.168275	2.06243	3.8667	1.62547	0.420375	1.87483	0.788132	1.33148	1.81403	1.59273	4.7078	0.762327	1.81885	1.67883	0.685344	2.81643	1.39005	12.5477	1.76717	0.714971	1.95912	0.83065	12.0888	4.39941	1.50282	1.24351	1.17022	0.859668	1.97753	1.52823	0.845831	1.10196
no	P04003	C4BPA	hsa:722	0.194631	0.0036139	0.0245118	0.00537131	0.0183994	0.688458	1.00993	1.20951	1.19762	1.46694	1.75684	1.61189	0.636805	0.839835	0.622619	0.486615	0.691363	0.853514	1.30747	0.564466	0.926531	1.09465	0.922581	0.922964	0.906035	1.56336	0.881283	1.39218	0.902251	1.6409	1.11814	1.08311	0.941012	0.961584	1.84274	1.00371
no	Q9Y2P8	RCL1	hsa:10171	0.195833	0.446216	0.634546	0.894882	0.381833	0.979006	1.0395	0.888829	0.855055	1.06179	0.90789	0.984841	0.942707	0.803595	1.1032	1.29239	0.7078	1.02434	0.566133	0.970953	1.4125	0.831361	1.06793	0.953988	1.07134	1.22855	1.25275	0.712699	1.00129	0.950765	0.46968	1.05734	1.10029	1.10063	0.944149	0.662619
no	P18206	VCL	hsa:7414	0.19594	0.12791	0.508928	0.238153	0.3557	0.796824	0.868216	1.09648	1.26291	1.0896	1.37606	1.23283	0.848358	0.677281	0.847682	0.820404	0.753598	0.833617	1.5199	0.818974	0.769531	0.821281	0.728785	0.756737	0.87576	0.758771	0.764208	1.82317	0.817275	1.5698	0.576547	1.06542	0.794005	0.7197	1.55385	0.948521
no	P02654	APOC1	hsa:341	0.196147	0.296547	0.966354	0.475825	0.940614	0.882867	0.877138	1.41988	1.61876	0.99351	1.60825	1.30088	1.18548	0.997587	0.889201	0.559452	0.634719	1.03076	1.30123	0.873657	0.614876	1.21	0.96523	0.892475	0.611761	0.560918	0.864099	1.64058	4.2238	1.979	0.731729	0.496865	0.642906	0.487528	1.46347	1.11301
no	Q9H6S3	EPS8L2	hsa:64787	0.196234	0.791542	0.00225232	0.284667	0.306481	1.14235	0.815234	1.08047	1.32535	0.713647	0.945829	0.829738	1.04388	1.13089	1.16884	1.16655	1.16976	1.17417	0.793159	1.12634	0.581445	0.634014	0.878517	1.01211	0.973515	0.526682	0.811324	0.921874	1.389	0.756828	0.98153	0.933029	0.792704	0.750304	0.744537	2.45439
no	Q14554	PDIA5	hsa:10954	0.196358	0.274985	0.0807463	0.118388	0.165705	0.968645	1.20813	1.06321	0.880049	1.24723	1.09763	1.17243	1.04402	0.831589	0.944635	1.07214	1.16413	0.755354	1.52779	1.20219	0.880312	1.24277	1.46718	1.55646	1.18523	0.753656	1.05755	1.28501	0.982252	0.884823	0.965889	1.10622	1.16926	0.931909	1.30684	0.936675
no	P23526	AHCY	hsa:191	0.196416	0.920296	0.162	0.420487	0.680135	1.03559	0.952862	1.03009	1.08105	0.920114	0.994688	0.957401	1.08122	1.0302	1.03784	0.960421	1.13693	0.96695	0.879217	0.960556	0.90197	1.15145	0.955378	0.980167	1.004	0.699973	1.04305	1.07232	1.10144	0.997592	1.22381	1.00869	0.951478	0.963755	0.81624	1.13548
no	P09493	TPM1	hsa:7168	0.196604	0.0462036	0.134856	0.073127	0.197547	0.794278	1.07335	1.43813	1.33985	1.35136	1.81061	1.58098	0.677361	0.705348	0.854885	0.857396	0.68713	0.983545	1.89721	1.01407	0.791027	1.65127	0.970127	0.874166	0.932924	0.783167	0.746205	1.98887	0.914458	2.4343	0.698089	1.47614	1.25023	0.903622	2.47501	0.802407
no	P20042	EIF2S2	hsa:8894	0.197075	0.578211	0.0175676	0.175595	0.0587517	0.749035	1.03814	0.838658	0.807844	1.38597	1.11965	1.25281	0.701028	0.766112	0.792349	0.918063	0.624173	0.692484	1.15778	0.748121	1.06508	0.658194	1.22492	1.26709	0.969184	1.37781	0.875103	0.375276	0.459687	0.474268	1.28889	1.1752	1.12653	1.13581	0.992938	0.519328
no	Q92696	RABGGTA	hsa:5875	0.19721	0.128721	0.474763	0.213715	0.014975	0.849873	0.884785	0.972902	1.09959	1.04108	1.14476	1.09292	0.835181	0.866883	0.974808	0.79927	0.886387	0.736712	0.794335	0.783127	0.803337	0.992063	1.00512	0.92224	0.957802	0.931605	0.773431	0.638958	1.2273	0.835874	1.15512	1.00688	0.957351	1.04205	0.930199	0.962389
no	Q99986	VRK1	hsa:7443	0.197304	0.968625	0.317304	0.590188	0.333234	0.968107	1.08021	0.963225	0.891699	1.1158	0.994957	1.05538	0.878641	0.640044	1.34793	1.21096	0.922794	0.808265	1.03371	1.12814	0.985809	1.19928	1.31228	0.893367	1.1923	0.827821	1.14921	1.23231	1.18703	0.814014	1.0441	0.907373	0.77881	0.992217	1.11656	0.596616
no	Q9NYK5	MRPL39	hsa:54148	0.197339	0.000860726	0.0314103	0.00312702	0.0164321	1.16	0.966764	0.858721	0.888243	0.833414	0.740275	0.786845	1.13745	1.29789	1.05391	1.15663	1.18874	1.1254	0.687199	1.13008	0.919112	1.18062	1.07252	1.05136	0.967199	0.662564	1.03022	0.688209	1.00005	0.68828	1.03629	0.739204	0.894583	1.10017	0.745804	0.835903
no	Q9BV79	MECR	hsa:51102	0.197401	0.029789	0.317787	0.0772881	0.149181	0.597348	0.768635	0.961624	1.25108	1.28675	1.60982	1.44828	0.234369	0.902669	0.830917	0.549872	0.281615	0.784643	0.652548	0.484762	1.11832	1.14272	0.737115	0.538531	0.798531	1.19177	0.253413	0.675254	0.810421	1.38192	1.00145	1.00614	0.465001	1.05944	1.25113	1.00385
no	A0A087X243	GSTP1	#N/A	0.197538	0.120789	0.345425	0.172411	0.367586	0.270707	0.413706	0.70144	1.69551	1.52824	2.59115	2.0597	0.157561	0.171271	0.859783	0.219149	0.0943489	0.122126	1.00219	0.130161	0.333271	0.342202	0.269424	0.45208	0.663421	0.319451	0.211146	0.174374	1.16134	1.51119	0.238169	1.62341	0.219819	0.678885	0.493577	0.212194
no	Q9UBI1	COMMD3	hsa:23412	0.198033	0.0349774	0.761063	0.289059	0.187875	1.38537	1.32389	1.12573	0.850319	0.955621	0.812583	0.884102	1.18537	1.43879	1.34785	1.25552	1.15018	1.93452	0.905643	1.05561	1.78328	2.21464	1.105	1.12066	1.31836	1.05136	1.36044	1.199	1.26222	1.2393	1.16003	1.01925	1.05356	1.18976	0.826449	1.18199
no	P52790	HK3	hsa:3101	0.198173	0.000111683	0.0135361	0.000805555	0.000837859	0.501546	0.94475	1.15414	1.22164	1.88368	2.30117	2.09242	0.441348	0.511423	0.478368	0.623461	0.433797	0.520878	0.933757	0.52179	1.01686	0.858524	0.902827	0.808516	0.979263	1.83886	0.642359	0.672073	0.993479	1.02696	1.28288	1.4513	1.48923	1.36268	1.2695	0.839173
no	P09455	RBP1	hsa:5947	0.198271	0.0848803	0.470839	0.184597	0.305174	0.89466	0.975986	1.16066	1.18922	1.0909	1.29732	1.19411	1.09569	0.774219	0.768823	0.957775	0.882836	0.888616	1.07195	0.821837	0.655313	1.4831	0.890502	1.01075	0.870002	0.79913	1.18128	0.786208	1.42582	1.77938	1.31464	1.08258	0.791794	0.843053	1.13475	1.28768
no	Q9P035	HACD3	hsa:51495	0.198428	0.962674	0.173175	0.463793	0.0878958	0.855566	0.940501	0.858683	0.913006	1.09927	1.00364	1.05146	0.802722	0.910302	1.0161	0.826236	0.734159	0.843872	1.1483	0.738312	0.891354	1.07559	0.879389	0.897298	0.99303	0.894447	0.946794	0.740921	1.16886	0.689809	0.842406	0.832786	0.820227	0.944373	0.887615	0.801143
no	P13762	HLA-DRB4	hsa:3126	0.198468	0.166869	0.681215	0.309514	0.726436	0.993923	1.13334	1.78371	1.57385	1.14027	1.79461	1.46744	1.0739	0.809033	1.75105	0.808634	1.04827	0.472653	1.19531	0.695123	0.453661	0.505882	1.02514	0.915341	1.45882	2.86832	1.08246	1.94811	2.69323	4.42477	0.362998	1.82051	1.09201	0.506586	2.18014	1.02501
no	P61020	RAB5B	hsa:5869	0.198505	0.179243	0.805723	0.36227	0.489757	0.917089	0.938949	1.09312	1.16419	1.02384	1.19194	1.10789	0.756869	0.919689	0.866364	1.03988	0.874004	1.04573	0.729662	1.0254	0.998777	0.793926	1.20666	0.767403	0.922056	1.23531	0.771356	1.36256	0.871002	1.15831	0.917985	1.60288	0.708033	1.11507	1.26178	0.840428
no	Q9Y3B7	MRPL11	hsa:65003	0.198765	1.92567e-05	0.00147805	1.8522e-05	0.000401548	1.98612	1.29489	1.09658	0.846853	0.651969	0.552122	0.602046	1.94095	2.42321	1.64367	1.82776	2.0535	2.02766	0.802216	1.7489	1.13243	1.73442	1.26637	1.42958	1.23765	0.754046	1.54842	0.827422	1.27674	0.974831	1.22192	1.25524	0.965143	0.816635	0.938141	1.59317
Colon/intestine	P20674	COX5A	hsa:9377	0.198768	0.00576637	0.19348	0.0267055	0.0110473	2.15455	1.67017	1.29838	0.777391	0.775182	0.602619	0.688901	1.90727	2.4703	1.44534	3.10441	1.76169	2.23832	0.86501	3.10647	1.30783	1.86944	2.35224	1.75106	1.30589	0.883759	1.58984	2.19863	1.34784	1.04493	1.20857	0.936614	1.06097	1.00765	1.10173	1.77843
no	P09417	QDPR	hsa:5860	0.198842	0.800474	0.157197	0.717787	0.408776	1.15471	1.0159	1.19816	1.1794	0.879791	1.03763	0.958711	1.35384	1.24766	0.892104	0.929404	1.32738	1.17785	1.05386	0.994445	0.925659	1.36661	0.911941	0.965571	0.962612	0.822906	1.13951	2.06805	1.01693	1.49201	1.02765	0.937503	1.00694	0.90258	1.0424	1.28935
no	P46527	CDKN1B	hsa:1027	0.198937	0.919553	0.0499192	0.407898	0.557475	0.895642	1.08434	0.911247	0.84037	1.21068	1.01742	1.11405	1.00228	0.726108	0.902506	1.12632	0.75147	0.865166	1.228	1.00469	1.38384	0.899077	0.906979	1.11981	0.919573	1.25474	1.04235	0.596132	0.496509	0.95186	0.942466	1.27589	1.25735	1.18785	1.13525	0.357911
no	Q93050	ATP6V0A1	hsa:535	0.19917	0.782937	0.190623	0.705557	0.842709	1.07717	0.97813	1.10737	1.13213	0.908056	1.02804	0.968046	1.10421	0.985625	1.14861	1.06555	1.22199	0.93703	0.642255	0.891537	0.92438	0.974682	1.02823	1.14234	0.98636	1.10704	1.10634	1.53977	1.41546	0.719868	1.12509	0.913093	1.03479	1.12482	1.01901	1.07442
no	P09619	PDGFRB	hsa:5159	0.199191	0.00665153	0.0157608	0.00714093	0.0270218	0.823008	1.03554	1.17553	1.13519	1.25823	1.42833	1.34328	0.899566	0.791691	0.859906	0.752675	0.744895	0.889313	1.16446	0.888531	1.23206	1.13031	0.999608	0.95703	0.827136	1.2979	0.822777	1.58261	0.910172	1.31063	0.869694	1.1299	1.11565	1.07621	1.56176	1.02313
no	Q9NWZ3	IRAK4	hsa:51135	0.199423	0.391594	0.769915	0.678737	0.0563562	1.07664	1.01995	1.31682	1.29106	0.947342	1.22308	1.08521	1.17646	1.51159	0.665518	0.539284	1.12766	1.43933	0.78409	0.594848	1.6397	1.27106	0.879783	0.812223	0.760446	1.25493	1.18244	1.06923	0.659056	0.659751	2.34353	1.50354	1.12781	1.73425	1.83226	0.921955
no	P33897	ABCD1	hsa:215	0.199817	0.0283308	0.261014	0.0710084	0.120699	0.712898	0.866759	1.04839	1.20956	1.21583	1.47061	1.34322	0.565156	0.991213	0.677346	0.646873	0.518488	0.87831	0.794163	0.575007	1.10575	0.934336	0.612616	0.758955	0.82526	1.48198	0.712769	0.773745	1.60667	0.875543	1.01478	0.89749	0.814733	1.17254	0.849964	1.43008
no	Q9H0H0	INTS2	hsa:57508	0.199878	0.197196	0.559508	0.304714	0.357447	0.931528	0.979674	1.19606	1.22088	1.05168	1.28398	1.16783	1.0876	0.769551	0.927121	0.780973	1.07738	0.946545	0.945573	0.674137	1.11627	1.12584	1.05287	0.861897	0.833029	1.13189	1.07556	2.33978	0.844562	1.32359	0.858017	1.06093	0.951841	1.04645	1.08577	1.25363
no	Q16880	UGT8	hsa:7368	0.199884	0.253748	0.997578	0.492802	0.632093	0.836781	0.836427	1.0162	1.21493	0.999577	1.21441	1.107	0.706275	0.624108	0.951596	1.12211	0.921954	0.694641	0.92355	0.699381	0.625684	0.833417	0.987342	1.08577	1.12206	0.398504	0.852143	1.10982	1.47638	0.66875	0.959053	1.38033	1.01898	0.714294	0.534308	1.28389
no	Q96LJ7	DHRS1	hsa:115817	0.200162	0.707952	0.220726	0.837103	0.835148	1.10044	0.972801	1.16966	1.20236	0.884014	1.06291	0.973461	1.21999	1.14776	1.31875	0.768745	1.21159	0.935779	1.15248	0.734983	0.762839	1.25707	0.945582	1.1253	0.884114	0.943857	0.948984	1.2274	1.93859	0.89217	1.06359	0.756706	0.962589	1.07237	0.875268	1.73826
no	Q96CN7	ISOC1	hsa:51015	0.200504	0.617222	0.110914	0.230813	0.233422	1.34648	1.09082	1.26245	1.15733	0.810131	0.937592	0.873861	1.69338	1.27398	1.0712	0.927692	1.77238	1.34024	1.06902	1.09603	1.386	1.48582	1.02242	1.14038	1.11639	0.797687	0.703671	1.69994	1.03093	1.54493	0.919012	1.02857	1.34239	1.11672	1.05227	1.62727
no	Q9BS40	LXN	hsa:56925	0.200638	0.079929	0.392915	0.141469	0.360409	0.849454	0.940309	1.08775	1.1568	1.10696	1.28052	1.19374	0.929702	0.751837	0.8601	0.69085	1.1786	0.685637	1.07824	1.13893	0.946815	1.02285	0.935363	1.06709	0.988168	0.812061	0.473268	1.07054	1.00006	1.75447	0.91667	1.07966	1.0801	0.853051	0.935769	1.09941
no	Q13190	STX5	hsa:6811	0.200657	0.0266883	0.247262	0.0476056	0.1837	1.40851	1.15953	0.958326	0.826482	0.82323	0.680384	0.751807	1.65975	0.960012	1.49824	1.38548	2.04337	0.904197	0.859822	1.59508	1.04242	0.88446	1.01812	1.88773	0.983832	0.876748	1.28752	0.441703	1.31089	0.724118	0.98569	0.947796	0.821569	1.04911	1.06131	1.28275
no	Q29RF7	PDS5A	hsa:23244	0.201082	0.489725	0.446901	0.958059	0.918624	0.951985	1.00888	0.902757	0.894812	1.05976	0.948289	1.00403	0.976661	0.979498	0.905719	0.942462	0.910759	0.996809	1.09158	0.891348	1.22747	0.707821	0.897789	0.967531	1.00654	1.26493	1.0249	0.723858	0.997167	0.725676	0.691265	1.10313	1.02675	0.961131	1.08414	0.811688
no	Q9NVH0	EXD2	hsa:55218	0.201423	0.00129474	0.058163	0.0060837	0.0408318	1.70775	1.32545	1.09181	0.823728	0.776137	0.639326	0.707732	1.7785	1.86142	1.43911	1.44454	1.88176	1.84116	0.834048	1.49352	1.83212	0.724693	1.32163	1.59808	1.25382	1.00198	1.86914	0.975922	0.897951	0.674208	1.14217	0.984555	1.43843	1.72379	0.808563	1.18068
no	Q15119	PDK2	hsa:5164	0.201556	0.403747	0.00515134	0.0913484	0.0303543	1.23554	0.994096	1.13463	1.14137	0.804588	0.918328	0.861458	1.21441	1.24477	1.27911	1.366	1.21592	1.09301	0.853695	1.18575	0.950479	1.26166	0.932663	0.786352	1.09577	0.873428	1.00707	1.03293	1.77764	1.03928	1.21529	1.12237	0.857697	1.06317	0.872066	1.2312
Colon/intestine	Q9NWU1	OXSM	hsa:54995	0.201628	0.00631215	0.281758	0.0501707	0.0189678	1.12336	0.999671	0.877738	0.878027	0.889892	0.781349	0.835621	1.15526	1.08385	1.10694	0.859226	1.24022	1.29467	1.53576	1.00225	0.805534	0.973527	1.05267	1.02538	1.06214	0.687987	0.851788	1.10876	0.774111	0.841097	0.886677	1.11011	0.74306	0.830468	0.81503	0.790327
Colon/intestine	Q8TC07	TBC1D15	hsa:64786	0.201767	0.00196872	0.0382511	0.00594913	0.00231898	0.747881	0.938283	1.05865	1.12829	1.25459	1.41554	1.33506	0.800786	0.684836	0.798528	0.787368	0.745315	0.670455	1.32491	0.660146	0.889486	0.752336	0.883186	0.880937	1.09982	1.01586	0.937861	0.850686	1.10597	1.42352	0.95112	1.16441	1.18632	1.09271	0.901966	0.851189
no	P04220	MUCB	#N/A	0.201828	0.0463195	0.177867	0.0835348	0.127987	0.72763	1.0545	1.50486	1.42709	1.44922	2.06817	1.75869	0.626617	0.716329	0.808673	0.808193	0.678357	0.727609	2.02988	0.541528	0.964952	0.910268	0.741838	1.94679	0.596502	0.756954	1.00175	1.29203	0.851682	2.57708	1.02279	1.51727	3.19647	1.51626	0.623415	0.946735
no	O60234	GMFG	hsa:9535	0.201972	0.303524	0.0279395	0.091293	0.0187564	0.834445	1.19806	0.984739	0.821948	1.43575	1.18011	1.30793	0.914425	0.770497	0.771486	0.966591	0.740039	0.843632	0.655304	1.06466	1.55152	1.23273	1.17092	1.0948	0.965146	1.88008	1.16734	0.517242	0.765245	0.599738	1.02762	1.09263	1.35376	1.37995	1.33441	0.792057
no	O75907	DGAT1	hsa:8694	0.202113	0.525278	0.127813	0.873544	0.655761	1.2425	1.03859	1.56218	1.50414	0.835882	1.25728	1.04658	1.38995	1.08997	0.835312	1.1736	1.67071	1.29547	0.696254	1.21505	1.05793	1.27566	1.07237	1.27243	0.906729	0.802782	1.04807	1.8459	2.20603	0.944951	0.936281	0.618032	1.2804	1.0448	0.831421	4.35178
no	Q8NFI3	ENGASE	hsa:64772	0.202342	0.248812	0.825956	0.399095	0.551767	0.963588	0.979643	1.08545	1.10801	1.01666	1.12647	1.07157	0.934393	0.835802	1.21382	0.997427	1.0435	0.756588	1.1503	1.08795	0.743452	0.941757	0.969818	1.03077	1.02966	0.903923	0.959159	1.45897	1.16665	0.874405	0.74529	1.00264	1.00903	1.17138	1.22416	1.11656
no	Q15006	EMC2	hsa:9694	0.202355	0.667739	0.340868	0.797415	0.380911	1.03872	1.10258	1.00887	0.915004	1.06148	0.971262	1.01637	0.944177	1.03895	0.955519	1.11276	1.08176	1.09914	1.00117	1.00262	1.23631	1.19888	1.33385	1.09293	1.18713	0.981131	0.889214	1.20816	1.03965	0.754073	0.960187	1.16677	1.07309	1.08159	0.792002	1.00427
Colon/intestine	Q9Y3S1	WNK2	hsa:65268	0.203449	0.0012134	0.0104827	0.000540763	0.00202652	1.16809	0.905079	0.810131	0.895094	0.774835	0.693551	0.734193	1.05297	1.42708	1.1536	1.04262	0.969475	1.3628	1.07281	1.17125	0.805921	0.710106	0.879157	0.847532	1.04361	0.803374	0.811938	0.546376	0.906713	0.687136	0.960274	0.770986	0.945477	0.980025	0.805797	0.688391
no	P02452	COL1A1	hsa:1277	0.203625	0.156511	0.523166	0.252287	0.15464	0.856227	0.970027	1.31735	1.35806	1.13291	1.53855	1.33573	0.717633	0.726663	0.891136	0.64171	0.727606	1.43261	1.01864	0.804283	1.12785	0.903102	0.695778	0.752723	0.754974	1.82597	0.846916	1.1368	0.786006	1.03858	0.640794	1.16704	2.53086	1.08069	2.51648	0.958916
no	P49321	NASP	hsa:4678	0.203969	0.894512	0.216674	0.592658	0.390353	1.21871	1.40648	1.19569	0.850127	1.15408	0.981112	1.06759	1.17542	1.04991	1.11191	1.67079	1.16861	1.13562	1.05917	1.42465	1.2913	1.56025	2.02512	1.12086	1.16703	1.39504	1.61495	0.933794	1.03313	0.799239	2.01916	1.15264	1.35402	1.40798	1.17896	0.882285
no	A5D8V6	VPS37C	hsa:55048	0.204463	0.545256	0.489377	0.980055	0.0961952	1.03873	0.987012	1.09438	1.10879	0.950211	1.05358	1.0019	0.986767	1.11526	1.07592	0.875369	0.96188	1.21718	1.27782	0.894731	1.15392	0.884632	1.03963	0.967566	0.960338	0.877917	0.826564	1.45965	0.828745	1.10539	0.961492	1.18226	0.958727	1.10504	1.28472	0.963428
no	P18669	PGAM1	hsa:5223	0.204466	0.0276944	0.0561799	0.0349588	0.0068933	0.79603	0.927913	1.05398	1.13586	1.16567	1.32405	1.24486	0.813735	0.7169	0.863774	0.76223	0.866654	0.752889	1.20315	0.797946	0.830654	1.1403	0.931825	0.839184	0.869552	0.887692	0.850907	1.69705	0.943962	1.04733	1.0371	0.891623	0.950068	0.943857	0.944383	1.03047
no	O15498	YKT6	hsa:10652	0.204741	0.128851	0.215765	0.165168	0.715653	1.21943	1.14645	1.00326	0.875099	0.940154	0.822728	0.881441	1.13566	1.21383	1.05304	1.22385	1.32639	1.36382	1.15383	1.20573	1.05502	1.14313	1.25162	1.22197	1.1101	1.23561	0.941065	0.803603	0.529951	0.632835	1.3888	1.09747	1.34228	1.27002	1.07941	0.884975
no	Q13617	CUL2	hsa:8453	0.205268	0.00590862	0.0503924	0.0108622	0.0170536	0.85896	0.966542	1.0405	1.07652	1.12525	1.21135	1.1683	0.821409	0.890722	0.874784	0.78448	0.834348	0.948017	0.792343	0.847454	1.01395	1.07445	1.09781	0.913574	0.995037	1.08216	0.882106	1.21119	1.09313	1.20455	0.919686	1.14309	0.898364	0.912985	0.97112	1.0104
no	Q9NSY2	STARD5	hsa:80765	0.205377	0.48524	0.0623467	0.171231	0.163173	1.21681	0.89877	1.11205	1.2373	0.73863	0.913906	0.826268	1.07762	1.18122	1.3047	1.27638	1.44852	1.01239	0.53736	1.49939	0.699693	0.77465	1.01822	1.1434	1.14109	0.324694	0.950432	0.938365	1.37543	1.52178	0.993242	0.835967	0.892327	1.07264	0.715867	1.66281
Colon/intestine	Q9NSE4	IARS2	hsa:55699	0.205738	0.0043085	0.0021867	0.0014276	0.0157577	1.08598	0.898563	0.811078	0.902639	0.827418	0.74686	0.787139	1.01369	1.19626	1.10304	0.938156	1.09272	1.17203	0.74814	0.996268	0.926264	0.940242	0.835481	0.970637	0.911859	0.774729	0.983449	0.585321	0.809043	0.597015	1.12964	0.779734	0.846738	1.01585	0.813106	0.723258
no	P14555	PLA2G2A	hsa:5320	0.205761	0.0108579	0.0174556	0.0114107	0.0646641	0.532133	1.06351	1.44528	1.35897	1.99858	2.71602	2.3573	0.305024	0.675181	0.629123	0.54011	0.463611	0.579749	1.95814	0.511524	0.716487	1.66919	0.903427	0.852333	1.03826	0.886074	1.03617	2.29518	2.11696	1.93191	0.76606	2.43348	0.588522	0.788234	1.0275	1.05971
no	Q14738	PPP2R5D	hsa:5528	0.205779	0.821782	0.0414973	0.672682	0.203836	1.11186	0.974953	1.14729	1.17677	0.876866	1.03187	0.954366	1.08419	1.12282	0.985288	1.20526	1.14607	1.12754	0.746707	1.19692	1.14608	0.927952	1.01532	0.919512	0.906725	0.929217	0.986138	1.89508	1.39107	0.878354	1.06635	0.876489	1.03837	0.927755	0.770274	1.48189
no	Q9Y606	PUS1	hsa:80324	0.205804	0.722102	0.375572	0.74042	0.470757	0.83323	0.898552	0.810712	0.902243	1.0784	0.972975	1.02569	0.695339	0.886137	0.851904	0.913236	0.726256	0.926507	0.712882	0.884895	0.996614	1.24649	0.81755	0.775611	0.900941	0.86081	0.891172	0.755325	0.927421	0.659094	0.881366	0.886136	0.793661	0.957569	0.861945	0.573889
no	Q9BUR5	APOO	hsa:79135	0.206356	0.0412306	0.292495	0.0814688	0.179269	1.04938	0.951785	0.840361	0.882931	0.906997	0.800816	0.853907	1.12312	1.31039	0.988649	1.03013	1.01331	0.830675	0.883385	1.15048	0.717189	0.859752	1.06189	1.18462	0.943918	0.709366	1.05547	0.902007	0.969542	0.444782	0.808719	0.96991	0.955389	0.838122	0.658916	1.01586
no	F5GX99	CLPB	#N/A	0.206412	0.454231	0.627489	0.82196	0.965535	0.863918	0.834033	0.923782	1.10761	0.965409	1.06929	1.01735	0.827722	1.00944	0.952588	0.69831	0.845427	0.850015	0.879247	0.748483	0.795051	1.07507	0.736113	0.823139	0.960525	0.751833	0.736836	1.1416	0.882078	1.19975	0.969311	0.750642	0.726809	0.954843	0.927489	0.761514
Colon/intestine	P23528	CFL1	hsa:1072	0.206416	0.00229753	0.106403	0.0115969	0.0244014	1.97557	1.5196	1.22283	0.804706	0.769199	0.618979	0.694089	2.16549	1.85633	1.28462	2.08243	2.38367	2.08087	0.994519	2.55415	1.22612	2.13112	1.26342	1.33071	0.922208	1.28883	1.96536	1.61653	1.0883	0.849297	1.98569	1.00232	1.031	1.03564	0.949449	1.44727
no	Q9BT40	INPP5K	hsa:51763	0.207186	0.685568	0.598865	0.944782	0.799764	0.981139	0.909035	1.03739	1.1412	0.92651	1.05733	0.99192	1.3389	0.727907	0.961191	1.03029	1.30363	0.524927	0.641833	0.940456	0.849055	0.690831	0.905725	0.944255	1.05922	0.822613	1.32733	1.30485	1.03541	0.693839	0.732895	1.1251	1.18457	0.969706	1.05243	1.23768
no	Q9UKG1	APPL1	hsa:26060	0.207204	0.26269	0.85864	0.423385	0.304392	0.988009	0.998636	1.08159	1.08307	1.01076	1.09472	1.05274	1.18082	0.872849	0.88956	0.869596	1.02342	1.0918	1.17136	0.978928	1.06262	0.965426	0.844967	1.00106	1.0841	0.921933	0.957333	0.967266	1.01017	1.25997	0.858034	0.988682	1.00002	1.08137	1.19696	1.37187
no	Q15029	EFTUD2	hsa:9343	0.207288	0.00631327	0.174187	0.030953	0.0544545	1.35961	1.20887	1.07708	0.890975	0.889132	0.792194	0.840663	1.22997	1.49075	1.29068	1.40471	1.24645	1.49511	0.872531	1.38607	1.52957	1.27368	0.919206	1.05019	1.08369	1.32771	1.43722	1.06961	1.18432	0.994863	1.02025	0.870027	1.21723	1.43804	1.08131	0.818039
no	P58107	EPPK1	hsa:83481	0.207422	0.112877	0.0258263	0.0252805	0.0782268	1.14381	0.821357	0.95462	1.16225	0.718092	0.8346	0.776346	0.706592	1.14174	1.25598	1.31174	1.39554	1.05125	0.952912	0.917774	0.724768	0.583851	0.644584	0.747094	1.21552	0.502858	1.10285	0.653723	1.13001	0.927635	1.12705	0.931156	0.811997	1.05246	0.764086	1.19346
no	Q9NVD7	PARVA	hsa:55742	0.207751	0.0020875	0.0217539	0.00261082	0.00408533	1.18007	0.938027	0.816394	0.870331	0.794892	0.691819	0.743355	1.32716	0.987068	1.3297	1.2406	1.04569	1.1502	0.816628	1.30823	0.938851	0.83218	0.909275	0.820956	1.11328	0.655757	1.04708	0.606847	1.00742	0.442007	0.734646	0.851164	0.951227	0.907994	1.06525	0.780997
no	P05090	APOD	hsa:347	0.207963	0.0757366	0.0268836	0.0766016	0.0982744	0.771758	1.05547	1.41297	1.33871	1.36762	1.83085	1.59923	0.57974	0.71576	0.952917	1.09875	0.627749	0.655632	1.46661	0.93153	0.806003	0.804925	1.26797	1.00117	0.939131	1.19539	1.0865	3.06847	1.50902	2.27221	0.878224	1.17052	0.779495	0.638515	1.31833	1.08194
no	Q86WV1	SKAP1	hsa:8631	0.207984	0.101939	0.0036443	0.0163216	0.0179547	0.702756	1.18863	0.979768	0.824284	1.69138	1.39418	1.54278	0.640595	0.784932	0.801092	0.789001	0.426456	0.774457	1.15502	0.966475	1.28587	1.8396	1.08765	0.857936	1.09238	1.48978	0.922948	1.59025	0.640937	1.37096	0.7873	1.11923	0.617057	1.04249	1.11633	0.533357
no	O43819	SCO2	hsa:9997	0.208086	0.718287	0.358986	0.63868	0.945615	0.997632	1.22777	0.951222	0.774759	1.23068	0.95348	1.09208	0.777862	0.913519	1.07636	1.03934	0.914262	1.26445	2.66776	1.23542	1.05625	0.812151	1.17682	0.963422	0.91651	1.36279	0.858761	0.556524	0.84388	1.31366	0.848542	1.37006	0.741663	1.03273	1.10542	0.748515
no	Q5U651	RASIP1	hsa:54922	0.20829	0.143548	0.621964	0.269501	0.31984	0.949872	1.01667	1.22885	1.2087	1.07033	1.2937	1.18201	1.28112	0.688122	0.961316	0.870343	1.07869	0.819647	1.5359	0.804261	0.986599	0.88935	0.653121	1.19924	0.833505	0.971564	1.27652	1.3708	1.14291	1.18246	0.791577	0.997937	1.8057	0.940553	0.900869	1.92684
no	Q9NQW7	XPNPEP1	hsa:7511	0.208309	0.606657	0.28149	0.993521	0.723195	0.837156	0.729182	0.94262	1.29271	0.871024	1.12598	0.998501	0.627046	1.13389	0.97398	0.71027	0.676184	0.901563	0.479287	0.902137	0.73464	1.01727	0.683425	0.525562	0.718795	0.837617	0.663911	0.430585	1.83825	1.21872	1.35607	0.558362	0.527282	0.927716	0.751932	0.874671
no	Q9H0A8	COMMD4	hsa:54939	0.20851	0.0460337	0.341011	0.103632	0.100998	0.430018	0.556317	0.724659	1.3026	1.29371	1.68518	1.48945	0.35279	0.678613	0.279829	0.289879	0.278872	0.700122	0.904425	0.272303	0.467729	0.912761	0.396913	0.463209	0.415421	0.875038	0.299053	0.792032	0.362109	0.705608	0.822047	1.28097	0.434395	0.800761	0.857345	0.46666
no	P62280	RPS11	hsa:6205	0.208845	0.087276	0.502515	0.180477	0.511268	1.19588	1.09308	0.903758	0.826797	0.914042	0.755727	0.834885	1.36632	1.20151	0.938564	1.45028	1.40615	0.812453	0.72252	1.1315	1.19116	1.49571	1.03946	1.24423	0.978429	0.612683	1.42206	0.487272	1.05644	0.632117	1.48603	0.695467	1.15198	1.13198	0.735512	0.757021
no	P38919	EIF4A3	hsa:9775	0.20905	0.0544068	0.435581	0.130197	0.170733	1.08284	1.01686	0.925789	0.910443	0.939065	0.854965	0.897015	1.24217	1.20564	0.999085	0.905918	1.20109	0.943118	0.742907	0.835562	1.15941	1.14503	0.995402	0.987693	0.984474	1.05131	1.24992	0.690688	1.00753	0.949878	0.795288	1.00924	1.01214	1.11447	0.952363	0.800502
no	Q96BP3	PPWD1	hsa:23398	0.209066	0.490011	0.0543493	0.161848	0.148772	0.948751	1.12682	1.01199	0.898092	1.18769	1.06665	1.12717	0.836486	1.02278	0.942221	0.891861	0.845087	1.15407	1.22521	0.876605	1.26543	1.47493	1.14093	0.961976	1.02125	1.12826	1.04682	1.37098	0.964509	0.827158	0.953796	1.04768	0.955071	1.08142	1.19005	0.717233
Colon/intestine	P18283	GPX2	hsa:2877	0.209146	1.65657e-05	0.00123593	1.62223e-05	0.000466196	1.60355	1.02487	0.862517	0.841589	0.639124	0.53788	0.588502	1.76035	1.83727	1.64713	1.27867	1.62226	1.47562	0.793321	1.40547	0.753197	0.956278	1.03245	1.48225	0.987873	0.582485	1.23048	0.821758	1.01187	0.714146	1.30356	0.660774	0.905515	0.956908	0.563923	0.824199
no	Q9NZ63	C9orf78	hsa:51759	0.209407	0.0824959	0.592011	0.203875	0.456115	1.37105	1.19613	0.924644	0.773032	0.872417	0.674406	0.773411	1.94327	0.786417	0.926207	1.58119	2.26791	0.721305	0.72652	1.50014	0.879709	0.512641	0.984517	1.68577	0.677042	1.59759	2.2012	1.07784	0.469954	0.897001	0.922902	0.777152	1.35553	1.0169	1.05875	0.745757
no	O60869	EDF1	hsa:8721	0.209659	0.559093	0.00727315	0.158882	0.0935363	0.830293	1.03747	0.901589	0.869027	1.24952	1.08587	1.1677	0.92954	0.845967	0.705071	0.928833	0.816974	0.755373	0.951145	0.817887	1.00375	1.19068	1.24263	1.14781	0.894241	1.07985	1.00923	0.929739	0.524359	0.821472	1.16425	1.29687	1.11862	1.03826	0.682157	0.538579
no	O75351	VPS4B	hsa:9525	0.209717	0.00334193	0.0166286	0.00152282	0.0205308	1.37991	1.13703	1.0381	0.912989	0.823991	0.752295	0.788143	1.48742	1.59934	1.08684	1.21197	1.50539	1.3885	0.848043	1.28069	1.16123	1.08703	1.21051	1.18246	1.05718	1.05078	1.35538	0.838298	1.04183	0.798202	1.33109	1.00618	1.01454	1.15565	0.947356	1.20975
no	O95967	EFEMP2	hsa:30008	0.209916	0.0208385	0.0285759	0.0174497	0.0496944	0.556976	0.822826	1.01949	1.23901	1.47731	1.8304	1.65385	0.398992	0.538571	0.825989	0.732077	0.330367	0.515863	1.28817	0.688956	0.757661	0.901344	0.755874	0.609792	0.915079	0.900545	0.588009	0.68883	1.02054	1.65436	0.961117	1.28162	0.678834	0.921061	1.51117	0.457861
Colon/intestine	Q9H444	CHMP4B	hsa:128866	0.210157	0.00662733	0.209835	0.0270218	0.0397743	1.28407	1.10945	0.990422	0.892711	0.864015	0.771316	0.817666	1.09955	1.18151	1.22391	1.73063	1.07314	1.39567	1.26253	1.60068	0.977955	0.77922	1.29398	1.11698	0.814907	1.07709	1.06175	1.06528	0.974298	0.892303	1.18022	0.984244	0.876882	0.914997	0.935061	1.0905
no	P41227	NAA10	hsa:8260	0.210176	0.204418	0.824164	0.385473	0.684504	1.43905	1.40887	1.16768	0.828805	0.979029	0.811423	0.895226	1.34225	1.49668	1.24119	1.73362	1.33674	1.48383	0.869869	1.41753	1.49781	1.32187	1.98652	1.31265	1.39557	1.32263	1.55542	0.925961	1.1052	0.588387	2.16258	0.880498	1.47512	1.47954	0.84831	1.04354
no	Q9UHD9	UBQLN2	hsa:29978	0.210513	0.0291908	0.325325	0.0824745	0.0850777	0.941817	1.02248	1.11481	1.0903	1.08565	1.18368	1.13467	0.957218	1.0491	0.911821	0.732875	0.902611	1.09728	1.00445	0.71503	1.19668	1.12054	0.912532	1.03397	0.956184	1.26233	1.00065	1.30759	0.876241	1.28803	1.13631	1.07422	1.13678	1.13084	1.12418	0.959146
Colon/intestine	Q01081	U2AF1	hsa:102724594	0.210802	0.00447842	0.123467	0.0127043	0.0363002	1.70853	1.31034	1.07615	0.821276	0.76694	0.629869	0.698404	1.98529	1.8874	0.989207	1.63021	2.27357	1.48548	0.572704	1.86995	1.6469	1.23616	1.04497	1.25257	0.80424	1.40854	1.95699	1.1108	1.32333	0.669969	1.01883	0.814423	1.48331	1.34564	0.847464	1.07157
no	Q3SYC2	MOGAT2	hsa:80168	0.210832	0.402117	0.353751	0.643778	0.57099	0.876913	0.73743	1.53674	2.08391	0.840939	1.75244	1.29669	0.874543	0.492811	0.894471	0.891811	1.45761	0.650235	0.659516	1.0112	0.377529	0.685752	0.917081	0.953125	0.982654	0.472896	0.577116	1.34425	1.86295	1.37766	0.525793	0.754421	0.599317	0.504496	0.629037	6.23269
no	P22670	RFX1	hsa:5989	0.210904	0.0746366	0.0813891	0.076604	0.241292	0.82218	0.934899	1.0694	1.14387	1.1371	1.30069	1.21889	0.943115	0.619506	0.952193	0.806042	0.866431	0.745793	0.943012	0.812156	0.969381	0.728414	0.940108	0.998563	1.07616	0.977911	0.968392	1.33445	0.943026	1.66265	0.632488	0.952166	1.06377	0.877725	1.10208	1.05625
no	O75964	ATP5L	hsa:10632	0.211094	0.856996	0.166404	0.639613	0.233464	1.02712	0.921866	1.04706	1.1358	0.897527	1.01942	0.958471	1.09145	1.04847	0.989241	0.990776	1.18896	0.853814	0.927658	1.06027	0.713816	0.958511	1.01906	1.00893	1.01397	0.628062	0.96652	1.5415	1.27317	1.18008	0.817935	1.01205	0.895216	0.781564	0.883879	1.03814
no	Q96EK6	GNPNAT1	hsa:64841	0.211137	0.422908	0.653736	0.853352	0.483766	1.05447	0.984039	1.17877	1.19789	0.93321	1.11788	1.02555	1.16968	0.845848	1.2311	0.900029	1.37276	0.807386	0.581874	1.35942	0.709229	0.955962	1.16391	0.955499	1.33823	0.525962	1.26627	0.474463	1.48254	1.5608	1.30143	1.19612	1.19269	1.15811	1.00927	1.23352
no	Q16555	DPYSL2	hsa:1808	0.211172	0.636626	0.352643	0.907839	0.110519	1.23252	1.12552	1.30858	1.16265	0.913182	1.06171	0.987445	1.3559	1.14455	1.09096	1.29341	1.0228	1.48753	1.1122	1.33427	1.51256	1.10442	0.83428	0.825166	1.08861	1.31446	1.00369	2.03299	0.989718	1.06108	1.16051	1.06636	1.21586	1.25041	1.77178	1.22851
no	O43272	PRODH	hsa:5625	0.211375	0.262759	0.778067	0.412372	0.528048	0.534742	0.576781	1.12157	1.94453	1.07861	2.09739	1.588	0.35594	0.575983	0.722311	0.484332	0.48664	0.583249	0.457891	0.623144	0.395937	1.41774	0.63114	0.485252	0.580461	0.270812	0.328648	0.433087	3.3947	0.567652	0.364185	0.776687	0.27413	0.32272	0.928796	3.03214
no	Q96JC1	VPS39	hsa:23339	0.211701	0.947344	0.425471	0.631603	0.294915	1.19904	1.09086	1.20674	1.10623	0.909776	1.00642	0.9581	1.13572	1.49554	0.984762	0.905295	1.05076	1.62216	1.14575	0.785439	1.47997	1.29924	1.00985	0.828876	1.1165	0.985162	1.16694	1.08595	0.989749	1.21396	1.33318	1.43112	1.0749	1.35107	1.29174	1.08901
no	H0YL33	ANXA2	#N/A	0.212213	0.0237479	0.00173782	0.0159905	0.000209444	0.418436	0.661605	0.84782	1.28146	1.58114	2.02616	1.80365	0.408848	0.434841	0.431076	0.447548	0.450262	0.338043	0.848616	0.569989	0.373091	0.585616	0.807563	0.784383	0.650172	0.638225	0.696794	0.469137	0.974945	1.8193	0.764782	0.822444	0.7111	0.690585	0.916269	0.46182
no	P24928	POLR2A	hsa:5430	0.212302	0.04417	0.4762	0.146378	0.149032	1.09909	1.02071	0.89525	0.877086	0.928688	0.814539	0.871613	1.11548	1.22638	1.18957	0.787264	1.10377	1.17206	0.95426	0.718129	1.20885	1.22626	0.6617	1.10542	0.90846	1.10372	1.29958	0.762715	1.15996	0.878025	0.824677	1.003	0.693044	1.19149	0.749269	0.795064
no	Q5J8M3	EMC4	hsa:51234	0.212463	0.558301	0.498379	0.882686	0.408454	1.09727	1.18415	1.04169	0.879691	1.07919	0.949351	1.01427	0.895948	1.01817	1.27895	1.30263	1.00206	1.08584	1.21265	1.78647	0.950787	1.26493	1.30112	0.932074	1.25873	1.01123	0.939409	0.893887	1.41724	1.06739	1.04985	0.758373	1.08676	1.12601	0.915514	1.0602
no	P34932	HSPA4	hsa:3308	0.212763	0.955196	0.192612	0.551629	0.329512	1.15933	1.22351	1.15596	0.944792	1.05535	0.99709	1.02622	1.22813	1.08196	1.11546	1.168	1.28375	1.0787	1.31583	1.10555	1.1533	1.34666	1.27711	1.14073	1.13704	1.31081	1.22453	1.31911	1.04613	1.02898	1.38423	1.10334	1.23232	1.12634	1.07049	1.09269
no	O75170	PPP6R2	hsa:9701	0.213373	0.0845699	0.818268	0.721213	0.314559	1.00693	1.03127	0.927572	0.899449	1.02417	0.921193	0.972683	1.07912	0.959167	1.16663	0.831304	0.996049	1.00928	1.10756	0.838883	0.867987	0.842938	1.57735	0.936137	1.13949	1.06391	0.907145	0.951718	0.997535	0.860949	0.919655	0.954124	0.882244	0.85599	0.953374	0.972559
no	Q15165	PON2	hsa:5445	0.213404	0.690604	0.318922	0.845056	0.354701	1.05658	0.951616	1.11449	1.17115	0.900656	1.0548	0.97773	0.941316	1.08075	1.12505	0.832566	1.33119	1.02862	0.578914	0.946484	0.905055	0.890581	1.00848	1.34702	1.03071	0.820424	1.03688	0.773668	1.40615	0.678048	1.24746	1.03204	1.70703	1.13995	0.929377	1.11665
no	Q9Y6M1	IGF2BP2	hsa:10644	0.213693	5.25982e-05	0.00285031	2.26033e-05	0.000795485	1.57136	1.07606	0.954095	0.886654	0.684795	0.607177	0.645986	1.55895	2.03849	1.65606	1.23006	1.50827	1.43635	0.885089	1.46391	0.947666	1.31158	0.907442	1.41397	0.91973	0.833835	1.00134	0.879774	0.9381	0.738724	1.20918	0.855063	1.05416	1.03532	0.891598	0.984942
no	P35269	GTF2F1	hsa:2962	0.213912	0.831957	0.16316	0.377514	0.552388	1.00299	1.12976	1.02041	0.903207	1.12639	1.01736	1.07188	0.970546	0.874958	1.0798	1.19519	0.962319	0.935125	1.17905	1.25696	1.02299	1.1062	1.53197	1.08262	1.1333	0.903597	0.951141	1.12434	0.878584	0.971416	0.79006	1.34369	1.07485	1.01363	1.13662	0.850472
no	Q9BW91	NUDT9	hsa:53343	0.214167	0.265755	0.0310023	0.0615554	0.294164	1.03149	0.842286	0.933544	1.10835	0.81657	0.905042	0.860806	1.07023	0.891537	1.09405	0.892842	1.3074	0.932903	0.865811	0.671448	0.623077	0.829936	0.825924	1.02634	0.872678	0.816383	1.04898	0.732598	1.08807	0.743604	0.967309	1.06712	0.824295	0.936535	0.854907	1.18745
no	O43765	SGTA	hsa:6449	0.214557	0.754951	0.361871	0.839481	0.761753	1.00356	1.0487	0.980745	0.935201	1.04498	0.977265	1.01112	1.04001	0.890028	1.1803	1.02243	1.0465	0.842095	1.18287	1.06677	0.958023	0.987869	1.06426	1.03337	1.082	1.01405	1.04907	0.672219	1.09633	0.871413	1.07574	1.04021	1.13842	1.02846	0.906442	0.997464
no	Q14894	CRYM	hsa:1428	0.214763	0.000776622	0.382357	0.0686108	0.158306	1.67521	1.26335	0.825474	0.653403	0.754141	0.492758	0.623449	2.19926	1.07622	1.91358	1.48231	2.35386	1.02604	0.653021	1.95715	0.60785	0.413886	1.6111	3.56588	1.01013	0.516913	1.03418	0.962651	0.862923	0.820965	0.563339	0.833454	1.08562	0.77351	0.804669	0.722135
no	Q96RQ3	MCCC1	hsa:56922	0.214855	3.11914e-07	0.00297268	1.53908e-05	8.23903e-06	1.88351	1.13764	0.928438	0.816109	0.604001	0.492931	0.548466	2.09438	1.74072	1.97877	1.68662	2.18093	1.61962	0.65273	2.09562	0.904161	1.16455	0.757652	1.34103	1.06658	0.746697	1.50974	1.17114	0.939815	0.707611	1.01567	0.88257	0.954411	1.11263	0.841442	0.730651
no	P27695	APEX1	hsa:328	0.21557	0.0563749	0.956105	0.456732	0.422534	1.53676	1.52056	1.21316	0.797838	0.989462	0.78943	0.889446	1.33268	1.9847	1.41976	1.36698	1.26171	1.85472	1.19914	1.4012	1.81897	3.15624	1.29904	1.00442	1.26274	1.11594	1.4274	1.14683	1.25867	1.43507	1.77436	1.15569	0.978491	1.32718	1.06756	0.774618
no	P53041	PPP5C	hsa:5536	0.215811	0.00351414	0.156277	0.0151485	0.0216125	1.22843	1.11893	1.05553	0.943334	0.910861	0.859245	0.885053	1.1095	1.14069	1.38022	1.40396	1.23562	1.10062	1.24804	1.36589	1.0643	1.05725	1.23174	1.07773	1.10926	0.90796	1.00821	1.0613	1.07411	1.01236	1.1043	0.983362	1.05272	1.04384	1.14292	1.02482
no	Q8NCN5	PDPR	hsa:55066	0.215935	0.000515521	0.0318486	0.00239	0.0160004	1.33443	1.05051	0.907983	0.864324	0.787234	0.680425	0.73383	1.38597	1.23475	1.27365	1.38026	1.55074	1.18124	0.586124	1.19143	1.06501	1.5706	0.96182	0.959011	1.09414	0.877158	1.1493	0.716408	1.04549	0.738202	1.31604	0.72331	0.957526	1.02389	0.860366	0.790609
no	Q9UBU9	NXF1	hsa:10482	0.215984	0.748239	0.347931	0.774622	0.851647	1.08519	1.17356	1.05054	0.89518	1.08143	0.968078	1.02476	1.30865	0.999594	0.922269	1.01859	1.25994	1.00207	1.36447	1.06458	1.24754	0.897745	1.13952	1.34823	0.950149	1.1571	1.39267	1.00206	0.956757	0.72242	0.806945	1.21724	1.48169	1.08934	1.07419	1.10426
no	Q13098	GPS1	hsa:2873	0.216416	0.00972589	0.0443377	0.0114388	0.0288027	0.87423	0.975364	1.04135	1.06766	1.11568	1.19117	1.15343	0.797945	0.952989	0.81754	0.910187	0.818927	0.94779	1.15578	0.85847	0.969037	0.962729	0.919464	1.0212	0.947337	1.07004	0.874221	1.01982	1.05355	0.972258	0.937282	1.22135	1.2018	1.03686	1.09021	0.839064
no	P09936	UCHL1	hsa:7345	0.216637	0.604353	0.476634	0.916465	0.0373179	0.936645	0.860833	0.99166	1.15198	0.91906	1.05874	0.988898	0.939394	0.948328	0.959249	0.725148	0.838751	1.209	1.20712	0.646753	1.11959	0.858133	0.686197	0.730754	1.07067	0.66703	0.761246	0.68304	0.807188	0.957904	0.799769	1.14193	1.01595	1.02521	1.40706	1.0869
[truncated: 3,603 more rows]

## Sheet: peptide and score
Protein IDs	Majority protein IDs	Uniprot	gene	Peptide counts (all)	Peptide counts (razor+unique)	Peptide counts (unique)	Number of proteins	Unique peptides	Sequence coverage [%]	Unique + razor sequence coverage [%]	Unique sequence coverage [%]	Q-value	Score	TMT0 1	TMT1 1	TMT2 1	TMT3 1	TMT4 1	TMT5 1	TMT6 1	TMT7 1	TMT8 1	TMT9 1	TMT0 2	TMT1 2	TMT2 2	TMT3 2	TMT4 2	TMT5 2	TMT6 2	TMT7 2	TMT8 2	TMT9 2	TMT0 3	TMT1 3	TMT2 3	TMT3 3	TMT4 3	TMT5 3	TMT6 3	TMT7 3	TMT8 3	TMT9 3	Sequence coverage 1 [%]	Sequence coverage 2 [%]	Sequence coverage 3 [%]	TMTcorr0 1	TMTcorr1 1	TMTcorr2 1
[truncated: 4,788 more rows]
[truncated: 57 more columns]
