# Supplementary material for: Quantitative Proteomic Analysis Reveals the Deregulation of Nicotinamide Adenine Dinucleotide Metabolism and CD38 in Inflammatory Bowel Disease
Source: Biomed Res Int. 2019 Apr 23;2019:3950628. doi: 10.1155/2019/3950628 (PMC6507272; doi:10.1155/2019/3950628)
Supplement: Supplementary 5 — Excel files: quantitation values, significance in the different comparisons performed, peptides identified, and so forth. [file 3950628.f5.zip › 3950628.f5/pathway.xlsx]

## Sheet: Reactome_GI
included	Pathway identifier	Pathway name	#Entities found	#Entities total	ratio	pValue	FDR	#Reactions found	#Reactions total	Reactions ratio	Species identifier	Species name	Submitted entities found	Mapped entities	Found reaction identifiers
yes	R-HSA-1428517	The citric acid (TCA) cycle and respiratory electron transport	41	229	0.016377	1.24345e-14	1.5854e-11	37	65	0.00551408	9606	Homo sapiens	FH;NDUFB6;COX4I1;DLST;ETFA;ETFB;COX5B;COX5A;LDHA;NNT;UQCRFS1;DLAT;NDUFV1;ACP1;IDH3A;NDUFA9;NDUFA8;PDHX;PDHA1;NDUFA5;IDH3G;MDH2;IDH1;NDUFC2;COX6C;SDHB;LRPPRC;CS;NDUFS8;SUCLA2;NDUFS5;NDUFS4;UQCRC1;OGDH;CYCS;NDUFS2;SUCLG1;UQCRC2;ACO2;DLD		R-HSA-6800870;R-HSA-70979;R-HSA-6800868;R-HSA-6799203;R-HSA-6799202;R-HSA-70982;R-HSA-204169;R-HSA-163214;R-HSA-6788523;R-HSA-163213;R-HSA-163217;R-HSA-70994;R-HSA-70997;R-HSA-450975;R-HSA-450971;R-HSA-71775;R-HSA-451033;R-HSA-71397;R-HSA-71783;R-HSA-71401;R-HSA-71849;R-HSA-164651;R-HSA-203946;R-HSA-6788556;R-HSA-6799179;R-HSA-6799178;R-HSA-169260;R-HSA-70510;R-HSA-6799191;R-HSA-169270;R-HSA-6807…
yes	R-HSA-72163	mRNA Splicing - Major Pathway	27	185	0.0132304	3.00877e-08	1.27873e-05	9	9	0.000763488	9606	Homo sapiens	RBM8A;DHX9;SF3B6;SRSF1;HNRNPR;U2AF1;YBX1;ELAVL1;SNRPD1;PAPOLA;HNRNPA1;HSPA8;HNRNPA3;SF3A2;NCBP1;FUS;LSM4;HNRNPM;HNRNPH1;HNRNPF;HNRNPA2B1;HNRNPD;PPIE;SNRPA1;HNRNPH2;SRSF6		R-HSA-72160;R-HSA-72130;R-HSA-72231;R-HSA-156661;R-HSA-72139;R-HSA-72107;R-HSA-72124;R-HSA-72143;R-HSA-72127
yes	R-HSA-71406	Pyruvate metabolism and Citric Acid (TCA) cycle	19	98	0.00700851	5.05413e-08	1.60721e-05	19	36	0.00305395	9606	Homo sapiens	PDHX;FH;PDHA1;IDH3G;MDH2;IDH1;DLST;SDHB;CS;LDHA;SUCLA2;NNT;OGDH;SUCLG1;DLAT;ACO2;DLD;IDH3A		R-HSA-70979;R-HSA-71397;R-HSA-71783;R-HSA-70982;R-HSA-71401;R-HSA-71849;R-HSA-203946;R-HSA-204169;R-HSA-70510;R-HSA-70994;R-HSA-70997;R-HSA-6807826;R-HSA-70967;R-HSA-450975;R-HSA-70971;R-HSA-450971;R-HSA-70975;R-HSA-71775;R-HSA-451033
yes	R-HSA-8950505	Gene and protein expression by JAK-STAT signaling after Interleukin-12 stimulation	15	74	0.00529214	7.40177e-07	0.000117688	8	36	0.00305395	9606	Homo sapiens	CDC42;GSTO1;HNRNPH1;CA2;HNRNPF;HNRNPA2B1;CFL1;PDCD4;SNRPA1		R-HSA-8950637;R-HSA-8950623;R-HSA-8950175;R-HSA-8950415;R-HSA-8950608;R-HSA-8950721;R-HSA-8950292;R-HSA-8950581
yes	R-HSA-109581	Apoptosis	24	180	0.0128728	8.52111e-07	0.000120148	64	126	0.0106888	9606	Homo sapiens	YWHAE;RPN2;YWHAZ;ADD1;PSMA5;PSMB6;PSMA3;PSMA1;YWHAQ;CDH1;CASP6;PSME3;CASP3;LMNA;PSMB1;TP53BP2;HIST1H1D;BAX;CTNNB1;CYCS;DSG2;DNM1L;KPNB1;YWHAH		R-HSA-351877;R-HSA-201603;R-HSA-211715;R-HSA-139906;R-HSA-351876;R-HSA-114307;R-HSA-114306;R-HSA-211206;R-HSA-201611;R-HSA-352268;R-HSA-201608;R-HSA-139913;R-HSA-4331340;R-HSA-139917;R-HSA-211219;R-HSA-168849;R-HSA-201622;R-HSA-351901;R-HSA-418846;R-HSA-418845;R-HSA-201631;R-HSA-201630;R-HSA-201629;R-HSA-201628;R-HSA-418852;R-HSA-264871;R-HSA-201639;R-HSA-211239;R-HSA-264865;R-HSA-202917;R-HSA-20…
yes	R-HSA-72203	Processing of Capped Intron-Containing Pre-mRNA	28	256	0.0183079	4.70922e-06	0.000461503	26	32	0.00271463	9606	Homo sapiens	RBM8A;DHX9;SF3B6;SRSF1;HNRNPR;U2AF1;YBX1;ELAVL1;SNRPD1;PAPOLA;HNRNPA1;HSPA8;HNRNPA3;SF3A2;NCBP1;FUS;THOC1;LSM4;HNRNPM;HNRNPH1;HNRNPF;HNRNPA2B1;HNRNPD;PPIE;SNRPA1;HNRNPH2;SRSF6		R-HSA-8849157;R-HSA-72130;R-HSA-75079;R-HSA-75081;R-HSA-75080;R-HSA-72139;R-HSA-75083;R-HSA-75082;R-HSA-72143;R-HSA-111439;R-HSA-77587;R-HSA-75097;R-HSA-75096;R-HSA-75098;R-HSA-77594;R-HSA-72095;R-HSA-72160;R-HSA-72103;R-HSA-72231;R-HSA-72107;R-HSA-72180;R-HSA-156661;R-HSA-72185;R-HSA-72124;R-HSA-72127;R-HSA-159101
yes	R-HSA-6799198	Complex I biogenesis	11	57	0.00407638	3.39175e-05	0.00308649	12	13	0.00110282	9606	Homo sapiens	NDUFA9;NDUFA8;NDUFS8;NDUFA5;NDUFB6;NDUFS5;NDUFS4;NDUFC2;NDUFS2;NDUFV1;ACP1		R-HSA-6799191;R-HSA-6800870;R-HSA-6800868;R-HSA-6799203;R-HSA-6799202;R-HSA-6799199;R-HSA-6799197;R-HSA-6799196;R-HSA-6788556;R-HSA-6799179;R-HSA-6788523;R-HSA-6799178
yes	R-HSA-450531	Regulation of mRNA stability by proteins that bind AU-rich elements	14	93	0.00665093	4.55572e-05	0.00387236	12	26	0.00220563	9606	Homo sapiens	HSPA8;RPN2;ANP32A;YWHAZ;ELAVL1;PSMA5;PSMB6;PSMA3;XPO1;PSMA1;PSME3;PSMB1;HNRNPD		R-HSA-450550;R-HSA-450551;R-HSA-450580;R-HSA-450533;R-HSA-450434;R-HSA-450466;R-HSA-450595;R-HSA-450387;R-HSA-450494;R-HSA-450620;R-HSA-517674;R-HSA-517705
yes	R-HSA-5362768	Hh mutants that don't undergo autocatalytic processing are degraded by ERAD	11	61	0.00436244	6.17842e-05	0.00482214	5	6	0.000508992	9606	Homo sapiens	PSMA5;PSMB6;ERLEC1;VCP;PSMA3;PSMA1;RPN2;PSME3;PSMB1;SEL1L;SYVN1		R-HSA-5387392;R-HSA-5362450;R-HSA-5483238;R-HSA-5387386;R-HSA-5387389
yes	R-HSA-6798695	Neutrophil degranulation	39	480	0.0343274	6.42952e-05	0.00482214	10	10	0.00084832	9606	Homo sapiens	VCP;RPN2;HEXB;IQGAP1;APEH;IQGAP2;CTSS;CST3;LGALS3;PRDX4;RAP1A;PSMB1;COTL1;STOM;MAPK1;ACAA1;CTSD;B2M;PGM1;S100A11;HMOX2;GSDMD;HSPA8;AOC1;JUP;PTGES2;FUCA1;IDH1;RNASET2;NDUFC2;ARPC5;LYZ;ILF2;PRDX6;PSMA5;PPIE;KPNB1;RAB7A		R-HSA-6798743;R-HSA-6799350;R-HSA-6798739;R-HSA-6800434;R-HSA-6798751;R-HSA-6798749;R-HSA-6798748;R-HSA-6798747;R-HSA-6800426;R-HSA-6798745
yes	R-HSA-5678895	Defective CFTR causes cystic fibrosis	11	67	0.00479153	0.000139279	0.00812995	4	7	0.000593824	9606	Homo sapiens	PSMA5;PSMB6;ERLEC1;VCP;PSMA3;PSMA1;RPN2;PSME3;PSMB1;SEL1L;ERLIN2		R-HSA-8866854;R-HSA-8866858;R-HSA-8866857;R-HSA-8866856
yes	R-HSA-450408	AUF1 (hnRNP D0) binds and destabilizes mRNA	10	56	0.00400486	0.000142631	0.00812995	4	4	0.000339328	9606	Homo sapiens	PSMA5;PSMB6;HSPA8;PSMA3;PSMA1;RPN2;PSME3;PSMB1;HNRNPD		R-HSA-450551;R-HSA-450580;R-HSA-450434;R-HSA-450466
yes	R-HSA-5626467	RHO GTPases activate IQGAPs	8	36	0.00257455	0.000153859	0.00846225	5	5	0.00042416	9606	Homo sapiens	CDC42;CDH1;CTNNA1;CTNNB1;IQGAP1;IQGAP2;TUBA4A		R-HSA-5626549;R-HSA-5626469;R-HSA-5672304;R-HSA-5626507;R-HSA-5672329
yes	R-HSA-6803207	TP53 Regulates Transcription of Caspase Activators and Caspases	6	20	0.00143031	0.000213346	0.0108806	6	17	0.00144214	9606	Homo sapiens	CASP6;CASP10;CASP1		R-HSA-6798082;R-HSA-6798081;R-HSA-6798129;R-HSA-6798126;R-HSA-6798139;R-HSA-6798138
yes	R-HSA-5358346	Hedgehog ligand biogenesis	11	72	0.00514911	0.000256174	0.0125525	5	15	0.00127248	9606	Homo sapiens	PSMA5;PSMB6;ERLEC1;VCP;PSMA3;PSMA1;RPN2;PSME3;PSMB1;SEL1L;SYVN1		R-HSA-5362448;R-HSA-5362437;R-HSA-5362441;R-HSA-5362459;R-HSA-5362412
yes	R-HSA-389661	Glyoxylate metabolism and glycine degradation	11	73	0.00522063	0.00028748	0.0135116	5	23	0.00195114	9606	Homo sapiens	GRHPR;PDHX;PDHA1;GOT2;DBT;OGDH;DLST;DLAT;ACP1;DLD		R-HSA-6793590;R-HSA-5694018;R-HSA-389826;R-HSA-6792572;R-HSA-6784393
yes	R-HSA-3299685	Detoxification of Reactive Oxygen Species	10	65	0.0046485	0.000457081	0.0205686	10	34	0.00288429	9606	Homo sapiens	PRDX3;PRDX2;GPX2;PRDX5;CYCS;PRDX6;ATOX1;TXN2		R-HSA-3322995;R-HSA-3697882;R-HSA-3697838;R-HSA-3341397;R-HSA-3343700;R-HSA-3323050;R-HSA-3341294;R-HSA-3341343;R-HSA-3697894;R-HSA-3341277
yes	R-HSA-2995383	Initiation of Nuclear Envelope Reformation	5	16	0.00114425	0.000597966	0.0251146	2	3	0.000254496	9606	Homo sapiens	PPP2R1A;LMNA;BANF1;TMPO		R-HSA-2995388;R-HSA-2995376
yes	R-HSA-2995410	Nuclear Envelope Reassembly	5	16	0.00114425	0.000597966	0.0251146	2	3	0.000254496	9606	Homo sapiens	PPP2R1A;LMNA;BANF1;TMPO		R-HSA-2995388;R-HSA-2995376
yes	R-HSA-77348	Beta oxidation of octanoyl-CoA to hexanoyl-CoA	5	18	0.00128728	0.00100767	0.0382916	4	4	0.000339328	9606	Homo sapiens	HADHB;ECHS1;ACADM;HADH		R-HSA-77329;R-HSA-77331;R-HSA-77333;R-HSA-77338
yes	R-HSA-72766	Translation	27	340	0.0243152	0.00116209	0.0419808	51	99	0.00839837	9606	Homo sapiens	RPN2;RPL10;RPL34;RPL11;MRPS10;MRPL37;APEH;NARS;IARS2;SEC11C;PTCD3;YARS;DARS2;MRPL48;MRPL45;TUFM;SARS2;PPA2;EEF1D;RPL27;EIF3C;MRRF;RPS24;EIF3B;AARS		R-HSA-1799326;R-HSA-5368279;R-HSA-156808;R-HSA-156823;R-HSA-380176;R-HSA-449937;R-HSA-156826;R-HSA-157849;R-HSA-72619;R-HSA-72621;R-HSA-5691512;R-HSA-5419261;R-HSA-71732;R-HSA-1799330;R-HSA-1799329;R-HSA-1799335;R-HSA-1799332;R-HSA-380229;R-HSA-5389842;R-HSA-5419281;R-HSA-5389845;R-HSA-379980;R-HSA-5389848;R-HSA-380239;R-HSA-5389849;R-HSA-5419264;R-HSA-5419271;R-HSA-5419268;R-HSA-5419269;R-HSA-37…
yes	R-HSA-68882	Mitotic Anaphase	19	208	0.0148752	0.0013181	0.0448153	5	11	0.000933152	9606	Homo sapiens	SEC13;RPN2;RANGAP1;TUBA4A;PSMA5;PSMB6;CENPE;PSMA3;XPO1;PSMA1;PPP2R1A;ZW10;PSME3;LMNA;PSMB1;BANF1;TMPO		R-HSA-2995388;R-HSA-2467809;R-HSA-2467811;R-HSA-174202;R-HSA-2995376
yes	R-HSA-77289	Mitochondrial Fatty Acid Beta-Oxidation	12	105	0.00750912	0.00169007	0.0523923	33	47	0.00398711	9606	Homo sapiens	HADHB;ECHS1;PCCA;ECI1;PCCB;ACADM;HADH;ACADS;MCAT;MUT;DECR1		R-HSA-77312;R-HSA-77314;R-HSA-77319;R-HSA-77254;R-HSA-77321;R-HSA-77256;R-HSA-77323;R-HSA-77325;R-HSA-77327;R-HSA-77329;R-HSA-77331;R-HSA-77333;R-HSA-77271;R-HSA-109339;R-HSA-77338;R-HSA-109338;R-HSA-109341;R-HSA-77277;R-HSA-77340;R-HSA-109343;R-HSA-109342;R-HSA-77342;R-HSA-77345;R-HSA-77344;R-HSA-77283;R-HSA-8933547;R-HSA-71010;R-HSA-109998;R-HSA-77301;R-HSA-77303;R-HSA-71031;R-HSA-77304;R-HSA-7…
yes	R-HSA-174113	SCF-beta-TrCP mediated degradation of Emi1	8	55	0.00393335	0.00233003	0.065241	3	3	0.000254496	9606	Homo sapiens	PSMA5;PSMB6;PSMA3;PSMA1;RPN2;CDH1;PSME3;PSMB1		R-HSA-174209;R-HSA-174203;R-HSA-174159
yes	R-HSA-68867	Assembly of the pre-replicative complex	9	68	0.00486305	0.00239478	0.0665517	2	12	0.00101798	9606	Homo sapiens	PSMA5;PSMB6;PSMA3;PSMA1;RPN2;PSME3;PSMB1;MCM2		R-HSA-68849;R-HSA-68825
yes	R-HSA-449147	Signaling by Interleukins	42	640	0.0457699	0.00246488	0.0665517	89	491	0.0416525	9606	Homo sapiens	RPN2;PSMB6;CDC42;RPS6KA5;CA2;PPP2R1A;CASP3;CFL1;RPS6KA1;PSMB1;CASP1;MAPK1;MAP2K6;HSPA8;MAP2K1;ANXA1;GSTO1;STAT1;STAT2;YWHAZ;PSMA5;PSMA3;TXLNA;PSMA1;HNRNPH1;HNRNPF;PSME3;HNRNPA2B1;PDCD4;SNRPA1;PTPN2		R-HSA-6785895;R-HSA-727819;R-HSA-6788582;R-HSA-8950415;R-HSA-1112727;R-HSA-8987150;R-HSA-1112602;R-HSA-8984963;R-HSA-8987266;R-HSA-914182;R-HSA-1112604;R-HSA-8985988;R-HSA-8984964;R-HSA-198669;R-HSA-8987270;R-HSA-9006873;R-HSA-8987033;R-HSA-8983835;R-HSA-450325;R-HSA-199959;R-HSA-203797;R-HSA-8950175;R-HSA-450333;R-HSA-1112587;R-HSA-8950292;R-HSA-9006870;R-HSA-448678;R-HSA-8950441;R-HSA-8985900;R…
yes	R-HSA-9604323	Negative regulation of NOTCH4 signaling	8	57	0.00407638	0.00288987	0.0740766	2	6	0.000508992	9606	Homo sapiens	PSMA5;PSMB6;PSMA3;PSMA1;RPN2;PSME3;PSMB1;YWHAZ		R-HSA-9604642;R-HSA-9604387
yes	R-HSA-8941858	Regulation of RUNX3 expression and activity	8	57	0.00407638	0.00288987	0.0740766	2	9	0.000763488	9606	Homo sapiens	PSMA5;PSMB6;PSMA3;PSMA1;RPN2;PSME3;PSMB1;EP300		R-HSA-8952408;R-HSA-8952419
yes	R-HSA-5619084	ABC transporter disorders	11	98	0.00700851	0.00296306	0.0740766	4	22	0.0018663	9606	Homo sapiens	PSMA5;PSMB6;ERLEC1;VCP;PSMA3;PSMA1;RPN2;PSME3;PSMB1;SEL1L;ERLIN2		R-HSA-8866854;R-HSA-8866858;R-HSA-8866857;R-HSA-8866856
yes	R-HSA-418990	Adherens junctions interactions	6	35	0.00250304	0.0036639	0.0857896	4	16	0.00135731	9606	Homo sapiens	AFDN;JUP;CDH1;CTNNA1;CTNNB1;CDH17		R-HSA-433725;R-HSA-419002;R-HSA-419003;R-HSA-419001
yes	R-HSA-68949	Orc1 removal from chromatin	9	73	0.00522063	0.00379663	0.0857896	2	4	0.000339328	9606	Homo sapiens	PSMA5;PSMB6;PSMA3;PSMA1;RPN2;PSME3;PSMB1;MCM2		R-HSA-68944;R-HSA-68948
yes	R-HSA-68886	M Phase	28	390	0.027891	0.00389953	0.0857896	29	66	0.00559891	9606	Homo sapiens	YWHAE;RPN2;USO1;SMC4;PSMB6;XPO1;PPP2R1A;DBT;LMNA;PSMB1;MAPK1;BANF1;APPL2;TMPO;SEC13;TUBG1;RANGAP1;TUBA4A;PSMA5;CENPE;PSMA3;PSMA1;ZW10;PSME3;NCAPD2		R-HSA-2514854;R-HSA-375302;R-HSA-2288097;R-HSA-2467809;R-HSA-5229194;R-HSA-2467811;R-HSA-2993898;R-HSA-1638803;R-HSA-2294574;R-HSA-2995388;R-HSA-2529015;R-HSA-2520883;R-HSA-2294580;R-HSA-380316;R-HSA-380508;R-HSA-2468287;R-HSA-2529020;R-HSA-2172666;R-HSA-2995376;R-HSA-2294590;R-HSA-2422927;R-HSA-2294600;R-HSA-5244669;R-HSA-2429719;R-HSA-2484822;R-HSA-2172183;R-HSA-174202;R-HSA-1638821;R-HSA-24305…
yes	R-HSA-2132295	MHC class II antigen presentation	14	148	0.0105843	0.00400929	0.0868261	22	26	0.00220563	9606	Homo sapiens	CENPE;KLC4;CD74;SEC13;CLTC;CTSD;TUBA4A;CTSS;LGMN;SEC31A;DNM2;RAB7A		R-HSA-2130336;R-HSA-2213248;R-HSA-8951498;R-HSA-2130500;R-HSA-8951500;R-HSA-2130725;R-HSA-2130504;R-HSA-2130378;R-HSA-2130731;R-HSA-2130349;R-HSA-2130478;R-HSA-2130640;R-HSA-2130641;R-HSA-2213235;R-HSA-2130706;R-HSA-2213236;R-HSA-2130486;R-HSA-2213241;R-HSA-2130393;R-HSA-2213243;R-HSA-2130619;R-HSA-2213246
yes	R-HSA-69002	DNA Replication Pre-Initiation	10	88	0.00629336	0.00413457	0.0868261	10	21	0.00178147	9606	Homo sapiens	PSMA5;PSMB6;PSMA3;PSMA1;RPN2;PSME3;PSMB1;RPA1;MCM2		R-HSA-68849;R-HSA-68960;R-HSA-68914;R-HSA-68917;R-HSA-68916;R-HSA-68919;R-HSA-68918;R-HSA-68825;R-HSA-68954;R-HSA-68940
yes	R-HSA-1500931	Cell-Cell communication	13	133	0.00951155	0.00417638	0.0877039	17	60	0.00508992	9606	Homo sapiens	JUP;ITGB4;CASK;ILK;IQGAP1;WASL;F11R;AFDN;CDH1;CTNNA1;CTNNB1;CDH17;SPTBN1		R-HSA-446083;R-HSA-432897;R-HSA-419981;R-HSA-432909;R-HSA-451403;R-HSA-446089;R-HSA-446391;R-HSA-532603;R-HSA-451377;R-HSA-432956;R-HSA-433725;R-HSA-446077;R-HSA-419002;R-HSA-419003;R-HSA-432952;R-HSA-373722;R-HSA-419001
yes	R-HSA-174084	Autodegradation of Cdh1 by Cdh1:APC/C	8	63	0.00450547	0.0052129	0.104258	2	2	0.000169664	9606	Homo sapiens	PSMA5;PSMB6;PSMA3;PSMA1;RPN2;CDH1;PSME3;PSMB1		R-HSA-174058;R-HSA-174057
yes	R-HSA-211733	Regulation of activated PAK-2p34 by proteasome mediated degradation	7	50	0.00357577	0.00524816	0.104963	1	2	0.000169664	9606	Homo sapiens	PSMA5;PSMB6;PSMA3;PSMA1;RPN2;PSME3;PSMB1		R-HSA-211715
yes	R-HSA-382556	ABC-family proteins mediated transport	12	124	0.00886791	0.00624042	0.111874	5	28	0.0023753	9606	Homo sapiens	PSMA5;PSMB6;ABCC3;ERLEC1;VCP;PSMA3;PSMA1;RPN2;PSME3;PSMB1;SEL1L;ERLIN2		R-HSA-8866551;R-HSA-1454916;R-HSA-8866546;R-HSA-8866542;R-HSA-8866553
yes	R-HSA-350562	Regulation of ornithine decarboxylase (ODC)	7	52	0.0037188	0.00644494	0.111874	1	4	0.000339328	9606	Homo sapiens	PSMA5;PSMB6;PSMA3;PSMA1;RPN2;PSME3;PSMB1		R-HSA-353125
yes	R-HSA-6803529	FGFR2 alternative splicing	5	28	0.00200243	0.00657806	0.111874	4	4	0.000339328	9606	Homo sapiens	HNRNPM;NCBP1;HNRNPH1;HNRNPF;HNRNPA1		R-HSA-6803527;R-HSA-6803523;R-HSA-6803838;R-HSA-6803836
yes	R-HSA-4608870	Asymmetric localization of PCP proteins	8	66	0.00472002	0.0068088	0.111874	3	7	0.000593824	9606	Homo sapiens	PSMA5;PSMB6;PSMA3;PSMA1;RPN2;PSME3;PSMB1;SCRIB		R-HSA-4608855;R-HSA-4608866;R-HSA-4608862
yes	R-HSA-381070	IRE1alpha activates chaperones	11	110	0.0078667	0.00685249	0.111874	6	54	0.00458093	9606	Homo sapiens	HSPA5;LMNA;SYVN1;PREB;ADD1;SEC31A		R-HSA-1791083;R-HSA-1791128;R-HSA-381217;R-HSA-1791133;R-HSA-1791084;R-HSA-1791076
yes	R-HSA-180534	Vpu mediated degradation of CD4	7	53	0.00379032	0.0071143	0.111874	1	5	0.00042416	9606	Homo sapiens	PSMA5;PSMB6;PSMA3;PSMA1;RPN2;PSME3;PSMB1		R-HSA-180573
yes	R-HSA-1236978	Cross-presentation of soluble exogenous antigens (endosomes)	7	53	0.00379032	0.0071143	0.111874	1	6	0.000508992	9606	Homo sapiens	PSMA5;PSMB6;PSMA3;PSMA1;RPN2;PSME3;PSMB1		R-HSA-1236970
yes	R-HSA-381119	Unfolded Protein Response (UPR)	14	160	0.0114425	0.00770265	0.111874	10	95	0.00805904	9606	Homo sapiens	HSPA5;LMNA;SYVN1;PREB;CALR;ADD1;SEC31A		R-HSA-1791083;R-HSA-1791082;R-HSA-381158;R-HSA-1791128;R-HSA-381217;R-HSA-1791150;R-HSA-1791133;R-HSA-1791084;R-HSA-381086;R-HSA-1791076
yes	R-HSA-75815	Ubiquitin-dependent degradation of Cyclin D	7	54	0.00386183	0.00783384	0.111874	1	5	0.00042416	9606	Homo sapiens	PSMA5;PSMB6;PSMA3;PSMA1;RPN2;PSME3;PSMB1		R-HSA-75825
yes	R-HSA-8878166	Transcriptional regulation by RUNX2	13	144	0.0102982	0.00786446	0.111874	11	84	0.00712589	9606	Homo sapiens	PSMA5;PSMB6;LGALS3;PSMA3;RPN2;PSMA1;STAT1;PSME3;PSMB1;BAX;MAPK1		R-HSA-9009208;R-HSA-8939801;R-HSA-9008475;R-HSA-8938382;R-HSA-9008015;R-HSA-9007999;R-HSA-9008110;R-HSA-9008832;R-HSA-9009362;R-HSA-8938371;R-HSA-9008839
yes	R-HSA-379724	tRNA Aminoacylation	8	68	0.00486305	0.00806149	0.111874	8	42	0.00356295	9606	Homo sapiens	NARS;YARS;SARS2;PPA2;DARS2;IARS2;AARS		R-HSA-380229;R-HSA-380176;R-HSA-71732;R-HSA-449937;R-HSA-379996;R-HSA-379980;R-HSA-380239;R-HSA-379864
yes	R-HSA-437239	Recycling pathway of L1	7	55	0.00393335	0.00860569	0.111874	7	14	0.00118765	9606	Homo sapiens	RPS6KA5;CLTC;RPS6KA1;MAPK1;TUBA4A;DNM2		R-HSA-445079;R-HSA-555065;R-HSA-445077;R-HSA-392749;R-HSA-445071;R-HSA-392748;R-HSA-374696
yes	R-HSA-8854050	FBXL7 down-regulates AURKA during mitotic entry and in early mitosis	7	55	0.00393335	0.00860569	0.111874	2	6	0.000508992	9606	Homo sapiens	PSMA5;PSMB6;PSMA3;PSMA1;RPN2;PSME3;PSMB1		R-HSA-8854071;R-HSA-8854044
yes	R-HSA-69601	Ubiquitin Mediated Degradation of Phosphorylated Cdc25A	7	55	0.00393335	0.00860569	0.111874	1	5	0.00042416	9606	Homo sapiens	PSMA5;PSMB6;PSMA3;PSMA1;RPN2;PSME3;PSMB1		R-HSA-69600
yes	R-HSA-70895	Branched-chain amino acid catabolism	8	69	0.00493456	0.0087491	0.113738	11	28	0.0023753	9606	Homo sapiens	MCCC2;ALDH6A1;AUH;HIBADH;IVD;DBT;DLD;ACAT1		R-HSA-70785;R-HSA-508308;R-HSA-70885;R-HSA-70773;R-HSA-5693153;R-HSA-70713;R-HSA-70745;R-HSA-5693148;R-HSA-70893;R-HSA-70844;R-HSA-508473
yes	R-HSA-373760	L1CAM interactions	12	130	0.009297	0.0088577	0.11515	14	54	0.00458093	9606	Homo sapiens	HSPA8;PAK1;DLG1;MAP2K1;RPS6KA5;CLTC;RPS6KA1;MAPK1;TUBA4A;SPTBN1;DNM2		R-HSA-376134;R-HSA-109860;R-HSA-109862;R-HSA-392749;R-HSA-445071;R-HSA-392748;R-HSA-392751;R-HSA-374696;R-HSA-373739;R-HSA-445079;R-HSA-555065;R-HSA-445077;R-HSA-445072;R-HSA-445087
yes	R-HSA-180585	Vif-mediated degradation of APOBEC3G	7	56	0.00400486	0.00943198	0.11831	1	4	0.000339328	9606	Homo sapiens	PSMA5;PSMB6;PSMA3;PSMA1;RPN2;PSME3;PSMB1		R-HSA-180603
yes	R-HSA-376176	Signaling by ROBO receptors	18	235	0.0168061	0.0101798	0.11831	6	60	0.00508992	9606	Homo sapiens	RPN2;RPL10;NCBP1;RBM8A;Prkar2a;RPL34;RPL11;CDC42;PSMA5;PSMB6;PAK1;PSMA3;PSMA1;PSME3;PSMB1;RPL27;RPS24		R-HSA-428533;R-HSA-9014652;R-HSA-428531;R-HSA-9010641;R-HSA-9011313;R-HSA-9014610
yes	R-HSA-532668	N-glycan trimming in the ER and Calnexin/Calreticulin cycle	7	57	0.00407638	0.0103148	0.11831	7	18	0.00152698	9606	Homo sapiens	VCP;GANAB;PRKCSH;SEL1L;SYVN1;CALR;RAD23B		R-HSA-1022127;R-HSA-548890;R-HSA-532667;R-HSA-8850594;R-HSA-901047;R-HSA-535717;R-HSA-8867288
yes	R-HSA-4641258	Degradation of DVL	7	57	0.00407638	0.0103148	0.11831	2	7	0.000593824	9606	Homo sapiens	PSMA5;PSMB6;PSMA3;PSMA1;RPN2;PSME3;PSMB1		R-HSA-1504193;R-HSA-4641260
yes	R-HSA-4641257	Degradation of AXIN	7	57	0.00407638	0.0103148	0.11831	2	8	0.000678656	9606	Homo sapiens	PSMA5;PSMB6;PSMA3;PSMA1;RPN2;PSME3;PSMB1		R-HSA-3640874;R-HSA-4641256
yes	R-HSA-9010553	Regulation of expression of SLITs and ROBOs	15	183	0.0130873	0.0103591	0.11831	3	20	0.00169664	9606	Homo sapiens	RPN2;RPL10;NCBP1;RBM8A;RPL34;RPL11;PSMA5;PSMB6;PSMA3;PSMA1;PSME3;PSMB1;RPL27;RPS24		R-HSA-9014652;R-HSA-9011313;R-HSA-9014610
yes	R-HSA-68827	CDT1 association with the CDC6:ORC:origin complex	7	59	0.00421941	0.0122586	0.13265	1	3	0.000254496	9606	Homo sapiens	PSMA5;PSMB6;PSMA3;PSMA1;RPN2;PSME3;PSMB1		R-HSA-68825
yes	R-HSA-194315	Signaling by Rho GTPases	29	447	0.0319674	0.0124918	0.13265	64	112	0.00950119	9606	Homo sapiens	YWHAE;IQGAP1;WASL;IQGAP2;MYLK;CDC42;KLC4;PAK1;XPO1;YWHAQ;CDH1;PPP2R1A;CFL1;CTNNA1;MAPK1;MYH11;YWHAH;SEC13;OCRL;ARPC5;RANGAP1;YWHAZ;TUBA4A;CENPE;ZW10;ABI1;CTNNB1		R-HSA-5665751;R-HSA-2029469;R-HSA-2029466;R-HSA-5671763;R-HSA-5668947;R-HSA-5623632;R-HSA-2029465;R-HSA-5666129;R-HSA-75016;R-HSA-2029460;R-HSA-2029456;R-HSA-5625797;R-HSA-5625796;R-HSA-5668932;R-HSA-5671749;R-HSA-5623622;R-HSA-2197691;R-HSA-2197690;R-HSA-3928608;R-HSA-5625717;R-HSA-8981931;R-HSA-194854;R-HSA-5668978;R-HSA-5666160;R-HSA-5672304;R-HSA-419232;R-HSA-5623667;R-HSA-5627775;R-HSA-56258…
yes	R-HSA-69017	CDK-mediated phosphorylation and removal of Cdc6	8	74	0.00529214	0.012862	0.13265	2	4	0.000339328	9606	Homo sapiens	PSMA5;PSMB6;PSMA3;PSMA1;RPN2;CDH1;PSME3;PSMB1		R-HSA-69015;R-HSA-69016
yes	R-HSA-195253	Degradation of beta-catenin by the destruction complex	9	90	0.00643639	0.0137011	0.137011	12	22	0.0018663	9606	Homo sapiens	PSMA5;PSMB6;PSMA3;PSMA1;RPN2;PPP2R1A;PSME3;PSMB1;CTNNB1		R-HSA-5229343;R-HSA-195283;R-HSA-195251;R-HSA-195280;R-HSA-195318;R-HSA-195287;R-HSA-195300;R-HSA-2130279;R-HSA-195275;R-HSA-195304;R-HSA-2130282;R-HSA-2130286
yes	R-HSA-5687128	MAPK6/MAPK4 signaling	10	106	0.00758063	0.0139981	0.139981	5	40	0.00339328	9606	Homo sapiens	CDC42;PSMA5;PSMB6;PAK1;PSMA3;XPO1;PSMA1;RPN2;PSME3;PSMB1		R-HSA-5687109;R-HSA-5687086;R-HSA-389788;R-HSA-5627775;R-HSA-5687112
yes	R-HSA-381038	XBP1(S) activates chaperone genes	10	106	0.00758063	0.0139981	0.139981	5	48	0.00407194	9606	Homo sapiens	LMNA;SYVN1;PREB;ADD1;SEC31A		R-HSA-1791083;R-HSA-1791128;R-HSA-1791133;R-HSA-1791084;R-HSA-1791076
yes	R-HSA-5676590	NIK-->noncanonical NF-kB signaling	7	61	0.00436244	0.0144534	0.14085	1	9	0.000763488	9606	Homo sapiens	PSMA5;PSMB6;PSMA3;PSMA1;RPN2;PSME3;PSMB1		R-HSA-5607731
yes	R-HSA-9013694	Signaling by NOTCH4	9	92	0.00657942	0.0155643	0.14085	4	20	0.00169664	9606	Homo sapiens	PSMA5;PSMB6;PSMA3;PSMA1;RPN2;PSME3;PSMB1;EP300;YWHAZ		R-HSA-9604642;R-HSA-9604387;R-HSA-9604308;R-HSA-9604664
yes	R-HSA-5610780	Degradation of GLI1 by the proteasome	7	62	0.00443396	0.01565	0.14085	2	6	0.000508992	9606	Homo sapiens	PSMA5;PSMB6;PSMA3;PSMA1;RPN2;PSME3;PSMB1		R-HSA-5610758;R-HSA-5610760
yes	R-HSA-187577	SCF(Skp2)-mediated degradation of p27/p21	7	62	0.00443396	0.01565	0.14085	1	7	0.000593824	9606	Homo sapiens	PSMA5;PSMB6;PSMA3;PSMA1;RPN2;PSME3;PSMB1		R-HSA-187574
yes	R-HSA-2467813	Separation of Sister Chromatids	15	194	0.013874	0.0166428	0.149785	3	8	0.000678656	9606	Homo sapiens	SEC13;RPN2;RANGAP1;TUBA4A;PSMA5;PSMB6;CENPE;PSMA3;XPO1;PSMA1;PPP2R1A;ZW10;PSME3;PSMB1		R-HSA-2467809;R-HSA-2467811;R-HSA-174202
yes	R-HSA-114452	Activation of BH3-only proteins	5	36	0.00257455	0.0177538	0.159785	4	19	0.00161181	9606	Homo sapiens	YWHAE;YWHAQ;TP53BP2;YWHAZ;YWHAH		R-HSA-139906;R-HSA-139899;R-HSA-139913;R-HSA-4331340
yes	R-HSA-8939902	Regulation of RUNX2 expression and activity	8	80	0.00572123	0.0194828	0.165616	6	32	0.00271463	9606	Homo sapiens	PSMA5;PSMB6;PSMA3;PSMA1;RPN2;STAT1;PSME3;PSMB1		R-HSA-8939801;R-HSA-9008475;R-HSA-9008015;R-HSA-9007999;R-HSA-9008110;R-HSA-9009362
yes	R-HSA-389958	Cooperation of Prefoldin and TriC/CCT in actin and tubulin folding	5	37	0.00264607	0.0197038	0.165616	6	6	0.000508992	9606	Homo sapiens	CCT6A;PFDN5;TUBA4A		R-HSA-390453;R-HSA-389970;R-HSA-389954;R-HSA-389980;R-HSA-389961;R-HSA-390459
yes	R-HSA-3858494	Beta-catenin independent WNT signaling	13	165	0.0118	0.0215937	0.165616	14	51	0.00432643	9606	Homo sapiens	RPN2;CLTC;SCRIB;PSMA5;PSMB6;PRDX5;PSMA3;GNG5;PSMA1;PSME3;GNB1;PSMB1;CTNNB1		R-HSA-8944362;R-HSA-4608866;R-HSA-5140747;R-HSA-4411365;R-HSA-5138433;R-HSA-4608855;R-HSA-4411383;R-HSA-5138459;R-HSA-398193;R-HSA-3965444;R-HSA-4608862;R-HSA-3965447;R-HSA-3965441;R-HSA-398040
yes	R-HSA-109688	Cleavage of Growing Transcript in the Termination Region	7	67	0.00479153	0.0227004	0.165616	4	4	0.000339328	9606	Homo sapiens	NCBP1;RBM8A;SRSF1;PAPOLA;THOC1;U2AF1;SRSF6		R-HSA-77586;R-HSA-72180;R-HSA-77592;R-HSA-111437
yes	R-HSA-4086400	PCP/CE pathway	9	99	0.00708003	0.0235602	0.165616	6	24	0.00203597	9606	Homo sapiens	PSMA5;PSMB6;PSMA3;PSMA1;RPN2;PSME3;CLTC;PSMB1;SCRIB		R-HSA-4608855;R-HSA-4608866;R-HSA-5140747;R-HSA-5138459;R-HSA-4608862;R-HSA-5138433
yes	R-HSA-2262749	Cellular response to hypoxia	8	83	0.00593578	0.0235742	0.165616	5	20	0.00169664	9606	Homo sapiens	PSMA5;PSMB6;PSMA3;PSMA1;RPN2;PSME3;PSMB1;EP300		R-HSA-1234167;R-HSA-1235035;R-HSA-1235070;R-HSA-1234159;R-HSA-1235037
yes	R-HSA-2262752	Cellular responses to stress	31	512	0.0366159	0.023626	0.165616	66	184	0.0156091	9606	Homo sapiens	YWHAE;VCP;RPN2;TXN2;PSMB6;PRDX3;PRDX2;PRDX5;CDH1;RPS6KA1;PSMB1;HIST1H1D;MAPK1;EP300;MAP2K6;HSPA8;GPX2;HSPA5;PTGES3;RPA1;PRDX6;ATOX1;TUBA4A;PSMA5;PSMA3;PSMA1;PSME3;CYCS		R-HSA-3790137;R-HSA-3228469;R-HSA-5324632;R-HSA-3857328;R-HSA-3790130;R-HSA-3857329;R-HSA-3788725;R-HSA-4793925;R-HSA-3788724;R-HSA-3371554;R-HSA-4793819;R-HSA-450325;R-HSA-3697838;R-HSA-3788705;R-HSA-5324617;R-HSA-3323050;R-HSA-5252041;R-HSA-450333;R-HSA-3788708;R-HSA-5251955;R-HSA-5251959;R-HSA-3371422;R-HSA-3341343;R-HSA-3371527;R-HSA-5251942;R-HSA-3371531;R-HSA-5082356;R-HSA-5252079;R-HSA-332…
yes	R-HSA-77286	mitochondrial fatty acid beta-oxidation of saturated fatty acids	6	53	0.00379032	0.0240472	0.168331	24	29	0.00246013	9606	Homo sapiens	HADHB;ECHS1;ACADM;HADH;ACADS		R-HSA-77345;R-HSA-77344;R-HSA-77312;R-HSA-77283;R-HSA-77314;R-HSA-77319;R-HSA-77254;R-HSA-77321;R-HSA-77256;R-HSA-77323;R-HSA-77325;R-HSA-77327;R-HSA-77329;R-HSA-77331;R-HSA-77333;R-HSA-77301;R-HSA-77271;R-HSA-77303;R-HSA-77304;R-HSA-77338;R-HSA-77277;R-HSA-77309;R-HSA-77340;R-HSA-77342
yes	R-HSA-1614558	Degradation of cysteine and homocysteine	6	54	0.00386183	0.0260156	0.173316	11	23	0.00195114	9606	Homo sapiens	TST;ETHE1;GOT2;SLC25A10;TXN2		R-HSA-1614618;R-HSA-9035227;R-HSA-9013533;R-HSA-1614605;R-HSA-9035484;R-HSA-9013471;R-HSA-9013198;R-HSA-9012721;R-HSA-1614546;R-HSA-9012597;R-HSA-9034756
yes	R-HSA-199991	Membrane Trafficking	38	661	0.0472717	0.0267931	0.173316	97	218	0.0184934	9606	Homo sapiens	YWHAE;HIP1;TSG101;CLTC;USO1;WASL;TGOLN2;LMAN1;KLC4;TFG;YWHAQ;UBQLN1;MAN1A1;SPTBN1;TBC1D15;SEC31A;YWHAH;HSPA8;SEC13;GALNT2;OCRL;ARPC5;YWHAZ;TUBA4A;DNM2;ARFGAP2;CENPE;COPS5;ZW10;RAB9A;CHMP4B;PREB;COPG1;ACBD3;STAM2;RAB7A		R-HSA-8868230;R-HSA-8868236;R-HSA-1445149;R-HSA-8877451;R-HSA-8876191;R-HSA-2316347;R-HSA-6807877;R-HSA-6807875;R-HSA-6807872;R-HSA-8867756;R-HSA-8867754;R-HSA-190519;R-HSA-432688;R-HSA-190520;R-HSA-8847544;R-HSA-6811431;R-HSA-8849350;R-HSA-8849348;R-HSA-432706;R-HSA-6811427;R-HSA-6811426;R-HSA-432707;R-HSA-8849353;R-HSA-6807868;R-HSA-6807866;R-HSA-6807864;R-HSA-8868071;R-HSA-8866279;R-HSA-886627…
yes	R-HSA-5658442	Regulation of RAS by GAPs	7	70	0.00500608	0.0278476	0.173316	1	5	0.00042416	9606	Homo sapiens	PSMA5;PSMB6;PSMA3;PSMA1;RPN2;PSME3;PSMB1		R-HSA-5658430
yes	R-HSA-1234176	Oxygen-dependent proline hydroxylation of Hypoxia-inducible Factor Alpha	7	70	0.00500608	0.0278476	0.173316	1	12	0.00101798	9606	Homo sapiens	PSMA5;PSMB6;PSMA3;PSMA1;RPN2;PSME3;PSMB1		R-HSA-1234159
yes	R-HSA-901042	Calnexin/calreticulin cycle	5	41	0.00293213	0.028886	0.173316	5	13	0.00110282	9606	Homo sapiens	GANAB;PRKCSH;SEL1L;SYVN1;CALR		R-HSA-1022127;R-HSA-548890;R-HSA-901047;R-HSA-535717;R-HSA-8867288
yes	R-HSA-446203	Asparagine N-linked glycosylation	26	421	0.030108	0.029406	0.176436	42	143	0.012131	9606	Homo sapiens	VCP;CMAS;RPN2;PRKCSH;SEL1L;USO1;LMAN1;GANAB;FUT8;TFG;MAN1A1;MGAT1;SPTBN1;SEC31A;SEC13;FUCA1;SYVN1;RAD23B;TUBA4A;ARFGAP2;DAD1;STT3A;PREB;COPG1;CALR		R-HSA-5694418;R-HSA-203973;R-HSA-446209;R-HSA-5694417;R-HSA-4084982;R-HSA-6809006;R-HSA-5694431;R-HSA-5694428;R-HSA-203977;R-HSA-6809003;R-HSA-964737;R-HSA-964830;R-HSA-548890;R-HSA-6809011;R-HSA-6809010;R-HSA-964825;R-HSA-947991;R-HSA-6807868;R-HSA-6807866;R-HSA-5694409;R-HSA-8867288;R-HSA-6807864;R-HSA-1022127;R-HSA-6807877;R-HSA-6807875;R-HSA-8850594;R-HSA-6807872;R-HSA-5694527;R-HSA-204008;R-…
yes	R-HSA-174184	Cdc20:Phospho-APC/C mediated degradation of Cyclin A	7	72	0.00514911	0.0316875	0.190125	1	3	0.000254496	9606	Homo sapiens	PSMA5;PSMB6;PSMA3;PSMA1;RPN2;PSME3;PSMB1		R-HSA-174255
yes	R-HSA-1169091	Activation of NF-kappaB in B cells	7	72	0.00514911	0.0316875	0.190125	1	10	0.00084832	9606	Homo sapiens	PSMA5;PSMB6;PSMA3;PSMA1;RPN2;PSME3;PSMB1		R-HSA-1168640
yes	R-HSA-187037	Signaling by NTRK1 (TRKA)	8	90	0.00643639	0.0353879	0.19762	18	58	0.00492026	9606	Homo sapiens	RPS6KA5;RAP1A;PPP2R1A;CLTC;RPS6KA1;MAPK1;MAPK13;DNM2		R-HSA-171011;R-HSA-170979;R-HSA-177479;R-HSA-199910;R-HSA-9612980;R-HSA-198756;R-HSA-198731;R-HSA-198669;R-HSA-169901;R-HSA-177491;R-HSA-169904;R-HSA-199959;R-HSA-199895;R-HSA-203797;R-HSA-170965;R-HSA-198746;R-HSA-199935;R-HSA-177501
yes	R-HSA-69656	Cyclin A:Cdk2-associated events at S phase entry	8	90	0.00643639	0.0353879	0.19762	2	19	0.00161181	9606	Homo sapiens	PSMA5;PSMB6;PSMA3;PSMA1;RPN2;CDH1;PSME3;PSMB1		R-HSA-187574;R-HSA-187948
yes	R-HSA-8948751	Regulation of PTEN stability and activity	7	74	0.00529214	0.0358667	0.19762	1	13	0.00110282	9606	Homo sapiens	PSMA5;PSMB6;PSMA3;PSMA1;RPN2;PSME3;PSMB1		R-HSA-8850992
yes	R-HSA-195721	Signaling by WNT	21	330	0.0236001	0.0360209	0.19762	61	156	0.0132338	9606	Homo sapiens	RPN2;CLTC;VPS26A;SCRIB;YWHAZ;CDC73;SNX3;PSMA5;PSMB6;PRDX5;PSMA3;XPO1;GNG5;PSMA1;PPP2R1A;PSME3;GNB1;DBT;PSMB1;EP300;CTNNB1		R-HSA-3322422;R-HSA-3601585;R-HSA-3769393;R-HSA-3769392;R-HSA-3364026;R-HSA-3322427;R-HSA-3322424;R-HSA-3769394;R-HSA-4608855;R-HSA-4411351;R-HSA-3769391;R-HSA-4608862;R-HSA-3364014;R-HSA-3640874;R-HSA-5665608;R-HSA-3769383;R-HSA-4411357;R-HSA-4411367;R-HSA-4608866;R-HSA-3451153;R-HSA-4411365;R-HSA-3772435;R-HSA-4641260;R-HSA-4641256;R-HSA-4411372;R-HSA-195251;R-HSA-4411383;R-HSA-3772430;R-HSA-39…
yes	R-HSA-446652	Interleukin-1 family signaling	12	162	0.0115855	0.0394345	0.19762	11	78	0.0066169	9606	Homo sapiens	PSMA5;PSMB6;MAP2K1;PSMA3;PSMA1;RPN2;PSME3;PSMB1;CASP1;PTPN2;MAP2K6		R-HSA-448678;R-HSA-727819;R-HSA-9012556;R-HSA-209061;R-HSA-9012542;R-HSA-448673;R-HSA-451649;R-HSA-9008894;R-HSA-9012689;R-HSA-448702;R-HSA-448703
yes	R-HSA-6814122	Cooperation of PDCL (PhLP1) and TRiC/CCT in G-protein beta folding	5	45	0.00321819	0.0403969	0.201985	10	11	0.000933152	9606	Homo sapiens	CCT6A;GNG5;GNB1;GNAI2		R-HSA-6814119;R-HSA-8850534;R-HSA-6814418;R-HSA-8850529;R-HSA-8850560;R-HSA-8850527;R-HSA-6814124;R-HSA-8850539;R-HSA-6814121;R-HSA-6814120
yes	R-HSA-8953897	Cellular responses to external stimuli	34	599	0.0428377	0.0404066	0.202033	69	254	0.0215473	9606	Homo sapiens	YWHAE;VCP;RPN2;TXN2;PSMB6;PRDX3;PRDX2;PRDX5;CSRP1;CDH1;RPS6KA1;PSMB1;HIST1H1D;MAPK1;EP300;MAP2K6;HSPA8;GPX2;HSPA5;PTGES3;RPA1;PRDX6;ATOX1;TUBA4A;PSMA5;PSMA3;PSMA1;PSME3;CHMP4B;CYCS		R-HSA-3790137;R-HSA-5660503;R-HSA-5682388;R-HSA-3228469;R-HSA-5324632;R-HSA-3857328;R-HSA-3790130;R-HSA-3857329;R-HSA-3788725;R-HSA-4793925;R-HSA-3788724;R-HSA-3371554;R-HSA-4793819;R-HSA-450325;R-HSA-3697838;R-HSA-3788705;R-HSA-5324617;R-HSA-3323050;R-HSA-5252041;R-HSA-450333;R-HSA-3788708;R-HSA-5251955;R-HSA-5251959;R-HSA-3371422;R-HSA-3341343;R-HSA-3371527;R-HSA-5660514;R-HSA-5251942;R-HSA-337…
yes	R-HSA-948021	Transport to the Golgi and subsequent modification	15	219	0.0156619	0.0413858	0.206929	33	60	0.00508992	9606	Homo sapiens	SEC13;FUCA1;USO1;TUBA4A;ARFGAP2;LMAN1;FUT8;TFG;PREB;MAN1A1;MGAT1;COPG1;SPTBN1;SEC31A		R-HSA-5694418;R-HSA-203973;R-HSA-5694417;R-HSA-6809006;R-HSA-5694431;R-HSA-5694428;R-HSA-203977;R-HSA-6809003;R-HSA-964737;R-HSA-964830;R-HSA-6809011;R-HSA-6809010;R-HSA-964825;R-HSA-947991;R-HSA-6807868;R-HSA-6807866;R-HSA-5694409;R-HSA-6807864;R-HSA-6807877;R-HSA-6807875;R-HSA-6807872;R-HSA-5694527;R-HSA-204008;R-HSA-5694522;R-HSA-964768;R-HSA-5694439;R-HSA-5694436;R-HSA-5694435;R-HSA-5694433;R…
no	R-HSA-69229	Ubiquitin-dependent degradation of Cyclin D1	7	54	0.00386183	0.00783384	0.111874	1	5	0.00042416	9606	Homo sapiens	PSMA5;PSMB6;PSMA3;PSMA1;RPN2;PSME3;PSMB1		R-HSA-75825
no	R-HSA-169911	Regulation of Apoptosis	7	54	0.00386183	0.00783384	0.111874	1	5	0.00042416	9606	Homo sapiens	PSMA5;PSMB6;PSMA3;PSMA1;RPN2;PSME3;PSMB1		R-HSA-211715
no	R-HSA-349425	Autodegradation of the E3 ubiquitin ligase COP1	7	54	0.00386183	0.00783384	0.111874	1	5	0.00042416	9606	Homo sapiens	PSMA5;PSMB6;PSMA3;PSMA1;RPN2;PSME3;PSMB1		R-HSA-264458
no	R-HSA-69275	G2/M Transition	17	212	0.0151613	0.00812429	0.111874	24	78	0.0066169	9606	Homo sapiens	YWHAE;RPN2;TUBG1;TUBA4A;PSMA5;PSMB6;PSMA3;XPO1;PSMA1;PPP2R1A;PSME3;DBT;PSMB1;EP300;APPL2		R-HSA-380455;R-HSA-380294;R-HSA-8852354;R-HSA-4088152;R-HSA-380303;R-HSA-8853419;R-HSA-8852298;R-HSA-8856951;R-HSA-8854071;R-HSA-3000319;R-HSA-380311;R-HSA-4088141;R-HSA-380272;R-HSA-8852306;R-HSA-8856945;R-HSA-2574845;R-HSA-8853405;R-HSA-170072;R-HSA-3000310;R-HSA-8854044;R-HSA-4088162;R-HSA-380283;R-HSA-2574840;R-HSA-8852280
no	R-HSA-8852276	The role of GTSE1 in G2/M progression after G2 checkpoint	9	83	0.00593578	0.00846089	0.111874	4	10	0.00084832	9606	Homo sapiens	PSMA5;PSMB6;PSMA3;PSMA1;RPN2;PSME3;PSMB1;TUBA4A		R-HSA-8852354;R-HSA-8852306;R-HSA-8852298;R-HSA-8852280
no	R-HSA-69613	p53-Independent G1/S DNA damage checkpoint	7	55	0.00393335	0.00860569	0.111874	1	5	0.00042416	9606	Homo sapiens	PSMA5;PSMB6;PSMA3;PSMA1;RPN2;PSME3;PSMB1		R-HSA-69600
no	R-HSA-69610	p53-Independent DNA Damage Response	7	55	0.00393335	0.00860569	0.111874	1	5	0.00042416	9606	Homo sapiens	PSMA5;PSMB6;PSMA3;PSMA1;RPN2;PSME3;PSMB1		R-HSA-69600
no	R-HSA-453274	Mitotic G2-G2/M phases	17	214	0.0153043	0.00885338	0.115094	24	80	0.00678656	9606	Homo sapiens	YWHAE;RPN2;TUBG1;TUBA4A;PSMA5;PSMB6;PSMA3;XPO1;PSMA1;PPP2R1A;PSME3;DBT;PSMB1;EP300;APPL2		R-HSA-380455;R-HSA-380294;R-HSA-8852354;R-HSA-4088152;R-HSA-380303;R-HSA-8853419;R-HSA-8852298;R-HSA-8856951;R-HSA-8854071;R-HSA-3000319;R-HSA-380311;R-HSA-4088141;R-HSA-380272;R-HSA-8852306;R-HSA-8856945;R-HSA-2574845;R-HSA-8853405;R-HSA-170072;R-HSA-3000310;R-HSA-8854044;R-HSA-4088162;R-HSA-380283;R-HSA-2574840;R-HSA-8852280
no	R-HSA-72165	mRNA Splicing - Minor Pathway	7	56	0.00400486	0.00943198	0.11831	5	5	0.00042416	9606	Homo sapiens	NCBP1;SNRPD1;SF3B6;SRSF1;YBX1;SRSF6		R-HSA-75079;R-HSA-75081;R-HSA-75080;R-HSA-75083;R-HSA-75082
no	R-HSA-162909	Host Interactions of HIV factors	13	148	0.0105843	0.0097124	0.11831	24	54	0.00458093	9606	Homo sapiens	RPN2;RANGAP1;PSMA5;PSMB6;CDK9;PSMA3;XPO1;PSMA1;PSME3;PSMB1;BANF1;B2M;KPNB1		R-HSA-167234;R-HSA-182243;R-HSA-167235;R-HSA-180739;R-HSA-180736;R-HSA-180710;R-HSA-182279;R-HSA-165028;R-HSA-180709;R-HSA-165034;R-HSA-182286;R-HSA-180622;R-HSA-180627;R-HSA-165043;R-HSA-180630;R-HSA-182263;R-HSA-165047;R-HSA-180725;R-HSA-180885;R-HSA-180603;R-HSA-180728;R-HSA-165055;R-HSA-180732;R-HSA-180573
no	R-HSA-204174	Regulation of pyruvate dehydrogenase (PDH) complex	5	31	0.00221698	0.00990923	0.11831	2	4	0.000339328	9606	Homo sapiens	PDHX;PDHA1;DLAT;DLD		R-HSA-203946;R-HSA-204169
no	R-HSA-5663205	Infectious disease	34	537	0.0384038	0.0101551	0.11831	101	330	0.0279946	9606	Homo sapiens	TSG101;RPN2;RPL10;RPL34;CLTC;RPL11;PSMB6;XPO1;CDH1;PSMB1;BANF1;KPNA2;B2M;MAP2K6;MAP2K1;PDCD6IP;TAF15;NCBP1;RANGAP1;PSMA5;CDK9;PSMA3;PSMA1;PSME3;CTNNB1;CD9;CHMP4B;RPL27;CALR;STAM2;RPS24;KPNB1		R-HSA-180739;R-HSA-8951690;R-HSA-180736;R-HSA-182279;R-HSA-175108;R-HSA-182286;R-HSA-5336413;R-HSA-5210947;R-HSA-175117;R-HSA-167181;R-HSA-8876948;R-HSA-167191;R-HSA-167192;R-HSA-162590;R-HSA-6791035;R-HSA-167196;R-HSA-167197;R-HSA-9613490;R-HSA-167459;R-HSA-9613498;R-HSA-5336417;R-HSA-167474;R-HSA-167478;R-HSA-5336420;R-HSA-5336422;R-HSA-167477;R-HSA-173115;R-HSA-167481;R-HSA-167484;R-HSA-167234…
no	R-HSA-70268	Pyruvate metabolism	7	57	0.00407638	0.0103148	0.11831	6	15	0.00127248	9606	Homo sapiens	PDHX;LDHA;PDHA1;DLAT;DLD		R-HSA-71397;R-HSA-6807826;R-HSA-71849;R-HSA-203946;R-HSA-204169;R-HSA-70510
no	R-HSA-69206	G1/S Transition	13	150	0.0107273	0.0107554	0.11831	12	61	0.00517475	9606	Homo sapiens	PSMA5;PSMB6;PSMA3;RRM2;PSMA1;RPN2;PPP2R1A;PSME3;PSMB1;RPA1;MCM2		R-HSA-68960;R-HSA-68914;R-HSA-68917;R-HSA-187574;R-HSA-68916;R-HSA-68919;R-HSA-8961982;R-HSA-68918;R-HSA-68954;R-HSA-8961972;R-HSA-68940;R-HSA-113503
no	R-HSA-174178	APC/C:Cdh1 mediated degradation of Cdc20 and other APC/C:Cdh1 targeted proteins in late mitosis/early G1	8	72	0.00514911	0.0110757	0.121833	4	4	0.000339328	9606	Homo sapiens	PSMA5;PSMB6;PSMA3;PSMA1;RPN2;CDH1;PSME3;PSMB1		R-HSA-174195;R-HSA-174088;R-HSA-174105;R-HSA-188191
no	R-HSA-72187	mRNA 3'-end processing	7	58	0.00414789	0.0112564	0.12382	3	3	0.000254496	9606	Homo sapiens	NCBP1;RBM8A;SRSF1;PAPOLA;THOC1;U2AF1;SRSF6		R-HSA-8849157;R-HSA-72180;R-HSA-72185
no	R-HSA-69541	Stabilization of p53	7	59	0.00421941	0.0122586	0.13265	1	15	0.00127248	9606	Homo sapiens	PSMA5;PSMB6;PSMA3;PSMA1;RPN2;PSME3;PSMB1		R-HSA-264458
no	R-HSA-162906	HIV Infection	19	260	0.018594	0.013265	0.13265	76	158	0.0134035	9606	Homo sapiens	PDCD6IP;TAF15;TSG101;RPN2;NCBP1;RANGAP1;PSMA5;PSMB6;CDK9;PSMA3;XPO1;PSMA1;PSME3;PSMB1;CHMP4B;BANF1;B2M;KPNB1		R-HSA-180739;R-HSA-8951690;R-HSA-180736;R-HSA-182279;R-HSA-175108;R-HSA-3159227;R-HSA-182286;R-HSA-180622;R-HSA-175117;R-HSA-167181;R-HSA-175250;R-HSA-180627;R-HSA-180630;R-HSA-167191;R-HSA-180885;R-HSA-167192;R-HSA-162590;R-HSA-167196;R-HSA-167197;R-HSA-164514;R-HSA-9613490;R-HSA-167459;R-HSA-167072;R-HSA-167076;R-HSA-165028;R-HSA-167077;R-HSA-164522;R-HSA-9613498;R-HSA-165034;R-HSA-167083;R-HSA…
no	R-HSA-69620	Cell Cycle Checkpoints	20	279	0.0199528	0.013584	0.13584	15	57	0.00483543	9606	Homo sapiens	YWHAE;SEC13;RPN2;RPA1;RANGAP1;YWHAZ;PSMA5;PSMB6;CENPE;PSMA3;XPO1;PSMA1;YWHAQ;PPP2R1A;ZW10;PSME3;PSMB1;YWHAH;MCM2		R-HSA-69600;R-HSA-141409;R-HSA-6799332;R-HSA-8852354;R-HSA-176101;R-HSA-176298;R-HSA-75016;R-HSA-176264;R-HSA-141422;R-HSA-176175;R-HSA-264458;R-HSA-141431;R-HSA-176250;R-HSA-176318;R-HSA-141439
no	R-HSA-69278	Cell Cycle, Mitotic	35	570	0.0407638	0.0140325	0.140325	98	322	0.0273159	9606	Homo sapiens	YWHAE;RPN2;USO1;SMC4;PSMB6;XPO1;CDH1;PPP2R1A;DBT;LMNA;PSMB1;MAPK1;EP300;BANF1;APPL2;TMPO;SEC13;RRM2;RPA1;TUBG1;RANGAP1;TUBA4A;PSMA5;CENPE;PSMA3;PSMA1;ZW10;PSME3;NCAPD2;MCM2		R-HSA-375302;R-HSA-8852354;R-HSA-174088;R-HSA-2294574;R-HSA-174097;R-HSA-2520883;R-HSA-69140;R-HSA-69142;R-HSA-2294580;R-HSA-69144;R-HSA-8853405;R-HSA-174105;R-HSA-188191;R-HSA-2294590;R-HSA-380455;R-HSA-174122;R-HSA-8853419;R-HSA-176942;R-HSA-174124;R-HSA-187948;R-HSA-75825;R-HSA-2429719;R-HSA-68914;R-HSA-68917;R-HSA-68916;R-HSA-68919;R-HSA-8961982;R-HSA-2172183;R-HSA-68918;R-HSA-174139;R-HSA-89…
no	R-HSA-5610783	Degradation of GLI2 by the proteasome	7	62	0.00443396	0.01565	0.14085	1	5	0.00042416	9606	Homo sapiens	PSMA5;PSMB6;PSMA3;PSMA1;RPN2;PSME3;PSMB1		R-HSA-5610757
no	R-HSA-5610785	GLI3 is processed to GLI3R by the proteasome	7	62	0.00443396	0.01565	0.14085	1	5	0.00042416	9606	Homo sapiens	PSMA5;PSMB6;PSMA3;PSMA1;RPN2;PSME3;PSMB1		R-HSA-5610754
no	R-HSA-446728	Cell junction organization	9	94	0.00672245	0.0176073	0.158466	13	37	0.00313879	9606	Homo sapiens	AFDN;JUP;CDH1;ITGB4;CTNNA1;CTNNB1;ILK;F11R;CDH17		R-HSA-446083;R-HSA-432897;R-HSA-419981;R-HSA-432909;R-HSA-446089;R-HSA-446391;R-HSA-432956;R-HSA-433725;R-HSA-446077;R-HSA-419002;R-HSA-419003;R-HSA-432952;R-HSA-419001
no	R-HSA-1640170	Cell Cycle	40	682	0.0487735	0.0177773	0.159995	128	411	0.034866	9606	Homo sapiens	YWHAE;RPN2;USO1;SMC4;PSMB6;XPO1;YWHAQ;CDH1;PPP2R1A;DBT;LMNA;PSMB1;MAPK1;EP300;BANF1;APPL2;TMPO;YWHAH;SEC13;RRM2;UBE2I;RPA1;TUBG1;RANGAP1;YWHAZ;TUBA4A;PSMA5;CENPE;PSMA3;PSMA1;DKC1;ZW10;PSME3;NCAPD2;MCM2		R-HSA-375302;R-HSA-8852354;R-HSA-75016;R-HSA-174088;R-HSA-164616;R-HSA-164617;R-HSA-2294574;R-HSA-164620;R-HSA-264458;R-HSA-163090;R-HSA-174097;R-HSA-912408;R-HSA-2520883;R-HSA-69140;R-HSA-69142;R-HSA-2294580;R-HSA-163099;R-HSA-69144;R-HSA-8853405;R-HSA-163096;R-HSA-174105;R-HSA-188191;R-HSA-2294590;R-HSA-912429;R-HSA-380455;R-HSA-174122;R-HSA-8853419;R-HSA-176942;R-HSA-176175;R-HSA-174124;R-HSA-…
no	R-HSA-5607761	Dectin-1 mediated noncanonical NF-kB signaling	7	66	0.00472002	0.021142	0.165616	1	9	0.000763488	9606	Homo sapiens	PSMA5;PSMB6;PSMA3;PSMA1;RPN2;PSME3;PSMB1		R-HSA-5607731
no	R-HSA-176408	Regulation of APC/C activators between G1/S and early anaphase	8	82	0.00586426	0.0221489	0.165616	10	14	0.00118765	9606	Homo sapiens	PSMA5;PSMB6;PSMA3;PSMA1;RPN2;CDH1;PSME3;PSMB1		R-HSA-188371;R-HSA-174209;R-HSA-174097;R-HSA-174122;R-HSA-174203;R-HSA-174251;R-HSA-174139;R-HSA-174174;R-HSA-174159;R-HSA-174079
no	R-HSA-73856	RNA Polymerase II Transcription Termination	7	67	0.00479153	0.0227004	0.165616	4	4	0.000339328	9606	Homo sapiens	NCBP1;RBM8A;SRSF1;PAPOLA;THOC1;U2AF1;SRSF6		R-HSA-77586;R-HSA-72180;R-HSA-77592;R-HSA-111437
no	R-HSA-174154	APC/C:Cdc20 mediated degradation of Securin	7	67	0.00479153	0.0227004	0.165616	1	3	0.000254496	9606	Homo sapiens	PSMA5;PSMB6;PSMA3;PSMA1;RPN2;PSME3;PSMB1		R-HSA-174202
no	R-HSA-421270	Cell-cell junction organization	7	67	0.00479153	0.0227004	0.165616	5	21	0.00178147	9606	Homo sapiens	AFDN;JUP;CDH1;CTNNA1;CTNNB1;F11R;CDH17		R-HSA-433725;R-HSA-419981;R-HSA-419002;R-HSA-419003;R-HSA-419001
no	R-HSA-69239	Synthesis of DNA	11	132	0.00944003	0.0231828	0.165616	10	26	0.00220563	9606	Homo sapiens	PSMA5;PSMB6;PSMA3;PSMA1;RPN2;CDH1;PSME3;PSMB1;RPA1;MCM2		R-HSA-68944;R-HSA-68948;R-HSA-69140;R-HSA-69015;R-HSA-69142;R-HSA-69016;R-HSA-69144;R-HSA-69019;R-HSA-176942;R-HSA-169468
no	R-HSA-1234174	Regulation of Hypoxia-inducible Factor (HIF) by oxygen	8	83	0.00593578	0.0235742	0.165616	5	20	0.00169664	9606	Homo sapiens	PSMA5;PSMB6;PSMA3;PSMA1;RPN2;PSME3;PSMB1;EP300		R-HSA-1234167;R-HSA-1235035;R-HSA-1235070;R-HSA-1234159;R-HSA-1235037
no	R-HSA-445355	Smooth Muscle Contraction	5	39	0.0027891	0.0240128	0.168089	7	9	0.000763488	9606	Homo sapiens	PAK1;ANXA1;TPM4;MYH11;MYLK		R-HSA-445700;R-HSA-445813;R-HSA-445797;R-HSA-445699;R-HSA-5263628;R-HSA-445704;R-HSA-445705
no	R-HSA-9609507	Protein localization	11	133	0.00951155	0.0243093	0.170165	16	40	0.00339328	9606	Homo sapiens	TIMM8A;IDH3G;EPHX2;IDH1;ECI1;ECH1;HSPD1;LGALS4;CS;AGPS;ACO2;ACAA1;DLD;SLC25A13		R-HSA-1299475;R-HSA-9033514;R-HSA-1268022;R-HSA-1299478;R-HSA-1307802;R-HSA-9033506;R-HSA-1299480;R-HSA-8986181;R-HSA-1299484;R-HSA-9033529;R-HSA-9033240;R-HSA-9033233;R-HSA-9033232;R-HSA-9033235;R-HSA-9033236;R-HSA-9033238
no	R-HSA-68877	Mitotic Prometaphase	15	207	0.0148037	0.0274448	0.173316	11	15	0.00127248	9606	Homo sapiens	YWHAE;SEC13;TUBG1;RANGAP1;SMC4;TUBA4A;CENPE;XPO1;PPP2R1A;ZW10;DBT;NCAPD2;APPL2		R-HSA-2514854;R-HSA-2529015;R-HSA-2484822;R-HSA-375302;R-HSA-2520883;R-HSA-380316;R-HSA-380508;R-HSA-1638803;R-HSA-2468287;R-HSA-2529020;R-HSA-1638821
no	R-HSA-69580	p53-Dependent G1/S DNA damage checkpoint	7	70	0.00500608	0.0278476	0.173316	1	22	0.0018663	9606	Homo sapiens	PSMA5;PSMB6;PSMA3;PSMA1;RPN2;PSME3;PSMB1		R-HSA-264458
no	R-HSA-69563	p53-Dependent G1 DNA Damage Response	7	70	0.00500608	0.0278476	0.173316	1	22	0.0018663	9606	Homo sapiens	PSMA5;PSMB6;PSMA3;PSMA1;RPN2;PSME3;PSMB1		R-HSA-264458
no	R-HSA-5663213	RHO GTPases Activate WASPs and WAVEs	5	41	0.00293213	0.028886	0.173316	10	10	0.00084832	9606	Homo sapiens	CDC42;ABI1;MAPK1;ARPC5;WASL		R-HSA-2130194;R-HSA-2029469;R-HSA-2197698;R-HSA-2029466;R-HSA-442592;R-HSA-2029465;R-HSA-2197691;R-HSA-2197690;R-HSA-442586;R-HSA-2029473
no	R-HSA-422475	Axon guidance	34	583	0.0416935	0.029355	0.17613	51	297	0.0251951	9606	Homo sapiens	RPN2;RPL10;RBM8A;RPL34;CLTC;RPL11;WASL;PSMB6;CDC42;PAK1;RPS6KA5;CFL1;RPS6KA1;PSMB1;MAPK1;MYH11;SPTBN1;HSPA8;MAP2K1;NCBP1;Prkar2a;ARPC5;TUBA4A;DNM2;MAPK13;PSMA5;DLG1;PSMA3;PSMA1;PSME3;RPL27;RPS24		R-HSA-3928632;R-HSA-445071;R-HSA-3928625;R-HSA-3928619;R-HSA-445079;R-HSA-445077;R-HSA-3928616;R-HSA-451347;R-HSA-445072;R-HSA-3928620;R-HSA-445087;R-HSA-3928608;R-HSA-451366;R-HSA-3928601;R-HSA-3928600;R-HSA-418850;R-HSA-109860;R-HSA-109862;R-HSA-3928595;R-HSA-392749;R-HSA-392748;R-HSA-392751;R-HSA-374696;R-HSA-555065;R-HSA-391868;R-HSA-391871;R-HSA-418874;R-HSA-399930;R-HSA-391865;R-HSA-376123;…
no	R-HSA-453279	Mitotic G1-G1/S phases	13	173	0.0123722	0.0299665	0.179799	14	98	0.00831354	9606	Homo sapiens	PSMA5;PSMB6;PSMA3;RRM2;PSMA1;RPN2;PPP2R1A;PSME3;PSMB1;RPA1;MCM2		R-HSA-68960;R-HSA-68940;R-HSA-68914;R-HSA-68917;R-HSA-187574;R-HSA-68916;R-HSA-68919;R-HSA-8961982;R-HSA-68918;R-HSA-1363276;R-HSA-68954;R-HSA-8961972;R-HSA-113503;R-HSA-1363274
no	R-HSA-69615	G1/S DNA Damage Checkpoints	7	72	0.00514911	0.0316875	0.190125	2	27	0.00229046	9606	Homo sapiens	PSMA5;PSMB6;PSMA3;PSMA1;RPN2;PSME3;PSMB1		R-HSA-69600;R-HSA-264458
no	R-HSA-179419	APC:Cdc20 mediated degradation of cell cycle proteins prior to satisfation of the cell cycle checkpoint	7	73	0.00522063	0.033734	0.19762	1	6	0.000508992	9606	Homo sapiens	PSMA5;PSMB6;PSMA3;PSMA1;RPN2;PSME3;PSMB1		R-HSA-174255
no	R-HSA-69306	DNA Replication	11	141	0.0100837	0.0347939	0.19762	20	47	0.00398711	9606	Homo sapiens	PSMA5;PSMB6;PSMA3;PSMA1;RPN2;CDH1;PSME3;PSMB1;RPA1;MCM2		R-HSA-68960;R-HSA-176942;R-HSA-68940;R-HSA-68849;R-HSA-68944;R-HSA-68914;R-HSA-68917;R-HSA-68916;R-HSA-68948;R-HSA-69140;R-HSA-69015;R-HSA-68919;R-HSA-68918;R-HSA-69142;R-HSA-68825;R-HSA-69016;R-HSA-69144;R-HSA-69019;R-HSA-68954;R-HSA-169468
no	R-HSA-453276	Regulation of mitotic cell cycle	8	90	0.00643639	0.0353879	0.19762	20	38	0.00322362	9606	Homo sapiens	PSMA5;PSMB6;PSMA3;PSMA1;RPN2;CDH1;PSME3;PSMB1		R-HSA-174209;R-HSA-174122;R-HSA-174058;R-HSA-174251;R-HSA-174088;R-HSA-174057;R-HSA-174159;R-HSA-174255;R-HSA-174124;R-HSA-174195;R-HSA-188371;R-HSA-174097;R-HSA-174070;R-HSA-174202;R-HSA-174203;R-HSA-174139;R-HSA-174105;R-HSA-174174;R-HSA-188191;R-HSA-174079
no	R-HSA-174143	APC/C-mediated degradation of cell cycle proteins	8	90	0.00643639	0.0353879	0.19762	20	38	0.00322362	9606	Homo sapiens	PSMA5;PSMB6;PSMA3;PSMA1;RPN2;CDH1;PSME3;PSMB1		R-HSA-174209;R-HSA-174122;R-HSA-174058;R-HSA-174251;R-HSA-174088;R-HSA-174057;R-HSA-174159;R-HSA-174255;R-HSA-174124;R-HSA-174195;R-HSA-188371;R-HSA-174097;R-HSA-174070;R-HSA-174202;R-HSA-174203;R-HSA-174139;R-HSA-174105;R-HSA-174174;R-HSA-188191;R-HSA-174079
no	R-HSA-5610787	Hedgehog 'off' state	10	124	0.00886791	0.035579	0.19762	7	32	0.00271463	9606	Homo sapiens	PSMA5;PSMB6;PSMA3;PSMA1;RPN2;Prkar2a;PSME3;PSMB1;TUBA4A		R-HSA-5610757;R-HSA-5610758;R-HSA-5610754;R-HSA-5610749;R-HSA-5610733;R-HSA-5610767;R-HSA-5610760
no	R-HSA-176409	APC/C:Cdc20 mediated degradation of mitotic proteins	7	75	0.00536366	0.0380866	0.19762	2	13	0.00110282	9606	Homo sapiens	PSMA5;PSMB6;PSMA3;PSMA1;RPN2;PSME3;PSMB1		R-HSA-174202;R-HSA-174255
no	R-HSA-71291	Metabolism of amino acids and derivatives	37	660	0.0472002	0.0391318	0.19762	35	283	0.0240075	9606	Homo sapiens	GCDH;RPN2;RPL10;HIBADH;RPL34;RPL11;DLST;SLC3A2;ACAT1;TXN2;PSMB6;AUH;DBT;PSMB1;DLAT;ACP1;MCCC2;PDHX;PDHA1;GOT2;PSMA5;GRHPR;ALDH6A1;PSMA3;TST;PSMA1;ETHE1;IVD;PSME3;OGDH;SLC25A10;RPL27;DLD;RPS24		R-HSA-70785;R-HSA-1614618;R-HSA-70596;R-HSA-71046;R-HSA-389826;R-HSA-9013198;R-HSA-5693148;R-HSA-1614546;R-HSA-9034756;R-HSA-6793590;R-HSA-9035227;R-HSA-508308;R-HSA-5694018;R-HSA-70613;R-HSA-9013533;R-HSA-1614605;R-HSA-9035484;R-HSA-9013471;R-HSA-70745;R-HSA-6792572;R-HSA-353125;R-HSA-70885;R-HSA-70893;R-HSA-352232;R-HSA-6784393;R-HSA-70773;R-HSA-2408529;R-HSA-5693153;R-HSA-70713;R-HSA-9012721;R…
no	R-HSA-5632684	Hedgehog 'on' state	8	92	0.00657942	0.0393866	0.19762	3	37	0.00313879	9606	Homo sapiens	PSMA5;PSMB6;PSMA3;PSMA1;RPN2;PSME3;PSMB1;CDC73		R-HSA-5635845;R-HSA-5635868;R-HSA-5635854
no	R-HSA-9020702	Interleukin-1 signaling	9	109	0.00779518	0.039524	0.19762	3	45	0.00381744	9606	Homo sapiens	PSMA5;PSMB6;MAP2K1;PSMA3;PSMA1;RPN2;PSME3;PSMB1;MAP2K6		R-HSA-727819;R-HSA-209061;R-HSA-451649
no	R-HSA-176814	Activation of APC/C and APC/C:Cdc20 mediated degradation of mitotic proteins	7	76	0.00543517	0.0403949	0.201974	2	15	0.00127248	9606	Homo sapiens	PSMA5;PSMB6;PSMA3;PSMA1;RPN2;PSME3;PSMB1		R-HSA-174202;R-HSA-174255
no	R-HSA-432722	Golgi Associated Vesicle Biogenesis	6	61	0.00436244	0.0428065	0.214032	5	7	0.000593824	9606	Homo sapiens	TGOLN2;HSPA8;CLTC;OCRL;ACBD3;DNM2		R-HSA-421831;R-HSA-8874979;R-HSA-421836;R-HSA-421835;R-HSA-421833
no	R-HSA-611105	Respiratory electron transport	23	115	0.00822427	1.13033e-09	7.20021e-07	18	19	0.00161181	9606	Homo sapiens	NDUFA9;NDUFA8;NDUFA5;NDUFB6;COX4I1;NDUFC2;ETFA;ETFB;COX5B;COX6C;SDHB;COX5A;LRPPRC;NDUFS8;NDUFS5;NDUFS4;UQCRC1;UQCRFS1;CYCS;NDUFS2;UQCRC2;NDUFV1;ACP1		R-HSA-6800870;R-HSA-6800868;R-HSA-6799203;R-HSA-6799202;R-HSA-164651;R-HSA-6788556;R-HSA-6799179;R-HSA-163214;R-HSA-6788523;R-HSA-6799178;R-HSA-169260;R-HSA-163213;R-HSA-6799191;R-HSA-163217;R-HSA-169270;R-HSA-6799199;R-HSA-6799197;R-HSA-6799196
no	R-HSA-163200	Respiratory electron transport, ATP synthesis by chemiosmotic coupling, and heat production by uncoupling proteins.	23	146	0.0104413	8.45267e-08	1.99824e-05	18	29	0.00246013	9606	Homo sapiens	NDUFA9;NDUFA8;NDUFA5;NDUFB6;COX4I1;NDUFC2;ETFA;ETFB;COX5B;COX6C;SDHB;COX5A;LRPPRC;NDUFS8;NDUFS5;NDUFS4;UQCRC1;UQCRFS1;CYCS;NDUFS2;UQCRC2;NDUFV1;ACP1		R-HSA-6800870;R-HSA-6800868;R-HSA-6799203;R-HSA-6799202;R-HSA-164651;R-HSA-6788556;R-HSA-6799179;R-HSA-163214;R-HSA-6788523;R-HSA-6799178;R-HSA-169260;R-HSA-163213;R-HSA-6799191;R-HSA-163217;R-HSA-169270;R-HSA-6799199;R-HSA-6799197;R-HSA-6799196
no	R-HSA-72172	mRNA Splicing	27	196	0.014017	9.42566e-08	1.99824e-05	14	14	0.00118765	9606	Homo sapiens	RBM8A;DHX9;SF3B6;SRSF1;HNRNPR;U2AF1;YBX1;ELAVL1;SNRPD1;PAPOLA;HNRNPA1;HSPA8;HNRNPA3;SF3A2;NCBP1;FUS;LSM4;HNRNPM;HNRNPH1;HNRNPF;HNRNPA2B1;HNRNPD;PPIE;SNRPA1;HNRNPH2;SRSF6		R-HSA-72160;R-HSA-72130;R-HSA-75079;R-HSA-72231;R-HSA-75081;R-HSA-75080;R-HSA-72139;R-HSA-72107;R-HSA-75083;R-HSA-75082;R-HSA-72143;R-HSA-156661;R-HSA-72124;R-HSA-72127
no	R-HSA-71403	Citric acid cycle (TCA cycle)	13	50	0.00357577	2.66227e-07	4.84533e-05	13	17	0.00144214	9606	Homo sapiens	FH;IDH3G;MDH2;IDH1;DLST;SDHB;CS;SUCLA2;NNT;OGDH;SUCLG1;ACO2;DLD;IDH3A		R-HSA-70979;R-HSA-71783;R-HSA-70982;R-HSA-71401;R-HSA-70994;R-HSA-70997;R-HSA-70967;R-HSA-450975;R-HSA-70971;R-HSA-450971;R-HSA-70975;R-HSA-71775;R-HSA-451033
no	R-HSA-5357801	Programmed Cell Death	24	188	0.0134449	1.7872e-06	0.000226974	64	139	0.0117917	9606	Homo sapiens	YWHAE;RPN2;YWHAZ;ADD1;PSMA5;PSMB6;PSMA3;PSMA1;YWHAQ;CDH1;CASP6;PSME3;CASP3;LMNA;PSMB1;TP53BP2;HIST1H1D;BAX;CTNNB1;CYCS;DSG2;DNM1L;KPNB1;YWHAH		R-HSA-351877;R-HSA-201603;R-HSA-211715;R-HSA-139906;R-HSA-351876;R-HSA-114307;R-HSA-114306;R-HSA-211206;R-HSA-201611;R-HSA-352268;R-HSA-201608;R-HSA-139913;R-HSA-4331340;R-HSA-139917;R-HSA-211219;R-HSA-168849;R-HSA-201622;R-HSA-351901;R-HSA-418846;R-HSA-418845;R-HSA-201631;R-HSA-201630;R-HSA-201629;R-HSA-201628;R-HSA-418852;R-HSA-264871;R-HSA-201639;R-HSA-211239;R-HSA-264865;R-HSA-202917;R-HSA-20…
no	R-HSA-9020591	Interleukin-12 signaling	15	85	0.00607881	3.92378e-06	0.000451234	8	56	0.00475059	9606	Homo sapiens	CDC42;GSTO1;HNRNPH1;CA2;HNRNPF;HNRNPA2B1;CFL1;PDCD4;SNRPA1		R-HSA-8950637;R-HSA-8950623;R-HSA-8950175;R-HSA-8950415;R-HSA-8950608;R-HSA-8950721;R-HSA-8950292;R-HSA-8950581
no	R-HSA-447115	Interleukin-12 family signaling	16	97	0.00693699	4.3803e-06	0.000461503	25	114	0.00967085	9606	Homo sapiens	CDC42;GSTO1;HNRNPH1;CA2;STAT1;HNRNPF;HNRNPA2B1;CFL1;PDCD4;SNRPA1		R-HSA-8950733;R-HSA-8950415;R-HSA-8984014;R-HSA-8950721;R-HSA-8984963;R-HSA-8984964;R-HSA-8983835;R-HSA-8950623;R-HSA-8950175;R-HSA-8950608;R-HSA-8950292;R-HSA-8984021;R-HSA-8950485;R-HSA-8984023;R-HSA-8950441;R-HSA-8950637;R-HSA-8983983;R-HSA-8983841;R-HSA-8983845;R-HSA-8950522;R-HSA-8983996;R-HSA-8950782;R-HSA-8950581;R-HSA-8950453;R-HSA-8950518
no	R-HSA-5387390	Hh mutants abrogate ligand secretion	11	64	0.00457699	9.3889e-05	0.00657223	5	7	0.000593824	9606	Homo sapiens	PSMA5;PSMB6;ERLEC1;VCP;PSMA3;PSMA1;RPN2;PSME3;PSMB1;SEL1L;SYVN1		R-HSA-5387392;R-HSA-5362450;R-HSA-5483238;R-HSA-5387386;R-HSA-5387389
no	R-HSA-8953854	Metabolism of RNA	55	782	0.0559251	0.000103695	0.00671604	74	187	0.0158636	9606	Homo sapiens	TP53RK;RPL34;RTCB;HNRNPR;YBX1;ELAVL1;XPO1;SNRPD1;PPP2R1A;DBT;PAPOLA;NCBP1;THOC1;YWHAZ;PSMA5;PSMA3;PSMA1;HNRNPH1;DKC1;NCL;PSME3;PPIE;SNRPA1;RPL27;HNRNPH2;SRSF6;RPN2;ANP32A;RPL10;RBM8A;DHX9;SF3B6;RPL11;SRSF1;DDX21;U2AF1;PSMB6;PSMB1;GAR1;HNRNPA1;HSPA8;HNRNPA3;SF3A2;FUS;LSM4;HNRNPM;HNRNPF;HNRNPA2B1;CNOT3;HNRNPD;RPS24		R-HSA-8849157;R-HSA-450434;R-HSA-429955;R-HSA-6784494;R-HSA-77585;R-HSA-77584;R-HSA-191763;R-HSA-450580;R-HSA-77587;R-HSA-429845;R-HSA-77586;R-HSA-77589;R-HSA-77591;R-HSA-77590;R-HSA-77593;R-HSA-77592;R-HSA-77594;R-HSA-429978;R-HSA-6790905;R-HSA-72095;R-HSA-927889;R-HSA-429860;R-HSA-927789;R-HSA-450466;R-HSA-450595;R-HSA-72103;R-HSA-77095;R-HSA-72231;R-HSA-77094;R-HSA-191786;R-HSA-72107;R-HSA-191…
no	R-HSA-75153	Apoptotic execution phase	10	54	0.00386183	0.000106604	0.00671604	42	57	0.00483543	9606	Homo sapiens	CDH1;CASP6;CASP3;LMNA;HIST1H1D;CTNNB1;DSG2;DNM1L;ADD1;KPNB1		R-HSA-351877;R-HSA-201603;R-HSA-202947;R-HSA-211651;R-HSA-351876;R-HSA-211206;R-HSA-201611;R-HSA-352268;R-HSA-351948;R-HSA-201608;R-HSA-212552;R-HSA-211219;R-HSA-202960;R-HSA-202967;R-HSA-201622;R-HSA-202966;R-HSA-351901;R-HSA-202969;R-HSA-201631;R-HSA-201630;R-HSA-201629;R-HSA-201628;R-HSA-264871;R-HSA-201639;R-HSA-211239;R-HSA-264865;R-HSA-202917;R-HSA-201636;R-HSA-9029667;R-HSA-201640;R-HSA-35…
no	R-HSA-195258	RHO GTPase Effectors	28	316	0.0225989	0.000176199	0.00933856	59	107	0.00907703	9606	Homo sapiens	YWHAE;IQGAP1;WASL;IQGAP2;MYLK;CDC42;KLC4;PAK1;XPO1;YWHAQ;CDH1;PPP2R1A;CFL1;CTNNA1;MAPK1;MYH11;YWHAH;SEC13;ARPC5;RANGAP1;YWHAZ;TUBA4A;CENPE;ZW10;ABI1;CTNNB1		R-HSA-5665751;R-HSA-2029469;R-HSA-2029466;R-HSA-5671763;R-HSA-5668947;R-HSA-5623632;R-HSA-2029465;R-HSA-5666129;R-HSA-75016;R-HSA-2029460;R-HSA-2029456;R-HSA-5625797;R-HSA-5625796;R-HSA-5668932;R-HSA-5671749;R-HSA-5623622;R-HSA-2197691;R-HSA-2197690;R-HSA-3928608;R-HSA-5625717;R-HSA-8981931;R-HSA-5668978;R-HSA-5666160;R-HSA-5672304;R-HSA-419232;R-HSA-5623667;R-HSA-5627775;R-HSA-5625849;R-HSA-5625…
no	R-HSA-5633008	TP53 Regulates Transcription of Cell Death Genes	11	83	0.00593578	0.000820315	0.0336329	16	68	0.00576858	9606	Homo sapiens	CASP6;CASP10;TP53BP2;CASP1;BAX;NDRG1		R-HSA-3700984;R-HSA-6799815;R-HSA-6799462;R-HSA-6798082;R-HSA-6798081;R-HSA-6800001;R-HSA-6798126;R-HSA-139913;R-HSA-3700981;R-HSA-4331340;R-HSA-6799441;R-HSA-6798129;R-HSA-5633314;R-HSA-5633295;R-HSA-6798139;R-HSA-6798138
no	R-HSA-77350	Beta oxidation of hexanoyl-CoA to butanoyl-CoA	5	18	0.00128728	0.00100767	0.0382916	4	4	0.000339328	9606	Homo sapiens	HADHB;ECHS1;HADH;ACADS		R-HSA-77321;R-HSA-77323;R-HSA-77325;R-HSA-77327
no	R-HSA-111465	Apoptotic cleavage of cellular proteins	7	38	0.00271759	0.00116613	0.0419808	32	38	0.00322362	9606	Homo sapiens	CDH1;CASP6;CASP3;LMNA;CTNNB1;DSG2;ADD1		R-HSA-351877;R-HSA-201603;R-HSA-202947;R-HSA-351876;R-HSA-201611;R-HSA-352268;R-HSA-201608;R-HSA-212552;R-HSA-202960;R-HSA-202967;R-HSA-201622;R-HSA-202966;R-HSA-351901;R-HSA-202969;R-HSA-201631;R-HSA-201630;R-HSA-201629;R-HSA-201628;R-HSA-264871;R-HSA-201639;R-HSA-264865;R-HSA-202917;R-HSA-201636;R-HSA-201640;R-HSA-350318;R-HSA-351913;R-HSA-351849;R-HSA-9029690;R-HSA-201595;R-HSA-202939;R-HSA-35…
no	R-HSA-351906	Apoptotic cleavage of cell adhesion proteins	4	11	0.00078667	0.00122372	0.0428303	10	10	0.00084832	9606	Homo sapiens	CDH1;CASP3;CTNNB1;DSG2		R-HSA-351877;R-HSA-351876;R-HSA-202917;R-HSA-201636;R-HSA-201595;R-HSA-202939;R-HSA-351871;R-HSA-202969;R-HSA-351913;R-HSA-201631
no	R-HSA-2555396	Mitotic Metaphase and Anaphase	19	211	0.0150898	0.00154714	0.0510556	5	12	0.00101798	9606	Homo sapiens	SEC13;RPN2;RANGAP1;TUBA4A;PSMA5;PSMB6;CENPE;PSMA3;XPO1;PSMA1;PPP2R1A;ZW10;PSME3;LMNA;PSMB1;BANF1;TMPO		R-HSA-2995388;R-HSA-2467809;R-HSA-2467811;R-HSA-174202;R-HSA-2995376
no	R-HSA-109606	Intrinsic Pathway for Apoptosis	8	52	0.0037188	0.00165359	0.0520217	17	47	0.00398711	9606	Homo sapiens	YWHAE;YWHAQ;CASP3;TP53BP2;BAX;CYCS;YWHAZ;YWHAH		R-HSA-139906;R-HSA-114307;R-HSA-114275;R-HSA-114306;R-HSA-139913;R-HSA-114284;R-HSA-114252;R-HSA-4331340;R-HSA-139917;R-HSA-114254;R-HSA-114256;R-HSA-114419;R-HSA-114259;R-HSA-168849;R-HSA-114261;R-HSA-114264;R-HSA-139899
no	R-HSA-2993913	Clearance of Nuclear Envelope Membranes from Chromatin	4	12	0.000858185	0.00167812	0.0520217	1	1	8.4832e-05	9606	Homo sapiens	LMNA;BANF1;TMPO		R-HSA-2993898
no	R-HSA-77288	mitochondrial fatty acid beta-oxidation of unsaturated fatty acids	5	21	0.00150182	0.00197011	0.0571333	6	6	0.000508992	9606	Homo sapiens	HADHB;ECI1;ACADM;HADH;DECR1		R-HSA-109339;R-HSA-109338;R-HSA-109341;R-HSA-109343;R-HSA-109998;R-HSA-109342
no	R-HSA-77346	Beta oxidation of decanoyl-CoA to octanoyl-CoA-CoA	5	21	0.00150182	0.00197011	0.0571333	4	5	0.00042416	9606	Homo sapiens	HADHB;ECHS1;ACADM;HADH		R-HSA-77345;R-HSA-77344;R-HSA-77340;R-HSA-77342
no	R-HSA-5628897	TP53 Regulates Metabolic Genes	13	125	0.00893943	0.00249642	0.0674033	5	34	0.00288429	9606	Homo sapiens	YWHAE;GPX2;COX4I1;COX5B;COX6C;YWHAZ;COX5A;LRPPRC;PRDX2;PRDX5;YWHAQ;CYCS;YWHAH		R-HSA-5632738;R-HSA-5632732;R-HSA-163214;R-HSA-3341343;R-HSA-3341277
no	R-HSA-381183	ATF6 (ATF6-alpha) activates chaperone genes	4	15	0.00107273	0.00372001	0.0857896	2	5	0.00042416	9606	Homo sapiens	HSPA5;CALR		R-HSA-1791082;R-HSA-1791150
no	R-HSA-75035	Chk1/Chk2(Cds1) mediated inactivation of Cyclin B:Cdk1 complex	4	15	0.00107273	0.00372001	0.0857896	1	5	0.00042416	9606	Homo sapiens	YWHAE;YWHAQ;YWHAZ;YWHAH		R-HSA-75016
no	R-HSA-3700989	Transcriptional Regulation by TP53	33	486	0.0347565	0.0042167	0.0885506	44	259	0.0219715	9606	Homo sapiens	YWHAE;TP53RK;COX4I1;COX5B;COX5A;NDRG1;PRDX2;PRDX5;YWHAQ;CASP6;CASP10;PPP2R1A;CASP1;TP53BP2;EP300;MAP2K6;YWHAH;GPX2;TAF15;RPA1;COX6C;YWHAZ;LRPPRC;CDK9;CNOT3;BAX;CYCS		R-HSA-3700984;R-HSA-6792871;R-HSA-6805479;R-HSA-6797606;R-HSA-3215152;R-HSA-6799462;R-HSA-6799332;R-HSA-6799777;R-HSA-6798126;R-HSA-5632732;R-HSA-139913;R-HSA-163214;R-HSA-3700981;R-HSA-4331340;R-HSA-5628871;R-HSA-6803892;R-HSA-6811508;R-HSA-6798129;R-HSA-6797616;R-HSA-3215144;R-HSA-5633295;R-HSA-6798139;R-HSA-6798138;R-HSA-6799815;R-HSA-6804229;R-HSA-6798082;R-HSA-6798081;R-HSA-6800001;R-HSA-334…
no	R-HSA-5358351	Signaling by Hedgehog	15	168	0.0120146	0.00497551	0.0995102	15	82	0.00695623	9606	Homo sapiens	VCP;RPN2;Prkar2a;SEL1L;SYVN1;TUBA4A;CDC73;PSMA5;PSMB6;ERLEC1;PSMA3;PSMA1;PSME3;PSMB1		R-HSA-5362448;R-HSA-5610749;R-HSA-5635868;R-HSA-5362459;R-HSA-5635845;R-HSA-5610757;R-HSA-5610758;R-HSA-5362437;R-HSA-5610754;R-HSA-5362441;R-HSA-5610733;R-HSA-5610767;R-HSA-5635854;R-HSA-5362412;R-HSA-5610760
no	R-HSA-69052	Switching of origins to a post-replicative state	10	92	0.00657942	0.00558942	0.106199	5	9	0.000763488	9606	Homo sapiens	PSMA5;PSMB6;PSMA3;PSMA1;RPN2;CDH1;PSME3;PSMB1;MCM2		R-HSA-68944;R-HSA-68948;R-HSA-69015;R-HSA-69016;R-HSA-69019
no	R-HSA-69481	G2/M Checkpoints	14	154	0.0110134	0.0056155	0.106695	9	24	0.00203597	9606	Homo sapiens	YWHAE;RPN2;RPA1;YWHAZ;PSMA5;PSMB6;PSMA3;PSMA1;YWHAQ;PSME3;PSMB1;YWHAH;MCM2		R-HSA-6799332;R-HSA-8852354;R-HSA-176101;R-HSA-176298;R-HSA-176250;R-HSA-75016;R-HSA-176264;R-HSA-176318;R-HSA-176175
no	R-HSA-381033	ATF6 (ATF6-alpha) activates chaperones	4	17	0.00121576	0.00575616	0.109367	3	10	0.00084832	9606	Homo sapiens	HSPA5;CALR		R-HSA-1791082;R-HSA-381158;R-HSA-1791150
no	R-HSA-77310	Beta oxidation of lauroyl-CoA to decanoyl-CoA-CoA	4	18	0.00128728	0.00700709	0.111874	3	4	0.000339328	9606	Homo sapiens	HADHB;ECHS1;HADH		R-HSA-77254;R-HSA-77256;R-HSA-77309
no	R-HSA-352238	Breakdown of the nuclear lamina	2	3	0.000214546	0.00704814	0.111874	3	3	0.000254496	9606	Homo sapiens	CASP6;LMNA		R-HSA-9029690;R-HSA-264871;R-HSA-264865
no	R-HSA-111447	Activation of BAD and translocation to mitochondria	4	19	0.00135879	0.00842547	0.111874	2	5	0.00042416	9606	Homo sapiens	YWHAE;YWHAQ;YWHAZ;YWHAH		R-HSA-139906;R-HSA-139899
no	R-HSA-3371599	Defective HLCS causes multiple carboxylase deficiency	3	10	0.000715154	0.00858959	0.111874	2	4	0.000339328	9606	Homo sapiens	MCCC2;PCCA;PCCB		R-HSA-9035987;R-HSA-9035990
no	R-HSA-111457	Release of apoptotic factors from the mitochondria	2	4	0.000286062	0.0121952	0.13265	2	2	0.000169664	9606	Homo sapiens	BAX;CYCS		R-HSA-114307;R-HSA-114284
no	R-HSA-450520	HuR (ELAVL1) binds and stabilizes mRNA	3	12	0.000858185	0.0139761	0.139761	7	7	0.000593824	9606	Homo sapiens	XPO1;ANP32A;ELAVL1		R-HSA-450550;R-HSA-450533;R-HSA-450595;R-HSA-450387;R-HSA-450494;R-HSA-517674;R-HSA-517705
no	R-HSA-264870	Caspase-mediated cleavage of cytoskeletal proteins	3	12	0.000858185	0.0139761	0.139761	8	10	0.00084832	9606	Homo sapiens	CASP6;CASP3;ADD1		R-HSA-201639;R-HSA-202967;R-HSA-201622;R-HSA-202966;R-HSA-201608;R-HSA-350318;R-HSA-201629;R-HSA-201628
no	R-HSA-3323169	Defects in biotin (Btn) metabolism	3	12	0.000858185	0.0139761	0.139761	2	6	0.000508992	9606	Homo sapiens	MCCC2;PCCA;PCCB		R-HSA-9035987;R-HSA-9035990
no	R-HSA-211227	Activation of DNA fragmentation factor	3	13	0.0009297	0.0172445	0.1552	8	12	0.00101798	9606	Homo sapiens	CASP3;HIST1H1D;KPNB1		R-HSA-211219;R-HSA-211186;R-HSA-211239;R-HSA-211191;R-HSA-211190;R-HSA-211206;R-HSA-9029667;R-HSA-211247
no	R-HSA-140342	Apoptosis induced DNA fragmentation	3	13	0.0009297	0.0172445	0.1552	8	12	0.00101798	9606	Homo sapiens	CASP3;HIST1H1D;KPNB1		R-HSA-211219;R-HSA-211186;R-HSA-211239;R-HSA-211191;R-HSA-211190;R-HSA-211206;R-HSA-9029667;R-HSA-211247
no	R-HSA-373753	Nephrin family interactions	4	25	0.00178789	0.020873	0.165616	4	13	0.00110282	9606	Homo sapiens	CASK;IQGAP1;WASL;SPTBN1		R-HSA-532603;R-HSA-451377;R-HSA-451403;R-HSA-373722
no	R-HSA-71032	Propionyl-CoA catabolism	3	14	0.00100122	0.0209031	0.165616	2	3	0.000254496	9606	Homo sapiens	PCCA;PCCB;MUT		R-HSA-71010;R-HSA-71031
no	R-HSA-198753	ERK/MAPK targets	4	26	0.0018594	0.0236594	0.165616	6	7	0.000593824	9606	Homo sapiens	RPS6KA5;PPP2R1A;RPS6KA1;MAPK1		R-HSA-199959;R-HSA-203797;R-HSA-198756;R-HSA-198731;R-HSA-198746;R-HSA-198669
no	R-HSA-1280215	Cytokine Signaling in Immune system	57	1055	0.0754488	0.0237414	0.16619	133	639	0.0542077	9606	Homo sapiens	RPN2;SAMHD1;PSMB6;CDC42;RPS6KA5;CA2;PPP2R1A;CASP3;CFL1;RPS6KA1;PSMB1;CASP1;MAPK1;FLNB;GBP2;KPNA2;B2M;MAP2K6;HSPA8;MAP2K1;ANXA1;GSTO1;STAT1;STAT2;YWHAZ;PSMA5;PSMA3;TXLNA;PSMA1;OAS2;HNRNPH1;HNRNPF;PSME3;HNRNPA2B1;PDCD4;SNRPA1;ABCE1;PTPN2;EIF4G2;KPNB1		R-HSA-6785895;R-HSA-727819;R-HSA-8950415;R-HSA-1112602;R-HSA-8984963;R-HSA-8987266;R-HSA-914182;R-HSA-1112604;R-HSA-8985988;R-HSA-8984964;R-HSA-198669;R-HSA-8987270;R-HSA-8987033;R-HSA-450325;R-HSA-199959;R-HSA-203797;R-HSA-8950175;R-HSA-450333;R-HSA-1112587;R-HSA-8950441;R-HSA-912680;R-HSA-8983983;R-HSA-1031716;R-HSA-450346;R-HSA-1031713;R-HSA-8983996;R-HSA-449073;R-HSA-8950453;R-HSA-8987080;R-H…
no	R-HSA-8941333	RUNX2 regulates genes involved in differentiation of myeloid cells	2	6	0.000429092	0.0259996	0.173316	2	2	0.000169664	9606	Homo sapiens	LGALS3		R-HSA-8938382;R-HSA-8938371
no	R-HSA-71737	Pyrophosphate hydrolysis	2	6	0.000429092	0.0259996	0.173316	2	2	0.000169664	9606	Homo sapiens	PPA2		R-HSA-71732;R-HSA-449937
no	R-HSA-205025	NADE modulates death signalling	2	6	0.000429092	0.0259996	0.173316	2	3	0.000254496	9606	Homo sapiens	YWHAE;CASP3		R-HSA-204981;R-HSA-205117
no	R-HSA-5660489	MTF1 activates gene expression	2	6	0.000429092	0.0259996	0.173316	2	4	0.000339328	9606	Homo sapiens	CSRP1		R-HSA-5660503;R-HSA-5660514
no	R-HSA-5627123	RHO GTPases activate PAKs	4	27	0.00193092	0.0266608	0.173316	15	15	0.00127248	9606	Homo sapiens	CDC42;PAK1;MYH11;MYLK		R-HSA-8981931;R-HSA-445797;R-HSA-5668978;R-HSA-5668947;R-HSA-419232;R-HSA-5627775;R-HSA-2029460;R-HSA-2029456;R-HSA-5668984;R-HSA-5669240;R-HSA-8981926;R-HSA-5669158;R-HSA-5668932;R-HSA-5669250;R-HSA-442832
no	R-HSA-70370	Galactose catabolism	3	16	0.00114425	0.0293961	0.176377	2	4	0.000339328	9606	Homo sapiens	PGM1;GALK1		R-HSA-70355;R-HSA-70427
no	R-HSA-879415	Advanced glycosylation endproduct receptor signaling	3	16	0.00114425	0.0293961	0.176377	2	4	0.000339328	9606	Homo sapiens	LGALS3;PRKCSH;MAPK1		R-HSA-879358;R-HSA-879362
no	R-HSA-389957	Prefoldin mediated transfer of substrate to CCT/TriC	4	29	0.00207395	0.0333191	0.19762	2	2	0.000169664	9606	Homo sapiens	CCT6A;PFDN5;TUBA4A		R-HSA-389970;R-HSA-389980
no	R-HSA-198725	Nuclear Events (kinase and transcription factor activation)	4	29	0.00207395	0.0333191	0.19762	9	11	0.000933152	9606	Homo sapiens	RPS6KA5;PPP2R1A;RPS6KA1;MAPK1		R-HSA-199959;R-HSA-199895;R-HSA-199910;R-HSA-203797;R-HSA-198756;R-HSA-198731;R-HSA-198746;R-HSA-199935;R-HSA-198669
no	R-HSA-111461	Cytochrome c-mediated apoptotic response	2	7	0.000500608	0.0344524	0.19762	5	5	0.00042416	9606	Homo sapiens	CASP3;CYCS		R-HSA-114256;R-HSA-114259;R-HSA-114261;R-HSA-114252;R-HSA-114254
no	R-HSA-111459	Activation of caspases through apoptosome-mediated cleavage	2	7	0.000500608	0.0344524	0.19762	2	2	0.000169664	9606	Homo sapiens	CASP3;CYCS		R-HSA-114261;R-HSA-114252
no	R-HSA-3134973	LRR FLII-interacting protein 1 (LRRFIP1) activates type I IFN production	2	7	0.000500608	0.0344524	0.19762	4	5	0.00042416	9606	Homo sapiens	CTNNB1;EP300		R-HSA-3134904;R-HSA-3134901;R-HSA-3134883;R-HSA-3134914
no	R-HSA-8849468	PTK6 Regulates Proteins Involved in RNA Processing	2	7	0.000500608	0.0344524	0.19762	4	7	0.000593824	9606	Homo sapiens	KHDRBS1;KHDRBS3		R-HSA-8849042;R-HSA-8848993;R-HSA-8848975;R-HSA-8848939
no	R-HSA-168249	Innate Immune System	67	1302	0.0931131	0.0367735	0.19762	100	651	0.0552257	9606	Homo sapiens	PRKCSH;HEXB;WASL;APEH;CTSS;LGALS3;RPS6KA5;CASP10;PPP2R1A;RPS6KA1;CFL1;CASP1;COTL1;EP300;ACAA1;B2M;CTSD;PGM1;MAP2K1;RNASET2;NDUFC2;ILF2;DNM2;PSMA5;PSMA3;PSMA1;PSME3;PPIE;KPNB1;RAB7A;VCP;RPN2;DHX9;ITLN1;IQGAP1;IQGAP2;CST3;PSMB6;CDC42;PAK1;RAP1A;PRDX4;PSMB1;MAPK1;STOM;S100A11;HMOX2;MAP2K6;CHGA;GSDMD;HSPA8;AOC1;JUP;PTGES2;IDH1;FUCA1;ARPC5;LYZ;PRDX6;ATOX1;MAPK13;ABI1;CTNNB1;UBE2K;LGMN		R-HSA-727819;R-HSA-9604499;R-HSA-2395439;R-HSA-198669;R-HSA-879362;R-HSA-9604480;R-HSA-450325;R-HSA-199959;R-HSA-203797;R-HSA-450333;R-HSA-450346;R-HSA-2395412;R-HSA-2130194;R-HSA-2272795;R-HSA-6803545;R-HSA-2730856;R-HSA-844617;R-HSA-844618;R-HSA-451649;R-HSA-844612;R-HSA-399950;R-HSA-6804527;R-HSA-198731;R-HSA-6800426;R-HSA-1678920;R-HSA-6800434;R-HSA-198746;R-HSA-622420;R-HSA-5607731;R-HSA-198…
no	R-HSA-389960	Formation of tubulin folding intermediates by CCT/TriC	4	30	0.00214546	0.0369796	0.19762	2	2	0.000169664	9606	Homo sapiens	CCT6A;TUBA4A		R-HSA-389954;R-HSA-389961
no	R-HSA-5674499	Negative feedback regulation of MAPK pathway	2	8	0.000572123	0.0438132	0.219066	3	3	0.000254496	9606	Homo sapiens	MAP2K1;MAPK1		R-HSA-5674496;R-HSA-5675198;R-HSA-5675194
no	R-HSA-444257	RSK activation	2	8	0.000572123	0.0438132	0.219066	3	3	0.000254496	9606	Homo sapiens	RPS6KA1;MAPK1		R-HSA-9029434;R-HSA-442739;R-HSA-444253
no	R-HSA-9033500	TYSND1 cleaves peroxisomal proteins	2	8	0.000572123	0.0438132	0.219066	2	7	0.000593824	9606	Homo sapiens	AGPS;ACAA1;DLD		R-HSA-9033529;R-HSA-9033506
no	R-HSA-525793	Myogenesis	4	32	0.00228849	0.0449674	0.224837	8	14	0.00118765	9606	Homo sapiens	CDC42;CTNNA1;CTNNB1;MAP2K6		R-HSA-376117;R-HSA-448951;R-HSA-375140;R-HSA-376119;R-HSA-449200;R-HSA-448958;R-HSA-448957;R-HSA-376121
no	R-HSA-375170	CDO in myogenesis	4	32	0.00228849	0.0449674	0.224837	8	14	0.00118765	9606	Homo sapiens	CDC42;CTNNA1;CTNNB1;MAP2K6		R-HSA-376117;R-HSA-448951;R-HSA-375140;R-HSA-376119;R-HSA-449200;R-HSA-448958;R-HSA-448957;R-HSA-376121
no	R-HSA-77352	Beta oxidation of butanoyl-CoA to acetyl-CoA	3	19	0.00135879	0.045037	0.225185	3	4	0.000339328	9606	Homo sapiens	ECHS1;HADH;ACADS		R-HSA-77312;R-HSA-77314;R-HSA-77319
no	R-HSA-8876725	Protein methylation	3	19	0.00135879	0.045037	0.225185	3	9	0.000763488	9606	Homo sapiens	HSPA8;VCP;ETFB		R-HSA-8932221;R-HSA-8931858;R-HSA-8932276
no	R-HSA-196780	Biotin transport and metabolism	3	19	0.00135879	0.045037	0.225185	4	13	0.00110282	9606	Homo sapiens	MCCC2;PCCA;PCCB		R-HSA-3323111;R-HSA-3065959;R-HSA-2993799;R-HSA-2993447
no	R-HSA-5625740	RHO GTPases activate PKNs	7	80	0.00572123	0.0505295	0.234443	19	20	0.00169664	9606	Homo sapiens	YWHAE;PAK1;YWHAQ;MYH11;YWHAZ;YWHAH		R-HSA-5625717;R-HSA-5625745;R-HSA-5671763;R-HSA-5623632;R-HSA-419232;R-HSA-5623667;R-HSA-75016;R-HSA-5625849;R-HSA-5625848;R-HSA-5625784;R-HSA-5625883;R-HSA-5671737;R-HSA-5625797;R-HSA-5625796;R-HSA-5671749;R-HSA-5623622;R-HSA-5625870;R-HSA-5625774;R-HSA-5625738
no	R-HSA-199992	trans-Golgi Network Vesicle Budding	7	80	0.00572123	0.0505295	0.234443	9	19	0.00161181	9606	Homo sapiens	TGOLN2;HSPA8;CLTC;OCRL;ACBD3;DNM2		R-HSA-421831;R-HSA-8874979;R-HSA-432706;R-HSA-432707;R-HSA-432688;R-HSA-421836;R-HSA-5333658;R-HSA-421835;R-HSA-421833
no	R-HSA-421837	Clathrin derived vesicle budding	7	80	0.00572123	0.0505295	0.234443	9	19	0.00161181	9606	Homo sapiens	TGOLN2;HSPA8;CLTC;OCRL;ACBD3;DNM2		R-HSA-421831;R-HSA-8874979;R-HSA-432706;R-HSA-432707;R-HSA-432688;R-HSA-421836;R-HSA-5333658;R-HSA-421835;R-HSA-421833
no	R-HSA-380320	Recruitment of NuMA to mitotic centrosomes	8	97	0.00693699	0.0506696	0.234443	2	2	0.000169664	9606	Homo sapiens	YWHAE;PPP2R1A;DBT;TUBG1;TUBA4A;APPL2		R-HSA-380316;R-HSA-380508
no	R-HSA-168256	Immune System	125	2641	0.188872	0.0512088	0.234443	301	1493	0.126654	9606	Homo sapiens	APEH;LGALS3;RPS6KA5;CDH1;PPP2R1A;CFL1;RPS6KA1;COTL1;EP300;ACAA1;KPNA2;B2M;MAP2K1;TAP1;LMO7;ILF2;TUBA4A;TXLNA;PSME3;PPIE;LAP3;CD101;KPNB1;VCP;RPN2;DHX9;IQGAP1;IQGAP2;KLC4;PRDX4;RAP1A;S100A11;HMOX2;SEC31A;MAP2K6;GSDMD;HSPA8;JUP;HSPA5;FUCA1;IDH1;ARPC5;LYZ;PRDX6;HNRNPF;UBA1;CALR;UBE2K;EIF4G2;LGMN;LRSAM1;PRKCSH;HEXB;CLTC;WASL;CTSS;CA2;CASP10;CASP3;CASP1;CTSD;PGM1;SEC13;ANXA1;GSTO1;RNASET2;NDUFC2;YWHAZ…		R-HSA-199169;R-HSA-8950415;R-HSA-1112602;R-HSA-202248;R-HSA-8987266;R-HSA-1112604;R-HSA-2130478;R-HSA-198669;R-HSA-8987270;R-HSA-2130486;R-HSA-203797;R-HSA-1112587;R-HSA-8950441;R-HSA-1031716;R-HSA-8863914;R-HSA-1031713;R-HSA-449073;R-HSA-2272795;R-HSA-8950453;R-HSA-6803545;R-HSA-8951498;R-HSA-8951499;R-HSA-8951500;R-HSA-913993;R-HSA-451649;R-HSA-399950;R-HSA-6804527;R-HSA-198731;R-HSA-6800426;R-…
no	R-HSA-166520	Signaling by NTRKs	9	115	0.00822427	0.0519898	0.234443	19	120	0.0101798	9606	Homo sapiens	RPS6KA5;RAP1A;PPP2R1A;CLTC;RPS6KA1;BAX;MAPK1;MAPK13;DNM2		R-HSA-171011;R-HSA-170979;R-HSA-177479;R-HSA-199910;R-HSA-9612980;R-HSA-198756;R-HSA-198731;R-HSA-198669;R-HSA-169901;R-HSA-177491;R-HSA-169904;R-HSA-199959;R-HSA-199895;R-HSA-203797;R-HSA-170965;R-HSA-198746;R-HSA-9603598;R-HSA-199935;R-HSA-177501
no	R-HSA-380270	Recruitment of mitotic centrosome proteins and complexes	7	81	0.00579275	0.0532924	0.234443	3	3	0.000254496	9606	Homo sapiens	YWHAE;PPP2R1A;DBT;TUBG1;TUBA4A;APPL2		R-HSA-380311;R-HSA-380455;R-HSA-380283
no	R-HSA-451326	Activation of kainate receptors upon glutamate binding	4	34	0.00243152	0.0538429	0.234443	3	6	0.000508992	9606	Homo sapiens	PRDX5;DLG1;GNG5;GNB1		R-HSA-451283;R-HSA-451311;R-HSA-500717
no	R-HSA-199920	CREB phosphorylation	2	9	0.000643639	0.0539951	0.234443	3	4	0.000339328	9606	Homo sapiens	RPS6KA5;RPS6KA1		R-HSA-199895;R-HSA-199910;R-HSA-199935
no	R-HSA-111471	Apoptotic factor-mediated response	2	9	0.000643639	0.0539951	0.234443	7	11	0.000933152	9606	Homo sapiens	CASP3;CYCS		R-HSA-114256;R-HSA-114419;R-HSA-114259;R-HSA-114306;R-HSA-114261;R-HSA-114252;R-HSA-114254
no	R-HSA-8869496	TFAP2A acts as a transcriptional repressor during retinoic acid induced cell differentiation	2	9	0.000643639	0.0539951	0.234443	2	7	0.000593824	9606	Homo sapiens	HSPD1		R-HSA-8869558;R-HSA-8869542
no	R-HSA-381676	Glucagon-like Peptide-1 (GLP1) regulates insulin secretion	5	49	0.00350426	0.0543355	0.234443	5	11	0.000933152	9606	Homo sapiens	RAP1A;GNG5;Prkar2a;GNB1;IQGAP1		R-HSA-422320;R-HSA-381612;R-HSA-381727;R-HSA-381707;R-HSA-381706
no	R-HSA-9006931	Signaling by Nuclear Receptors	15	230	0.0164485	0.0580542	0.234443	30	93	0.00788938	9606	Homo sapiens	CDK9;PDHX;CPT1A;PDHA1;PTGES3;EP300;MAPK1;DLAT;KPNA2;CTSD;DLD		R-HSA-9011981;R-HSA-9023884;R-HSA-9008271;R-HSA-9018497;R-HSA-9011971;R-HSA-9018499;R-HSA-8939203;R-HSA-8939204;R-HSA-9011975;R-HSA-9012315;R-HSA-9009371;R-HSA-9008285;R-HSA-200406;R-HSA-9012319;R-HSA-9038161;R-HSA-9038163;R-HSA-9032751;R-HSA-203946;R-HSA-9023840;R-HSA-9009378;R-HSA-9011941;R-HSA-9023845;R-HSA-9038052;R-HSA-9012196;R-HSA-9023846;R-HSA-9008315;R-HSA-9012209;R-HSA-9012208;R-HSA-902…
no	R-HSA-390466	Chaperonin-mediated protein folding	8	100	0.00715154	0.0583488	0.234443	18	19	0.00161181	9606	Homo sapiens	CCT6A;GNG5;GNB1;PFDN5;TUBA4A;GNAI2		R-HSA-6814119;R-HSA-8850534;R-HSA-390470;R-HSA-8850529;R-HSA-391266;R-HSA-389954;R-HSA-8850560;R-HSA-6814124;R-HSA-8850539;R-HSA-389961;R-HSA-6814121;R-HSA-6814120;R-HSA-390453;R-HSA-6814418;R-HSA-389970;R-HSA-8850527;R-HSA-389980;R-HSA-390459
no	R-HSA-450282	MAPK targets/ Nuclear events mediated by MAP kinases	4	35	0.00250304	0.0586109	0.234443	11	16	0.00135731	9606	Homo sapiens	RPS6KA5;PPP2R1A;RPS6KA1;MAPK1		R-HSA-450325;R-HSA-199959;R-HSA-199895;R-HSA-199910;R-HSA-203797;R-HSA-198756;R-HSA-168053;R-HSA-198731;R-HSA-198746;R-HSA-199935;R-HSA-198669
no	R-HSA-210745	Regulation of gene expression in beta cells	4	35	0.00250304	0.0586109	0.234443	1	12	0.00101798	9606	Homo sapiens	HNF4A		R-HSA-211466
no	R-HSA-8878159	Transcriptional regulation by RUNX3	9	118	0.00843882	0.0590914	0.236366	18	47	0.00398711	9606	Homo sapiens	PSMA5;PSMB6;PSMA3;PSMA1;RPN2;PSME3;PSMB1;CTNNB1;EP300		R-HSA-8951977;R-HSA-4411367;R-HSA-8878243;R-HSA-8951951;R-HSA-8878220;R-HSA-8952419;R-HSA-8951428;R-HSA-8952101;R-HSA-8952408;R-HSA-1980047;R-HSA-8952058;R-HSA-8951966;R-HSA-4396347;R-HSA-8952081;R-HSA-8951442;R-HSA-8878237;R-HSA-8951443;R-HSA-4411357
no	R-HSA-380287	Centrosome maturation	7	83	0.00593578	0.0590973	0.236389	6	6	0.000508992	9606	Homo sapiens	YWHAE;PPP2R1A;DBT;TUBG1;TUBA4A;APPL2		R-HSA-380311;R-HSA-380455;R-HSA-380294;R-HSA-380272;R-HSA-380303;R-HSA-380283
no	R-HSA-8856828	Clathrin-mediated endocytosis	11	155	0.0110849	0.0601425	0.24057	25	34	0.00288429	9606	Homo sapiens	TGOLN2;HSPA8;HIP1;COPS5;CLTC;UBQLN1;OCRL;ARPC5;WASL;STAM2;DNM2		R-HSA-8868230;R-HSA-8868236;R-HSA-8862280;R-HSA-8871196;R-HSA-8871194;R-HSA-8871193;R-HSA-8868071;R-HSA-8866279;R-HSA-8866277;R-HSA-8866275;R-HSA-8856813;R-HSA-8867756;R-HSA-8868651;R-HSA-8866283;R-HSA-8863723;R-HSA-8867754;R-HSA-8863721;R-HSA-8868648;R-HSA-8856808;R-HSA-8868072;R-HSA-8868661;R-HSA-8868660;R-HSA-8868659;R-HSA-8868658;R-HSA-8869438
no	R-HSA-3928662	EPHB-mediated forward signaling	5	51	0.00364729	0.0622269	0.248907	7	26	0.00220563	9606	Homo sapiens	CDC42;PAK1;CFL1;ARPC5;WASL		R-HSA-3928619;R-HSA-3928601;R-HSA-3928632;R-HSA-3928600;R-HSA-3928620;R-HSA-3928595;R-HSA-3928608
no	R-HSA-1614517	Sulfide oxidation to sulfate	3	22	0.00157334	0.0640071	0.256029	3	6	0.000508992	9606	Homo sapiens	TST;ETHE1;SLC25A10		R-HSA-1614618;R-HSA-1614605;R-HSA-1614546
no	R-HSA-5210891	Uptake and function of anthrax toxins	3	22	0.00157334	0.0640071	0.256029	4	19	0.00161181	9606	Homo sapiens	MAP2K1;PDCD6IP;MAP2K6		R-HSA-5210943;R-HSA-5211405;R-HSA-5211340;R-HSA-5210947
no	R-HSA-203641	NOSTRIN mediated eNOS trafficking	2	10	0.000715154	0.0649165	0.259666	3	4	0.000339328	9606	Homo sapiens	WASL;DNM2		R-HSA-203625;R-HSA-203662;R-HSA-203565
no	R-HSA-156581	Methylation	5	52	0.0037188	0.0664025	0.26561	4	13	0.00110282	9606	Homo sapiens	TPMT;MAT2A;GSTO1;MAT2B;COMT		R-HSA-5696230;R-HSA-158609;R-HSA-175983;R-HSA-5603114
no	R-HSA-8864260	Transcriptional regulation by the AP-2 (TFAP2) family of transcription factors	5	52	0.0037188	0.0664025	0.26561	9	44	0.00373261	9606	Homo sapiens	UBE2I;EP300;DEK;HSPD1		R-HSA-8869575;R-HSA-3234081;R-HSA-8869590;R-HSA-8869558;R-HSA-8869542;R-HSA-8864307;R-HSA-3234084;R-HSA-8869580;R-HSA-3234094
no	R-HSA-201681	TCF dependent signaling in response to WNT	14	216	0.0154473	0.0680199	0.27208	32	71	0.00602307	9606	Homo sapiens	RPN2;YWHAZ;CDC73;PSMA5;PSMB6;PSMA3;XPO1;PSMA1;PPP2R1A;PSME3;DBT;PSMB1;EP300;CTNNB1		R-HSA-3299569;R-HSA-3322422;R-HSA-201669;R-HSA-3601585;R-HSA-3769393;R-HSA-3769392;R-HSA-3364026;R-HSA-3322427;R-HSA-3322424;R-HSA-3769394;R-HSA-4411351;R-HSA-5368580;R-HSA-3769391;R-HSA-201685;R-HSA-1504193;R-HSA-3364014;R-HSA-3640874;R-HSA-5665608;R-HSA-3769383;R-HSA-4411357;R-HSA-3361751;R-HSA-4411367;R-HSA-3451153;R-HSA-3772435;R-HSA-4641260;R-HSA-4641256;R-HSA-5626938;R-HSA-4411372;R-HSA-201…
no	R-HSA-1268020	Mitochondrial protein import	6	69	0.00493456	0.0688253	0.275301	7	14	0.00118765	9606	Homo sapiens	CS;TIMM8A;IDH3G;IDH1;ACO2;HSPD1;SLC25A13		R-HSA-1299475;R-HSA-1268022;R-HSA-1299478;R-HSA-1307802;R-HSA-1299480;R-HSA-8986181;R-HSA-1299484
no	R-HSA-450294	MAP kinase activation	6	69	0.00493456	0.0688253	0.275301	15	32	0.00271463	9606	Homo sapiens	MAP2K1;RPS6KA5;PPP2R1A;RPS6KA1;MAPK1;MAP2K6		R-HSA-199910;R-HSA-451649;R-HSA-198756;R-HSA-198731;R-HSA-450346;R-HSA-198669;R-HSA-450325;R-HSA-199959;R-HSA-199895;R-HSA-203797;R-HSA-168053;R-HSA-198746;R-HSA-450333;R-HSA-199935;R-HSA-450296
no	R-HSA-1430728	Metabolism	164	3585	0.256383	0.0700329	0.280132	288	2184	0.185273	9606	Homo sapiens	TPMT;RPL34;ECI1;COMT;GBA2;TXN2;PPP2R1A;EP300;ACAA1;HADH;MCCC2;PDHX;CPT1A;OCRL;ACSL4;PGD;SDHB;PPA2;PSME3;ETHE1;UQCRC1;RPL27;SUCLG1;UQCRC2;KPNB1;PTGES;GCDH;RPN2;IQGAP1;ACAT1;SLC9A1;HSD11B2;PRDX5;LDHA;RAP1A;ESD;PCK1;NDUFV1;HMOX2;DECR1;FDPS;UBE2I;PDHA1;EPHX2;IDH1;EPHX1;GOT2;PARP14;MCAT;CS;SULT1B1;GRHPR;COQ3;ALDH6A1;GCLC;GNB1;OGDH;CYCS;ACO2;RPS24;GALK1;LGMN;HIBADH;COX4I1;HEXB;ETFA;WASL;ETFB;ATIC;AUH;C…		R-HSA-1482775;R-HSA-77312;R-HSA-8982667;R-HSA-1614362;R-HSA-77314;R-HSA-77319;R-HSA-77321;R-HSA-1655824;R-HSA-77323;R-HSA-77325;R-HSA-77327;R-HSA-1655831;R-HSA-77329;R-HSA-2162225;R-HSA-77331;R-HSA-5694018;R-HSA-77333;R-HSA-1368065;R-HSA-1605632;R-HSA-1614336;R-HSA-77338;R-HSA-77340;R-HSA-77342;R-HSA-173597;R-HSA-77345;R-HSA-77344;R-HSA-8933547;R-HSA-1675836;R-HSA-1675824;R-HSA-2162186;R-HSA-5694…
no	R-HSA-418217	G beta:gamma signalling through PLC beta	3	23	0.00164485	0.0710269	0.284108	2	2	0.000169664	9606	Homo sapiens	PRDX5;GNG5;GNB1		R-HSA-398193;R-HSA-398040
no	R-HSA-500657	Presynaptic function of Kainate receptors	3	23	0.00164485	0.0710269	0.284108	1	2	0.000169664	9606	Homo sapiens	PRDX5;GNG5;GNB1		R-HSA-500717
no	R-HSA-4419969	Depolymerisation of the Nuclear Lamina	3	23	0.00164485	0.0710269	0.284108	2	6	0.000508992	9606	Homo sapiens	LMNA;TMPO		R-HSA-5229194;R-HSA-5244669
no	R-HSA-5654738	Signaling by FGFR2	7	87	0.00622184	0.0718331	0.287332	13	46	0.00390227	9606	Homo sapiens	HNRNPM;NCBP1;HNRNPH1;PPP2R1A;HNRNPF;MAPK1;HNRNPA1		R-HSA-6803527;R-HSA-1295634;R-HSA-1295632;R-HSA-6803523;R-HSA-1295609;R-HSA-1549564;R-HSA-1295613;R-HSA-934559;R-HSA-5654562;R-HSA-1295622;R-HSA-6803838;R-HSA-6803836;R-HSA-1295599
no	R-HSA-2151201	Transcriptional activation of mitochondrial biogenesis	7	87	0.00622184	0.0718331	0.287332	9	32	0.00271463	9606	Homo sapiens	ACSS2;TFAM;CYCS;SSBP1		R-HSA-5688294;R-HSA-1592249;R-HSA-2466391;R-HSA-5688289;R-HSA-2466370;R-HSA-1592241;R-HSA-1592229;R-HSA-1592246;R-HSA-1592231
no	R-HSA-927802	Nonsense-Mediated Decay (NMD)	9	124	0.00886791	0.0750878	0.300351	6	6	0.000508992	9606	Homo sapiens	RPL10;NCBP1;RBM8A;PPP2R1A;RPL34;RPL11;RPL27;RPS24		R-HSA-927836;R-HSA-927789;R-HSA-927832;R-HSA-927830;R-HSA-927813;R-HSA-927889
no	R-HSA-975957	Nonsense Mediated Decay (NMD) enhanced by the Exon Junction Complex (EJC)	9	124	0.00886791	0.0750878	0.300351	5	5	0.00042416	9606	Homo sapiens	RPL10;NCBP1;RBM8A;PPP2R1A;RPL34;RPL11;RPL27;RPS24		R-HSA-927836;R-HSA-927832;R-HSA-927830;R-HSA-927813;R-HSA-927889
no	R-HSA-69202	Cyclin E associated events during G1/S transition	7	88	0.00629336	0.0752525	0.30101	1	20	0.00169664	9606	Homo sapiens	PSMA5;PSMB6;PSMA3;PSMA1;RPN2;PSME3;PSMB1		R-HSA-187574
no	R-HSA-72689	Formation of a pool of free 40S subunits	8	106	0.00758063	0.0758095	0.303238	2	2	0.000169664	9606	Homo sapiens	RPL10;RPL34;RPL11;RPL27;EIF3C;RPS24;EIF3B		R-HSA-72673;R-HSA-72676
no	R-HSA-391251	Protein folding	8	106	0.00758063	0.0758095	0.303238	24	28	0.0023753	9606	Homo sapiens	CCT6A;GNG5;GNB1;PFDN5;TUBA4A;GNAI2		R-HSA-6814119;R-HSA-8850534;R-HSA-390470;R-HSA-8850529;R-HSA-391266;R-HSA-389954;R-HSA-8850560;R-HSA-389964;R-HSA-6814124;R-HSA-8850539;R-HSA-389961;R-HSA-6814121;R-HSA-389963;R-HSA-6814120;R-HSA-390453;R-HSA-389972;R-HSA-389974;R-HSA-6814418;R-HSA-389970;R-HSA-8850527;R-HSA-389980;R-HSA-389976;R-HSA-390459;R-HSA-389978
no	R-HSA-196025	Formation of annular gap junctions	2	11	0.00078667	0.0765013	0.306005	2	2	0.000169664	9606	Homo sapiens	CLTC;DNM2		R-HSA-196017;R-HSA-196026
no	R-HSA-8939246	RUNX1 regulates transcription of genes involved in differentiation of myeloid cells	2	11	0.00078667	0.0765013	0.306005	2	7	0.000593824	9606	Homo sapiens	LGALS3		R-HSA-8938382;R-HSA-8938389
no	R-HSA-5627117	RHO GTPases Activate ROCKs	3	24	0.00171637	0.0783761	0.306819	3	6	0.000508992	9606	Homo sapiens	PAK1;CFL1;MYH11		R-HSA-419232;R-HSA-3928608;R-HSA-419197
no	R-HSA-114294	Activation, translocation and oligomerization of BAX	1	2	0.000143031	0.0792205	0.306819	4	4	0.000339328	9606	Homo sapiens	BAX		R-HSA-114275;R-HSA-168849;R-HSA-114264;R-HSA-139917
no	R-HSA-5609974	Defective PGM1 causes PGM1-CDG (CDG1t)	1	2	0.000143031	0.0792205	0.306819	1	1	8.4832e-05	9606	Homo sapiens	PGM1		R-HSA-5609939
no	R-HSA-168638	NOD1/2 Signaling Pathway	4	39	0.0027891	0.079832	0.306819	3	17	0.00144214	9606	Homo sapiens	CASP1;MAPK13;MAP2K6		R-HSA-727819;R-HSA-1247960;R-HSA-622420
no	R-HSA-5362517	Signaling by Retinoic Acid	6	72	0.00514911	0.080508	0.306819	2	21	0.00178147	9606	Homo sapiens	PDHX;CPT1A;PDHA1;DLAT;DLD		R-HSA-200406;R-HSA-203946
no	R-HSA-199977	ER to Golgi Anterograde Transport	11	164	0.0117285	0.0816145	0.306819	26	39	0.00330845	9606	Homo sapiens	LMAN1;SEC13;TFG;USO1;PREB;COPG1;TUBA4A;SPTBN1;SEC31A;ARFGAP2		R-HSA-5694418;R-HSA-203973;R-HSA-5694417;R-HSA-6809006;R-HSA-5694431;R-HSA-5694428;R-HSA-203977;R-HSA-6809003;R-HSA-6809011;R-HSA-6809010;R-HSA-6807868;R-HSA-6807866;R-HSA-5694409;R-HSA-6807864;R-HSA-6807877;R-HSA-6807875;R-HSA-6807872;R-HSA-5694527;R-HSA-204008;R-HSA-5694522;R-HSA-5694439;R-HSA-5694436;R-HSA-5694435;R-HSA-5694433;R-HSA-5694446;R-HSA-5694441
no	R-HSA-1368082	RORA activates gene expression	3	25	0.00178789	0.0860422	0.306819	4	4	0.000339328	9606	Homo sapiens	CPT1A;EP300		R-HSA-1368081;R-HSA-5663264;R-HSA-1801587;R-HSA-5663293
no	R-HSA-445144	Signal transduction by L1	3	25	0.00178789	0.0860422	0.306819	3	11	0.000933152	9606	Homo sapiens	PAK1;MAP2K1;MAPK1		R-HSA-109860;R-HSA-445072;R-HSA-109862
no	R-HSA-190873	Gap junction degradation	2	12	0.000858185	0.0886782	0.306819	4	4	0.000339328	9606	Homo sapiens	CLTC;DNM2		R-HSA-196017;R-HSA-190519;R-HSA-196026;R-HSA-190829
no	R-HSA-5625970	RHO GTPases activate KTN1	2	12	0.000858185	0.0886782	0.306819	2	2	0.000169664	9606	Homo sapiens	CDC42;KLC4		R-HSA-5625959;R-HSA-5672083
no	R-HSA-5649702	APEX1-Independent Resolution of AP Sites via the Single Nucleotide Replacement Pathway	2	12	0.000858185	0.0886782	0.306819	5	9	0.000763488	9606	Homo sapiens	PNKP;LIG3		R-HSA-5649734;R-HSA-5649726;R-HSA-5649724;R-HSA-5649723;R-HSA-5649705
no	R-HSA-176974	Unwinding of DNA	2	12	0.000858185	0.0886782	0.306819	2	4	0.000339328	9606	Homo sapiens	MCM2		R-HSA-176942;R-HSA-169468
no	R-HSA-1168372	Downstream signaling events of B Cell Receptor (BCR)	7	92	0.00657942	0.0898695	0.306819	1	14	0.00118765	9606	Homo sapiens	PSMA5;PSMB6;PSMA3;PSMA1;RPN2;PSME3;PSMB1		R-HSA-1168640
no	R-HSA-8876384	Listeria monocytogenes entry into host cells	3	26	0.0018594	0.0940122	0.306819	6	13	0.00110282	9606	Homo sapiens	CDH1;CTNNB1;STAM2		R-HSA-8876262;R-HSA-8876948;R-HSA-8876497;R-HSA-8876993;R-HSA-112333;R-HSA-8877003
no	R-HSA-3322077	Glycogen synthesis	3	26	0.0018594	0.0940122	0.306819	2	22	0.0018663	9606	Homo sapiens	UGP2;PGM1		R-HSA-70272;R-HSA-70286
no	R-HSA-2162123	Synthesis of Prostaglandins (PG) and Thromboxanes (TX)	5	58	0.00414789	0.0946173	0.306819	6	32	0.00271463	9606	Homo sapiens	HPGD;PTGES2;PTGES3;PTGES;PTGS1		R-HSA-140355;R-HSA-140359;R-HSA-2314678;R-HSA-265295;R-HSA-2161660;R-HSA-2161662
no	R-HSA-1169410	Antiviral mechanism by IFN-stimulated genes	7	94	0.00672245	0.0977367	0.306819	10	31	0.00262979	9606	Homo sapiens	OAS2;STAT1;FLNB;ABCE1;KPNA2;EIF4G2;KPNB1		R-HSA-8985097;R-HSA-1678841;R-HSA-1678842;R-HSA-1169398;R-HSA-8985201;R-HSA-8985104;R-HSA-8985123;R-HSA-1176059;R-HSA-8985138;R-HSA-1169406
no	R-HSA-3296482	Defects in vitamin and cofactor metabolism	4	42	0.00300365	0.0979113	0.306819	4	22	0.0018663	9606	Homo sapiens	MCCC2;PCCA;PCCB;MUT		R-HSA-3322135;R-HSA-3322971;R-HSA-9035987;R-HSA-9035990
no	R-HSA-390450	Folding of actin by CCT/TriC	2	13	0.0009297	0.101381	0.306819	2	2	0.000169664	9606	Homo sapiens	CCT6A		R-HSA-390453;R-HSA-390459
no	R-HSA-173599	Formation of the active cofactor, UDP-glucuronate	2	13	0.0009297	0.101381	0.306819	2	3	0.000254496	9606	Homo sapiens	UGDH;UGP2		R-HSA-173597;R-HSA-70286
no	R-HSA-5689877	Josephin domain DUBs	2	13	0.0009297	0.101381	0.306819	2	6	0.000508992	9606	Homo sapiens	VCP;RAD23B		R-HSA-5688786;R-HSA-5688834
no	R-HSA-8949215	Mitochondrial calcium ion transport	3	27	0.00193092	0.102273	0.306819	5	10	0.00084832	9606	Homo sapiens	LETM1;AFG3L2;AKAP1		R-HSA-8949659;R-HSA-8949661;R-HSA-8949649;R-HSA-8949703;R-HSA-8949687
no	R-HSA-204005	COPII-mediated vesicle transport	6	77	0.00550669	0.102277	0.306831	11	16	0.00135731	9606	Homo sapiens	LMAN1;SEC13;TFG;USO1;PREB;SEC31A		R-HSA-5694439;R-HSA-5694418;R-HSA-203973;R-HSA-5694417;R-HSA-5694446;R-HSA-5694527;R-HSA-203977;R-HSA-204008;R-HSA-5694522;R-HSA-5694441;R-HSA-5694409
no	R-HSA-448424	Interleukin-17 signaling	6	77	0.00550669	0.102277	0.306831	15	35	0.00296912	9606	Homo sapiens	MAP2K1;RPS6KA5;PPP2R1A;RPS6KA1;MAPK1;MAP2K6		R-HSA-199910;R-HSA-451649;R-HSA-198756;R-HSA-198731;R-HSA-450346;R-HSA-198669;R-HSA-450325;R-HSA-199959;R-HSA-199895;R-HSA-203797;R-HSA-168053;R-HSA-198746;R-HSA-450333;R-HSA-199935;R-HSA-450296
no	R-HSA-3371511	HSF1 activation	4	43	0.00307516	0.104327	0.312982	5	7	0.000593824	9606	Homo sapiens	YWHAE;VCP;PTGES3;RPA1		R-HSA-3371586;R-HSA-4793819;R-HSA-5082409;R-HSA-3371527;R-HSA-5324632
no	R-HSA-432720	Lysosome Vesicle Biogenesis	4	43	0.00307516	0.104327	0.312982	4	8	0.000678656	9606	Homo sapiens	HSPA8;CLTC;DNM2		R-HSA-432706;R-HSA-432707;R-HSA-432688;R-HSA-5333658
no	R-HSA-1989781	PPARA activates gene expression	11	174	0.0124437	0.110438	0.314302	8	41	0.00347811	9606	Homo sapiens	FABP1;CPT1A;CPT2;EP300;ACADM;HMGCS2		R-HSA-560473;R-HSA-1989773;R-HSA-1368065;R-HSA-1801587;R-HSA-1989751;R-HSA-560517;R-HSA-1989760;R-HSA-1989745
no	R-HSA-912694	Regulation of IFNA signaling	3	28	0.00200243	0.11081	0.314302	4	5	0.00042416	9606	Homo sapiens	STAT1;STAT2		R-HSA-997311;R-HSA-997309;R-HSA-912680;R-HSA-997314
no	R-HSA-6803205	TP53 regulates transcription of several additional cell death genes whose specific roles in p53-dependent apoptosis remain uncertain	3	28	0.00200243	0.11081	0.314302	4	19	0.00161181	9606	Homo sapiens	TP53BP2;NDRG1		R-HSA-6799462;R-HSA-6799441;R-HSA-5633314;R-HSA-5633295
no	R-HSA-3899300	SUMOylation of transcription cofactors	4	44	0.00314668	0.11093	0.314302	27	27	0.00229046	9606	Homo sapiens	DDX17;UBE2I;TRIM28;EP300		R-HSA-4085372;R-HSA-3108203;R-HSA-3296126;R-HSA-4090288;R-HSA-4085296;R-HSA-4090284;R-HSA-3903017;R-HSA-4085994;R-HSA-4086059;R-HSA-4085992;R-HSA-3900194;R-HSA-3900070;R-HSA-4085347;R-HSA-3108209;R-HSA-3899291;R-HSA-5228521;R-HSA-3900177;R-HSA-4086036;R-HSA-3927824;R-HSA-3927959;R-HSA-4085331;R-HSA-3900047;R-HSA-3927886;R-HSA-4086088;R-HSA-4085318;R-HSA-4086083;R-HSA-3782535
no	R-HSA-5218920	VEGFR2 mediated vascular permeability	4	44	0.00314668	0.11093	0.314302	4	15	0.00127248	9606	Homo sapiens	PAK1;JUP;CTNNA1;CTNNB1		R-HSA-5357472;R-HSA-5357477;R-HSA-5357445;R-HSA-5357483
no	R-HSA-71064	Lysine catabolism	4	44	0.00314668	0.11093	0.314302	2	13	0.00110282	9606	Homo sapiens	GCDH;OGDH;DLST;DLD		R-HSA-71046;R-HSA-71037
no	R-HSA-1445148	Translocation of SLC2A4 (GLUT4) to the plasma membrane	6	79	0.00564972	0.111767	0.314302	3	15	0.00127248	9606	Homo sapiens	YWHAE;YWHAQ;YWHAZ;TUBA4A;YWHAH		R-HSA-1454689;R-HSA-2316347;R-HSA-1445149
no	R-HSA-392499	Metabolism of proteins	108	2342	0.167489	0.114023	0.314302	323	883	0.0749067	9606	Homo sapiens	CMAS;PRKCSH;RPL34;MRPS10;MRPL37;ETFB;APEH;CDC73;NARS;TFG;TRIM28;EP300;MAN1A1;B2M;CTSD;APPL2;DDX17;SEC13;DARS2;LMO7;MRPL48;MRPL45;RANGAP1;RAD23B;TUBA4A;SUMF2;TUFM;ARFGAP2;PSMA5;PSMA3;SARS2;SELENOS;PPA2;PSMA1;EEF1D;DAD1;PSME3;RPL27;PREB;STAM2;MRRF;PFDN5;RAB7A;VCP;RPL10;RPN2;USO1;RPL11;SEL1L;MAT2B;ADD1;GNAI2;CST3;SNX3;TGOLN2;PSMB6;LMAN1;FUT8;GANAB;RAB25;GNG5;LMNA;PSMB1;IARS2;MGAT1;SPTBN1;SEC31A;SEC1…		R-HSA-8956040;R-HSA-4641350;R-HSA-1614362;R-HSA-8956045;R-HSA-8850560;R-HSA-4641345;R-HSA-4755524;R-HSA-4755526;R-HSA-4085296;R-HSA-548890;R-HSA-2022412;R-HSA-3000383;R-HSA-3903017;R-HSA-4641362;R-HSA-4090408;R-HSA-1614336;R-HSA-8852127;R-HSA-4755536;R-HSA-5665871;R-HSA-2022403;R-HSA-4551768;R-HSA-8852134;R-HSA-8852133;R-HSA-8852132;R-HSA-8852131;R-HSA-8850594;R-HSA-8852130;R-HSA-8852129;R-HSA-88…
no	R-HSA-8876493	InlA-mediated entry of Listeria monocytogenes into host cells	2	14	0.00100122	0.114546	0.314302	5	5	0.00042416	9606	Homo sapiens	CDH1;CTNNB1		R-HSA-8876948;R-HSA-8876497;R-HSA-8876993;R-HSA-112333;R-HSA-8877003
no	R-HSA-5689603	UCH proteinases	7	98	0.00700851	0.114566	0.314302	2	11	0.000933152	9606	Homo sapiens	PSMA5;PSMB6;PSMA3;PSMA1;RPN2;PSME3;PSMB1		R-HSA-5665854;R-HSA-5665871
no	R-HSA-163282	Mitochondrial transcription initiation	1	3	0.000214546	0.116449	0.314302	2	2	0.000169664	9606	Homo sapiens	TFAM		R-HSA-163296;R-HSA-163310
no	R-HSA-176034	Interactions of Tat with host cellular proteins	1	3	0.000214546	0.116449	0.314302	2	2	0.000169664	9606	Homo sapiens	CDK9		R-HSA-167234;R-HSA-167235
no	R-HSA-5619085	Defective SLC26A3 causes congenital secretory chloride diarrhea 1 (DIAR1)	1	3	0.000214546	0.116449	0.314302	1	1	8.4832e-05	9606	Homo sapiens	SLC26A3		R-HSA-5627737
no	R-HSA-5578995	Defective TPMT causes Thiopurine S-methyltransferase deficiency (TPMT deficiency)	1	3	0.000214546	0.116449	0.314302	1	1	8.4832e-05	9606	Homo sapiens	TPMT		R-HSA-5603379
no	R-HSA-5609976	Defective GALK1 can cause Galactosemia II (GALCT2)	1	3	0.000214546	0.116449	0.314302	1	1	8.4832e-05	9606	Homo sapiens	GALK1		R-HSA-5610026
no	R-HSA-3359475	Defective MMAA causes methylmalonic aciduria type cblA	1	3	0.000214546	0.116449	0.314302	1	1	8.4832e-05	9606	Homo sapiens	MUT		R-HSA-3322135
no	R-HSA-9603505	NTRK3 as a dependence receptor	1	3	0.000214546	0.116449	0.314302	1	4	0.000339328	9606	Homo sapiens	BAX		R-HSA-9603598
no	R-HSA-400206	Regulation of lipid metabolism by Peroxisome proliferator-activated receptor alpha (PPARalpha)	11	176	0.0125867	0.116829	0.314302	9	44	0.00373261	9606	Homo sapiens	FABP1;CPT1A;CPT2;EP300;ACADM;HMGCS2		R-HSA-560473;R-HSA-1989773;R-HSA-1368065;R-HSA-1801587;R-HSA-400143;R-HSA-1989751;R-HSA-560517;R-HSA-1989760;R-HSA-1989745
no	R-HSA-114608	Platelet degranulation	9	137	0.00979761	0.118048	0.314302	6	11	0.000933152	9606	Homo sapiens	LGALS3BP;HSPA5;CFL1;ANXA5;ENDOD1;CD9;MAGED2;TUBA4A;APPL2		R-HSA-482775;R-HSA-482772;R-HSA-481044;R-HSA-481009;R-HSA-481007;R-HSA-351323
no	R-HSA-5621575	CD209 (DC-SIGN) signaling	3	29	0.00207395	0.11961	0.314302	4	11	0.000933152	9606	Homo sapiens	PAK1;RPS6KA5;EP300		R-HSA-5660660;R-HSA-5624492;R-HSA-5660666;R-HSA-5624473
no	R-HSA-159236	Transport of Mature mRNA derived from an Intron-Containing Transcript	6	81	0.00579275	0.121688	0.314302	4	4	0.000339328	9606	Homo sapiens	NCBP1;RBM8A;SRSF1;THOC1;U2AF1;SRSF6		R-HSA-75097;R-HSA-75096;R-HSA-75098;R-HSA-159101
no	R-HSA-5696398	Nucleotide Excision Repair	8	119	0.00851033	0.123289	0.314302	31	36	0.00305395	9606	Homo sapiens	UBE2I;COPS5;RPA1;EP300;PPIE;LIG3;RAD23B;CUL4B		R-HSA-5696670;R-HSA-6781867;R-HSA-5696664;R-HSA-6790454;R-HSA-6782069;R-HSA-6782004;R-HSA-5689861;R-HSA-6782131;R-HSA-5696655;R-HSA-6782141;R-HSA-6782204;R-HSA-6782138;R-HSA-5690996;R-HSA-5690997;R-HSA-6782211;R-HSA-6782208;R-HSA-5691006;R-HSA-5691004;R-HSA-6781833;R-HSA-5691000;R-HSA-5691001;R-HSA-6790487;R-HSA-5690213;R-HSA-5689317;R-HSA-6782227;R-HSA-6782224;R-HSA-5690990;R-HSA-6782943;R-HSA-5…
no	R-HSA-6802948	Signaling by high-kinase activity BRAF mutants	4	46	0.00328971	0.124673	0.314302	4	6	0.000508992	9606	Homo sapiens	MAP2K1;RAP1A;MAPK1;IQGAP1		R-HSA-6802912;R-HSA-6802911;R-HSA-6802910;R-HSA-6803227
no	R-HSA-8953750	Transcriptional Regulation by E2F6	4	46	0.00328971	0.124673	0.314302	4	33	0.00279946	9606	Homo sapiens	CBX5;RRM2		R-HSA-8961982;R-HSA-9007647;R-HSA-9007646;R-HSA-9007591
no	R-HSA-8978868	Fatty acid metabolism	23	429	0.0306801	0.125308	0.314302	49	217	0.0184086	9606	Homo sapiens	GPX2;CPT1A;ECHS1;HPGD;PTGES2;PTGES3;EPHX2;ECI1;ACSL4;MCAT;MUT;PTGS1;HADHB;CPT2;PCCA;PCCB;ACADM;ACAA1;HADH;ACADS;DECR1;PTGES		R-HSA-77312;R-HSA-77314;R-HSA-77319;R-HSA-2161959;R-HSA-77321;R-HSA-2161961;R-HSA-77323;R-HSA-77325;R-HSA-77327;R-HSA-77329;R-HSA-77331;R-HSA-77333;R-HSA-2314678;R-HSA-109339;R-HSA-77338;R-HSA-109338;R-HSA-109341;R-HSA-77340;R-HSA-109343;R-HSA-109342;R-HSA-77342;R-HSA-77345;R-HSA-77344;R-HSA-8933547;R-HSA-109998;R-HSA-2161946;R-HSA-140355;R-HSA-140359;R-HSA-77254;R-HSA-77256;R-HSA-265295;R-HSA-20…
no	R-HSA-69242	S Phase	11	179	0.0128013	0.126799	0.314302	13	54	0.00458093	9606	Homo sapiens	PSMA5;PSMB6;PSMA3;PSMA1;RPN2;CDH1;PSME3;PSMB1;RPA1;MCM2		R-HSA-176942;R-HSA-187948;R-HSA-75825;R-HSA-68944;R-HSA-187574;R-HSA-68948;R-HSA-69140;R-HSA-69015;R-HSA-69142;R-HSA-69016;R-HSA-69144;R-HSA-69019;R-HSA-169468
no	R-HSA-156827	L13a-mediated translational silencing of Ceruloplasmin expression	8	120	0.00858185	0.127473	0.314302	2	3	0.000254496	9606	Homo sapiens	RPL10;RPL34;RPL11;RPL27;EIF3C;RPS24;EIF3B		R-HSA-156823;R-HSA-156826
no	R-HSA-2514853	Condensation of Prometaphase Chromosomes	2	15	0.00107273	0.128117	0.314302	4	4	0.000339328	9606	Homo sapiens	NCAPD2;SMC4		R-HSA-2514854;R-HSA-2529015;R-HSA-2520883;R-HSA-2529020
no	R-HSA-202670	ERKs are inactivated	2	15	0.00107273	0.128117	0.314302	2	2	0.000169664	9606	Homo sapiens	PPP2R1A;MAPK1		R-HSA-199959;R-HSA-203797
no	R-HSA-5339716	Misspliced GSK3beta mutants stabilize beta-catenin	2	15	0.00107273	0.128117	0.314302	1	1	8.4832e-05	9606	Homo sapiens	PPP2R1A;CTNNB1		R-HSA-5339713
no	R-HSA-376172	DSCAM interactions	2	15	0.00107273	0.128117	0.314302	3	6	0.000508992	9606	Homo sapiens	PAK1;MAPK13		R-HSA-451366;R-HSA-451347;R-HSA-376123
no	R-HSA-8983711	OAS antiviral response	2	15	0.00107273	0.128117	0.314302	5	15	0.00127248	9606	Homo sapiens	OAS2;ABCE1		R-HSA-8985097;R-HSA-8985201;R-HSA-8985104;R-HSA-8985123;R-HSA-8985138
no	R-HSA-975956	Nonsense Mediated Decay (NMD) independent of the Exon Junction Complex (EJC)	7	101	0.00722306	0.12812	0.314302	1	1	8.4832e-05	9606	Homo sapiens	RPL10;NCBP1;RPL34;RPL11;RPL27;RPS24		R-HSA-927789
no	R-HSA-2682334	EPH-Ephrin signaling	7	101	0.00722306	0.12812	0.314302	12	56	0.00475059	9606	Homo sapiens	CDC42;PAK1;CFL1;CLTC;MYH11;ARPC5;WASL		R-HSA-3928619;R-HSA-3928601;R-HSA-3928632;R-HSA-3928616;R-HSA-3928600;R-HSA-3928654;R-HSA-3928620;R-HSA-3928595;R-HSA-3928625;R-HSA-3928641;R-HSA-3928608;R-HSA-3928640
no	R-HSA-202040	G-protein activation	3	30	0.00214546	0.128659	0.314302	6	6	0.000508992	9606	Homo sapiens	GNG5;GNB1;GNAI2		R-HSA-167408;R-HSA-167415;R-HSA-167429;R-HSA-167419;R-HSA-167433;R-HSA-112271
no	R-HSA-392170	ADP signalling through P2Y purinoceptor 12	3	30	0.00214546	0.128659	0.314302	3	4	0.000339328	9606	Homo sapiens	GNG5;GNB1;GNAI2		R-HSA-392195;R-HSA-392187;R-HSA-392202
no	R-HSA-1799339	SRP-dependent cotranslational protein targeting to membrane	8	121	0.00865336	0.131731	0.314302	5	5	0.00042416	9606	Homo sapiens	RPL10;RPN2;RPL34;RPL11;RPL27;RPS24;SEC11C		R-HSA-1799326;R-HSA-1799330;R-HSA-1799329;R-HSA-1799335;R-HSA-1799332
no	R-HSA-5674135	MAP2K and MAPK activation	4	47	0.00336122	0.131803	0.314302	8	8	0.000678656	9606	Homo sapiens	MAP2K1;RAP1A;MAPK1;IQGAP1		R-HSA-5672980;R-HSA-5674132;R-HSA-5674373;R-HSA-5672978;R-HSA-5674130;R-HSA-5674366;R-HSA-5672972;R-HSA-5672973
no	R-HSA-5696395	Formation of Incision Complex in GG-NER	4	47	0.00336122	0.131803	0.314302	8	10	0.00084832	9606	Homo sapiens	UBE2I;RPA1;RAD23B;CUL4B		R-HSA-6790487;R-HSA-6790454;R-HSA-5690996;R-HSA-5689861;R-HSA-5689317;R-HSA-5696670;R-HSA-5690991;R-HSA-5691000
no	R-HSA-379726	Mitochondrial tRNA aminoacylation	4	47	0.00336122	0.131803	0.314302	4	21	0.00178147	9606	Homo sapiens	SARS2;PPA2;DARS2;IARS2		R-HSA-380229;R-HSA-380176;R-HSA-449937;R-HSA-380239
no	R-HSA-5368287	Mitochondrial translation	7	102	0.00729457	0.13281	0.314302	16	17	0.00144214	9606	Homo sapiens	PTCD3;MRPS10;MRPL37;MRPL48;MRPL45;MRRF;TUFM		R-HSA-5389842;R-HSA-5419281;R-HSA-5368279;R-HSA-5389845;R-HSA-5389848;R-HSA-5389849;R-HSA-5419261;R-HSA-5419264;R-HSA-5389857;R-HSA-5419271;R-HSA-5419268;R-HSA-5419269;R-HSA-5419273;R-HSA-5419279;R-HSA-5389839;R-HSA-5419277
no	R-HSA-72706	GTP hydrolysis and joining of the 60S ribosomal subunit	8	122	0.00872488	0.13606	0.314302	3	3	0.000254496	9606	Homo sapiens	RPL10;RPL34;RPL11;RPL27;EIF3C;RPS24;EIF3B		R-HSA-72672;R-HSA-72619;R-HSA-72671
no	R-HSA-8852135	Protein ubiquitination	6	84	0.00600729	0.13735	0.314302	16	32	0.00271463	9606	Homo sapiens	VCP;SELENOS;UBA1;UBE2K;CDC73		R-HSA-8943080;R-HSA-8852134;R-HSA-8852133;R-HSA-8943083;R-HSA-8852132;R-HSA-8852131;R-HSA-8852130;R-HSA-8865090;R-HSA-8852129;R-HSA-8852128;R-HSA-8865098;R-HSA-8852136;R-HSA-8852127;R-HSA-8942099;R-HSA-8942101;R-HSA-8865050
no	R-HSA-8863678	Neurodegenerative Diseases	3	31	0.00221698	0.137941	0.314302	3	22	0.0018663	9606	Homo sapiens	YWHAE;PRDX2;LMNA		R-HSA-8868573;R-HSA-8863674;R-HSA-8868344
no	R-HSA-8862803	Deregulated CDK5 triggers multiple neurodegenerative pathways in Alzheimer's disease models	3	31	0.00221698	0.137941	0.314302	3	22	0.0018663	9606	Homo sapiens	YWHAE;PRDX2;LMNA		R-HSA-8868573;R-HSA-8863674;R-HSA-8868344
no	R-HSA-6802946	Signaling by moderate kinase activity BRAF mutants	4	48	0.00343274	0.139096	0.314302	5	7	0.000593824	9606	Homo sapiens	MAP2K1;RAP1A;MAPK1;IQGAP1		R-HSA-6802919;R-HSA-6802916;R-HSA-6802914;R-HSA-6803230;R-HSA-6802921
no	R-HSA-6782210	Gap-filling DNA repair synthesis and ligation in TC-NER	5	66	0.00472002	0.140146	0.314302	2	2	0.000169664	9606	Homo sapiens	RPA1;EP300;PPIE;LIG3;CUL4B		R-HSA-6782227;R-HSA-6782208
no	R-HSA-163685	Integration of energy metabolism	9	143	0.0102267	0.141612	0.314302	22	65	0.00551408	9606	Homo sapiens	PRDX5;RAP1A;GNG5;Prkar2a;PPP2R1A;GNB1;IQGAP1;TKT;GNAI2		R-HSA-400037;R-HSA-163750;R-HSA-163751;R-HSA-400097;R-HSA-400046;R-HSA-381612;R-HSA-265166;R-HSA-163688;R-HSA-163689;R-HSA-381707;R-HSA-381706;R-HSA-400023;R-HSA-825631;R-HSA-111925;R-HSA-422320;R-HSA-399998;R-HSA-400063;R-HSA-400092;R-HSA-164056;R-HSA-381727;R-HSA-163769;R-HSA-163741
no	R-HSA-4839743	phosphorylation site mutants of CTNNB1 are not targeted to the proteasome by the destruction complex	2	16	0.00114425	0.142039	0.314302	4	4	0.000339328	9606	Homo sapiens	PPP2R1A;CTNNB1		R-HSA-4827388;R-HSA-4839635;R-HSA-4839634;R-HSA-4839638
no	R-HSA-5358751	S45 mutants of beta-catenin aren't phosphorylated	2	16	0.00114425	0.142039	0.314302	1	1	8.4832e-05	9606	Homo sapiens	PPP2R1A;CTNNB1		R-HSA-4827388
no	R-HSA-5358752	T41 mutants of beta-catenin aren't phosphorylated	2	16	0.00114425	0.142039	0.314302	1	1	8.4832e-05	9606	Homo sapiens	PPP2R1A;CTNNB1		R-HSA-4839638
no	R-HSA-5358749	S37 mutants of beta-catenin aren't phosphorylated	2	16	0.00114425	0.142039	0.314302	1	1	8.4832e-05	9606	Homo sapiens	PPP2R1A;CTNNB1		R-HSA-4839635
no	R-HSA-5358747	S33 mutants of beta-catenin aren't phosphorylated	2	16	0.00114425	0.142039	0.314302	1	1	8.4832e-05	9606	Homo sapiens	PPP2R1A;CTNNB1		R-HSA-4839634
no	R-HSA-77285	Beta oxidation of myristoyl-CoA to lauroyl-CoA	2	16	0.00114425	0.142039	0.314302	3	4	0.000339328	9606	Homo sapiens	HADHB;HADH		R-HSA-77283;R-HSA-77271;R-HSA-77277
no	R-HSA-77305	Beta oxidation of palmitoyl-CoA to myristoyl-CoA	2	16	0.00114425	0.142039	0.314302	3	4	0.000339328	9606	Homo sapiens	HADHB;HADH		R-HSA-77301;R-HSA-77303;R-HSA-77304
no	R-HSA-877312	Regulation of IFNG signaling	2	16	0.00114425	0.142039	0.314302	2	4	0.000339328	9606	Homo sapiens	STAT1;PTPN2		R-HSA-997326;R-HSA-877281
no	R-HSA-1679131	Trafficking and processing of endosomal TLR	2	16	0.00114425	0.142039	0.314302	2	7	0.000593824	9606	Homo sapiens	CTSS;LGMN		R-HSA-1678920;R-HSA-1678981
no	R-HSA-1247673	Erythrocytes take up oxygen and release carbon dioxide	2	16	0.00114425	0.142039	0.314302	1	6	0.000508992	9606	Homo sapiens	CA2		R-HSA-1475436
no	R-HSA-156842	Eukaryotic Translation Elongation	7	104	0.0074376	0.14244	0.314302	6	9	0.000763488	9606	Homo sapiens	RPL10;EEF1D;RPL34;RPL11;RPL27;RPS24		R-HSA-156915;R-HSA-156912;R-HSA-156913;R-HSA-156923;R-HSA-156907;R-HSA-156910
no	R-HSA-111885	Opioid Signalling	7	104	0.0074376	0.14244	0.314302	18	49	0.00415677	9606	Homo sapiens	PRDX5;GNG5;Prkar2a;PPP2R1A;GNB1;MAPK1;GNAI2		R-HSA-112037;R-HSA-111879;R-HSA-167429;R-HSA-8951727;R-HSA-170666;R-HSA-167433;R-HSA-392206;R-HSA-170671;R-HSA-112271;R-HSA-170674;R-HSA-167408;R-HSA-111925;R-HSA-167415;R-HSA-167419;R-HSA-111898;R-HSA-170686;R-HSA-201790;R-HSA-111870
no	R-HSA-422356	Regulation of insulin secretion	7	104	0.0074376	0.14244	0.314302	13	37	0.00313879	9606	Homo sapiens	PRDX5;RAP1A;GNG5;Prkar2a;GNB1;IQGAP1;GNAI2		R-HSA-400037;R-HSA-400097;R-HSA-400046;R-HSA-381612;R-HSA-265166;R-HSA-381707;R-HSA-381706;R-HSA-400023;R-HSA-422320;R-HSA-399998;R-HSA-400063;R-HSA-400092;R-HSA-381727
no	R-HSA-5668541	TNFR2 non-canonical NF-kB pathway	7	104	0.0074376	0.14244	0.314302	3	43	0.00364778	9606	Homo sapiens	PSMA5;PSMB6;PSMA3;PSMA1;RPN2;PSME3;PSMB1		R-HSA-5607731;R-HSA-5668481;R-HSA-5668520
no	R-HSA-6781827	Transcription-Coupled Nucleotide Excision Repair (TC-NER)	6	85	0.00607881	0.142771	0.314302	13	16	0.00135731	9606	Homo sapiens	COPS5;RPA1;EP300;PPIE;LIG3;CUL4B		R-HSA-6782211;R-HSA-6782208;R-HSA-6781867;R-HSA-6781833;R-HSA-6782069;R-HSA-6782004;R-HSA-6782131;R-HSA-6782227;R-HSA-6782224;R-HSA-6782141;R-HSA-6782204;R-HSA-6782138;R-HSA-6782234
no	R-HSA-1236974	ER-Phagosome pathway	10	164	0.0117285	0.145472	0.314302	8	10	0.00084832	9606	Homo sapiens	PSMA5;PSMB6;PSMA3;PSMA1;RPN2;PSME3;PSMB1;TAP1;CALR;B2M		R-HSA-8863973;R-HSA-8951595;R-HSA-8863858;R-HSA-1236935;R-HSA-1236965;R-HSA-1236949;R-HSA-1236971;R-HSA-8863914
no	R-HSA-76005	Response to elevated platelet cytosolic Ca2+	9	144	0.0102982	0.145758	0.314302	6	14	0.00118765	9606	Homo sapiens	LGALS3BP;HSPA5;CFL1;ANXA5;ENDOD1;CD9;MAGED2;TUBA4A;APPL2		R-HSA-482775;R-HSA-482772;R-HSA-481044;R-HSA-481009;R-HSA-481007;R-HSA-351323
no	R-HSA-9033241	Peroxisomal protein import	5	67	0.00479153	0.146415	0.314302	9	26	0.00220563	9606	Homo sapiens	LGALS4;EPHX2;IDH1;ECI1;AGPS;ECH1;ACAA1;DLD		R-HSA-9033529;R-HSA-9033240;R-HSA-9033514;R-HSA-9033233;R-HSA-9033232;R-HSA-9033235;R-HSA-9033506;R-HSA-9033236;R-HSA-9033238
no	R-HSA-70263	Gluconeogenesis	5	67	0.00479153	0.146415	0.314302	5	26	0.00220563	9606	Homo sapiens	MDH2;GOT2;SLC25A10;PCK1;SLC25A13		R-HSA-70241;R-HSA-70613;R-HSA-372448;R-HSA-71783;R-HSA-372843
no	R-HSA-186712	Regulation of beta-cell development	5	67	0.00479153	0.146415	0.314302	2	26	0.00220563	9606	Homo sapiens	HNF4A;EP300		R-HSA-1980047;R-HSA-211466
no	R-HSA-6802955	Paradoxical activation of RAF signaling by kinase inactive BRAF	4	49	0.00350426	0.146546	0.314302	5	7	0.000593824	9606	Homo sapiens	MAP2K1;RAP1A;MAPK1;IQGAP1		R-HSA-6802918;R-HSA-6803234;R-HSA-6802943;R-HSA-6802942;R-HSA-6802941
no	R-HSA-400042	Adrenaline,noradrenaline inhibits insulin secretion	3	32	0.00228849	0.147444	0.314302	5	6	0.000508992	9606	Homo sapiens	GNG5;GNB1;GNAI2		R-HSA-400037;R-HSA-400097;R-HSA-400046;R-HSA-400063;R-HSA-400092
no	R-HSA-1236975	Antigen processing-Cross presentation	11	186	0.0133019	0.151815	0.314302	13	23	0.00195114	9606	Homo sapiens	PSMA5;PSMB6;PSMA3;PSMA1;RPN2;PSME3;PSMB1;TAP1;CALR;B2M;CTSS		R-HSA-8863973;R-HSA-8951595;R-HSA-1236948;R-HSA-1236949;R-HSA-1236954;R-HSA-8863914;R-HSA-8863858;R-HSA-1236935;R-HSA-1236964;R-HSA-1236965;R-HSA-1236970;R-HSA-1236971;R-HSA-1236943
no	R-HSA-3656248	Defective HEXB causes GM2G2	1	4	0.000286062	0.152175	0.314302	3	3	0.000254496	9606	Homo sapiens	HEXB		R-HSA-9035983;R-HSA-9035982;R-HSA-3662344
no	R-HSA-5578999	Defective GCLC causes Hemolytic anemia due to gamma-glutamylcysteine synthetase deficiency (HAGGSD)	1	4	0.000286062	0.152175	0.314302	1	1	8.4832e-05	9606	Homo sapiens	GCLC		R-HSA-5602892
no	R-HSA-3359478	Defective MUT causes methylmalonic aciduria mut type	1	4	0.000286062	0.152175	0.314302	1	1	8.4832e-05	9606	Homo sapiens	MUT		R-HSA-3322971
no	R-HSA-5662853	Essential pentosuria	1	4	0.000286062	0.152175	0.314302	1	1	8.4832e-05	9606	Homo sapiens	DCXR		R-HSA-5662851
no	R-HSA-5579006	Defective GSS causes Glutathione synthetase deficiency (GSS deficiency)	1	4	0.000286062	0.152175	0.314302	1	1	8.4832e-05	9606	Homo sapiens	GSS		R-HSA-5602901
no	R-HSA-75944	Transcription from mitochondrial promoters	1	4	0.000286062	0.152175	0.314302	2	3	0.000254496	9606	Homo sapiens	TFAM		R-HSA-163296;R-HSA-163310
no	R-HSA-446343	Localization of the PINCH-ILK-PARVIN complex to focal adhesions	1	4	0.000286062	0.152175	0.314302	1	2	0.000169664	9606	Homo sapiens	ILK		R-HSA-432897
no	R-HSA-211736	Stimulation of the cell death response by PAK-2p34	1	4	0.000286062	0.152175	0.314302	1	4	0.000339328	9606	Homo sapiens	CASP3		R-HSA-211651
no	R-HSA-844615	The AIM2 inflammasome	1	4	0.000286062	0.152175	0.314302	1	4	0.000339328	9606	Homo sapiens	CASP1		R-HSA-844618
no	R-HSA-190236	Signaling by FGFR	7	106	0.00758063	0.152396	0.314302	16	142	0.0120461	9606	Homo sapiens	HNRNPM;NCBP1;HNRNPH1;PPP2R1A;HNRNPF;MAPK1;HNRNPA1		R-HSA-6803527;R-HSA-1295634;R-HSA-1295632;R-HSA-6803523;R-HSA-1295609;R-HSA-1549564;R-HSA-1295613;R-HSA-5654566;R-HSA-934559;R-HSA-5654565;R-HSA-5654562;R-HSA-1295622;R-HSA-5654560;R-HSA-6803838;R-HSA-6803836;R-HSA-1295599
no	R-HSA-8939236	RUNX1 regulates transcription of genes involved in differentiation of HSCs	7	106	0.00758063	0.152396	0.314302	1	15	0.00127248	9606	Homo sapiens	PSMA5;PSMB6;PSMA3;PSMA1;RPN2;PSME3;PSMB1		R-HSA-8957265
no	R-HSA-6802952	Signaling by BRAF and RAF fusions	5	68	0.00486305	0.152801	0.314302	5	5	0.00042416	9606	Homo sapiens	MAP2K1;RAP1A;LMNA;MAPK1;IQGAP1		R-HSA-6802935;R-HSA-6802934;R-HSA-6802933;R-HSA-6802932;R-HSA-6802927
no	R-HSA-379716	Cytosolic tRNA aminoacylation	4	50	0.00357577	0.154148	0.314302	4	21	0.00178147	9606	Homo sapiens	NARS;YARS;PPA2;AARS		R-HSA-71732;R-HSA-379996;R-HSA-379980;R-HSA-379864
no	R-HSA-202403	TCR signaling	9	146	0.0104413	0.154231	0.314302	3	52	0.00441127	9606	Homo sapiens	PSMA5;PSMB6;PAK1;PSMA3;PSMA1;RPN2;PSME3;PSMB1;CD101		R-HSA-430183;R-HSA-5607724;R-HSA-202248
no	R-HSA-6811555	PI5P Regulates TP53 Acetylation	2	17	0.00121576	0.156261	0.314302	3	8	0.000678656	9606	Homo sapiens	EP300;MAP2K6		R-HSA-6811479;R-HSA-6811508;R-HSA-8877691
no	R-HSA-389359	CD28 dependent Vav1 pathway	2	17	0.00121576	0.156261	0.314302	2	6	0.000508992	9606	Homo sapiens	CDC42;PAK1		R-HSA-389350;R-HSA-389788
no	R-HSA-162658	Golgi Cisternae Pericentriolar Stack Reorganization	2	17	0.00121576	0.156261	0.314302	2	6	0.000508992	9606	Homo sapiens	USO1;MAPK1		R-HSA-2172183;R-HSA-2422927
no	R-HSA-1059683	Interleukin-6 signaling	2	17	0.00121576	0.156261	0.314302	6	19	0.00161181	9606	Homo sapiens	STAT1		R-HSA-1112565;R-HSA-1112727;R-HSA-1112602;R-HSA-1112538;R-HSA-1112587;R-HSA-1112604
no	R-HSA-1475029	Reversible hydration of carbon dioxide	2	17	0.00121576	0.156261	0.314302	2	8	0.000678656	9606	Homo sapiens	CA2		R-HSA-1475026;R-HSA-1475022
no	R-HSA-8866652	Synthesis of active ubiquitin: roles of E1 and E2 enzymes	3	33	0.00236001	0.157151	0.314302	12	16	0.00135731	9606	Homo sapiens	UBA1;UBE2K		R-HSA-8852134;R-HSA-8852133;R-HSA-8852132;R-HSA-8852131;R-HSA-8852130;R-HSA-8865090;R-HSA-8852129;R-HSA-8852128;R-HSA-8852127;R-HSA-8865098;R-HSA-8865050;R-HSA-8852136
no	R-HSA-6803204	TP53 Regulates Transcription of Genes Involved in Cytochrome C Release	3	33	0.00236001	0.157151	0.314302	4	25	0.0021208	9606	Homo sapiens	TP53BP2;BAX		R-HSA-3700984;R-HSA-139913;R-HSA-3700981;R-HSA-4331340
no	R-HSA-6811434	COPI-dependent Golgi-to-ER retrograde traffic	7	107	0.00765215	0.157493	0.314986	6	11	0.000933152	9606	Homo sapiens	CENPE;KLC4;ZW10;COPG1;TUBA4A;ARFGAP2		R-HSA-6811412;R-HSA-6811427;R-HSA-6811426;R-HSA-6811423;R-HSA-6811418;R-HSA-6811417
no	R-HSA-76002	Platelet activation, signaling and aggregation	16	293	0.020954	0.159919	0.319838	58	114	0.00967085	9606	Homo sapiens	LGALS3BP;HSPA5;ANXA5;ENDOD1;YWHAZ;TUBA4A;GNAI2;CDC42;RAP1A;GNG5;GNB1;CFL1;CD9;MAPK1;MAGED2;APPL2		R-HSA-443910;R-HSA-392195;R-HSA-418176;R-HSA-443905;R-HSA-429441;R-HSA-354060;R-HSA-396941;R-HSA-443402;R-HSA-397835;R-HSA-392202;R-HSA-939265;R-HSA-481044;R-HSA-418581;R-HSA-418579;R-HSA-418576;R-HSA-354066;R-HSA-354077;R-HSA-354073;R-HSA-418200;R-HSA-354087;R-HSA-442273;R-HSA-377644;R-HSA-377641;R-HSA-377640;R-HSA-377643;R-HSA-443831;R-HSA-354097;R-HSA-442291;R-HSA-396996;R-HSA-397891;R-HSA-428…
no	R-HSA-72764	Eukaryotic Translation Termination	7	108	0.00772366	0.162667	0.325333	4	5	0.00042416	9606	Homo sapiens	RPL10;RPL34;RPL11;RPL27;APEH;RPS24		R-HSA-141671;R-HSA-141691;R-HSA-141673;R-HSA-5691512
no	R-HSA-397795	G-protein beta:gamma signalling	3	34	0.00243152	0.167049	0.334098	4	6	0.000508992	9606	Homo sapiens	PRDX5;GNG5;GNB1		R-HSA-392295;R-HSA-398193;R-HSA-392300;R-HSA-398040
no	R-HSA-5663220	RHO GTPases Activate Formins	9	149	0.0106558	0.167382	0.334763	6	27	0.00229046	9606	Homo sapiens	CDC42;CENPE;SEC13;XPO1;PPP2R1A;ZW10;RANGAP1;TUBA4A		R-HSA-5665686;R-HSA-5665751;R-HSA-5666160;R-HSA-5666129;R-HSA-5665727;R-HSA-5666169
no	R-HSA-190828	Gap junction trafficking	4	52	0.0037188	0.16978	0.339561	7	20	0.00169664	9606	Homo sapiens	CLTC;TUBA4A;DNM2		R-HSA-196017;R-HSA-190519;R-HSA-196026;R-HSA-190520;R-HSA-191737;R-HSA-190829;R-HSA-190877
no	R-HSA-177504	Retrograde neurotrophin signalling	2	18	0.00128728	0.170738	0.341475	3	3	0.000254496	9606	Homo sapiens	CLTC;DNM2		R-HSA-177491;R-HSA-177479;R-HSA-177501
no	R-HSA-964739	N-glycan trimming and elongation in the cis-Golgi	2	18	0.00128728	0.170738	0.341475	4	5	0.00042416	9606	Homo sapiens	MAN1A1;MGAT1		R-HSA-964830;R-HSA-964825;R-HSA-964768;R-HSA-964737
no	R-HSA-2160916	Hyaluronan uptake and degradation	2	18	0.00128728	0.170738	0.341475	3	9	0.000763488	9606	Homo sapiens	HEXB;SLC9A1		R-HSA-2162225;R-HSA-2160884;R-HSA-2160892
no	R-HSA-1482798	Acyl chain remodeling of CL	2	18	0.00128728	0.170738	0.341475	1	12	0.00101798	9606	Homo sapiens	HADHB;HADH		R-HSA-1482775
no	R-HSA-72202	Transport of Mature Transcript to Cytoplasm	6	90	0.00643639	0.17129	0.34258	7	13	0.00110282	9606	Homo sapiens	NCBP1;RBM8A;SRSF1;THOC1;U2AF1;SRSF6		R-HSA-77587;R-HSA-75097;R-HSA-75096;R-HSA-75098;R-HSA-77594;R-HSA-111439;R-HSA-159101
no	R-HSA-380284	Loss of proteins required for interphase microtubule organization from the centrosome	5	71	0.00507759	0.17263	0.34526	3	3	0.000254496	9606	Homo sapiens	YWHAE;PPP2R1A;DBT;TUBG1;TUBA4A		R-HSA-380294;R-HSA-380272;R-HSA-380303
no	R-HSA-380259	Loss of Nlp from mitotic centrosomes	5	71	0.00507759	0.17263	0.34526	2	2	0.000169664	9606	Homo sapiens	YWHAE;PPP2R1A;DBT;TUBG1;TUBA4A		R-HSA-380272;R-HSA-380303
no	R-HSA-917729	Endosomal Sorting Complex Required For Transport (ESCRT)	3	35	0.00250304	0.177124	0.346508	4	4	0.000339328	9606	Homo sapiens	TSG101;CHMP4B;STAM2		R-HSA-917693;R-HSA-917700;R-HSA-917730;R-HSA-917696
no	R-HSA-456926	Thrombin signalling through proteinase activated receptors (PARs)	3	35	0.00250304	0.177124	0.346508	11	14	0.00118765	9606	Homo sapiens	GNG5;GNB1;MAPK1		R-HSA-396996;R-HSA-397891;R-HSA-418163;R-HSA-418176;R-HSA-418158;R-HSA-114552;R-HSA-396941;R-HSA-418170;R-HSA-397835;R-HSA-418200;R-HSA-114558
no	R-HSA-72613	Eukaryotic Translation Initiation	8	131	0.00936852	0.178114	0.346508	12	21	0.00178147	9606	Homo sapiens	RPL10;RPL34;RPL11;RPL27;EIF3C;RPS24;EIF3B		R-HSA-72673;R-HSA-72672;R-HSA-72691;R-HSA-72676;R-HSA-156823;R-HSA-72697;R-HSA-156826;R-HSA-72619;R-HSA-156808;R-HSA-157849;R-HSA-72621;R-HSA-72671
no	R-HSA-72737	Cap-dependent Translation Initiation	8	131	0.00936852	0.178114	0.346508	10	18	0.00152698	9606	Homo sapiens	RPL10;RPL34;RPL11;RPL27;EIF3C;RPS24;EIF3B		R-HSA-72673;R-HSA-72672;R-HSA-72691;R-HSA-72676;R-HSA-72697;R-HSA-72619;R-HSA-156808;R-HSA-157849;R-HSA-72621;R-HSA-72671
no	R-HSA-9006934	Signaling by Receptor Tyrosine Kinases	26	518	0.037045	0.179768	0.346508	69	631	0.053529	9606	Homo sapiens	CLTC;CDC42;PAK1;RPS6KA5;RAP1A;PPP2R1A;RPS6KA1;CTNNA1;MAPK1;HNRNPA1;JUP;NCBP1;ITGA3;STAT1;DNM2;MAPK13;HNRNPM;SPINT1;HNRNPH1;HNRNPF;ABI1;CTNNB1;BAX;STAM2;PTPN2		R-HSA-1295634;R-HSA-171011;R-HSA-1295632;R-HSA-2029465;R-HSA-198669;R-HSA-934559;R-HSA-199959;R-HSA-6807027;R-HSA-1295622;R-HSA-203797;R-HSA-6803838;R-HSA-6803836;R-HSA-9603598;R-HSA-6803527;R-HSA-6800198;R-HSA-183072;R-HSA-6803523;R-HSA-9612980;R-HSA-1470012;R-HSA-1470010;R-HSA-183084;R-HSA-169901;R-HSA-6800200;R-HSA-1470009;R-HSA-5218814;R-HSA-169904;R-HSA-5218812;R-HSA-183094;R-HSA-8875568;R-H…
no	R-HSA-5696399	Global Genome Nucleotide Excision Repair (GG-NER)	6	92	0.00657942	0.183314	0.346508	18	20	0.00169664	9606	Homo sapiens	UBE2I;COPS5;RPA1;LIG3;RAD23B;CUL4B		R-HSA-5690996;R-HSA-5690997;R-HSA-5691006;R-HSA-5696670;R-HSA-5691004;R-HSA-5696664;R-HSA-5691000;R-HSA-5691001;R-HSA-6790487;R-HSA-6790454;R-HSA-5690213;R-HSA-5689861;R-HSA-5689317;R-HSA-5690990;R-HSA-6782943;R-HSA-5696655;R-HSA-5690991;R-HSA-5690988
no	R-HSA-2173791	TGF-beta receptor signaling in EMT (epithelial to mesenchymal transition)	2	19	0.00135879	0.185424	0.346508	6	6	0.000508992	9606	Homo sapiens	CGN;F11R		R-HSA-2160931;R-HSA-2160932;R-HSA-2134532;R-HSA-2160935;R-HSA-2134519;R-HSA-2134506
no	R-HSA-77595	Processing of Intronless Pre-mRNAs	2	19	0.00135879	0.185424	0.346508	5	5	0.00042416	9606	Homo sapiens	NCBP1;PAPOLA		R-HSA-77589;R-HSA-77591;R-HSA-77590;R-HSA-77593;R-HSA-77592
no	R-HSA-196299	Beta-catenin phosphorylation cascade	2	19	0.00135879	0.185424	0.346508	4	4	0.000339328	9606	Homo sapiens	PPP2R1A;CTNNB1		R-HSA-195283;R-HSA-195318;R-HSA-195287;R-HSA-195300
no	R-HSA-1295596	Spry regulation of FGF signaling	2	19	0.00135879	0.185424	0.346508	8	11	0.000933152	9606	Homo sapiens	PPP2R1A;MAPK1		R-HSA-1295634;R-HSA-934559;R-HSA-1295632;R-HSA-1295622;R-HSA-1295609;R-HSA-1549564;R-HSA-1295599;R-HSA-1295613
no	R-HSA-399954	Sema3A PAK dependent Axon repulsion	2	19	0.00135879	0.185424	0.346508	4	6	0.000508992	9606	Homo sapiens	PAK1;CFL1		R-HSA-399939;R-HSA-399952;R-HSA-399950;R-HSA-399930
no	R-HSA-418885	DCC mediated attractive signaling	2	19	0.00135879	0.185424	0.346508	2	12	0.00101798	9606	Homo sapiens	CDC42;WASL		R-HSA-418850;R-HSA-418874
no	R-HSA-111458	Formation of apoptosome	1	5	0.000357577	0.186459	0.346508	3	3	0.000254496	9606	Homo sapiens	CYCS		R-HSA-114256;R-HSA-114259;R-HSA-114254
no	R-HSA-8853336	Signaling by plasma membrane FGFR1 fusions	1	5	0.000357577	0.186459	0.346508	2	2	0.000169664	9606	Homo sapiens	ERLIN2		R-HSA-8853325;R-HSA-8853322
no	R-HSA-1300652	Sperm:Oocyte Membrane Binding	1	5	0.000357577	0.186459	0.346508	1	1	8.4832e-05	9606	Homo sapiens	CD9		R-HSA-1297275
no	R-HSA-844623	The IPAF inflammasome	1	5	0.000357577	0.186459	0.346508	1	2	0.000169664	9606	Homo sapiens	CASP1		R-HSA-844617
no	R-HSA-111469	SMAC-mediated apoptotic response	1	5	0.000357577	0.186459	0.346508	2	6	0.000508992	9606	Homo sapiens	CASP3		R-HSA-114419;R-HSA-114306
no	R-HSA-111463	SMAC binds to IAPs	1	5	0.000357577	0.186459	0.346508	1	3	0.000254496	9606	Homo sapiens	CASP3		R-HSA-114306
no	R-HSA-111464	SMAC-mediated dissociation of IAP:caspase complexes	1	5	0.000357577	0.186459	0.346508	1	3	0.000254496	9606	Homo sapiens	CASP3		R-HSA-114419
no	R-HSA-75157	FasL/ CD95L signaling	1	5	0.000357577	0.186459	0.346508	1	5	0.00042416	9606	Homo sapiens	CASP10		R-HSA-141310
no	R-HSA-68962	Activation of the pre-replicative complex	3	36	0.00257455	0.187361	0.346508	8	9	0.000763488	9606	Homo sapiens	RPA1;MCM2		R-HSA-68960;R-HSA-68914;R-HSA-68917;R-HSA-68916;R-HSA-68919;R-HSA-68918;R-HSA-68954;R-HSA-68940
no	R-HSA-9008059	Interleukin-37 signaling	3	36	0.00257455	0.187361	0.346508	4	14	0.00118765	9606	Homo sapiens	CASP1;PTPN2		R-HSA-9012556;R-HSA-9012542;R-HSA-9008894;R-HSA-9012689
no	R-HSA-5223345	Miscellaneous transport and binding events	3	36	0.00257455	0.187361	0.346508	3	13	0.00110282	9606	Homo sapiens	CASK;ADD3;ADD1		R-HSA-5226999;R-HSA-5226979;R-HSA-5340124
no	R-HSA-3371556	Cellular response to heat stress	8	133	0.00951155	0.188164	0.346508	20	29	0.00246013	9606	Homo sapiens	YWHAE;HSPA8;VCP;HSPA5;PTGES3;RPA1;EP300;MAPK1		R-HSA-5251955;R-HSA-5082409;R-HSA-5251959;R-HSA-5324632;R-HSA-5333051;R-HSA-5082369;R-HSA-4793925;R-HSA-3371518;R-HSA-3371554;R-HSA-3371586;R-HSA-4793819;R-HSA-3371527;R-HSA-5251942;R-HSA-3371467;R-HSA-3371531;R-HSA-5324617;R-HSA-5252041;R-HSA-5082356;R-HSA-5082384;R-HSA-5252079
no	R-HSA-68875	Mitotic Prophase	8	133	0.00951155	0.188164	0.346508	13	34	0.00288429	9606	Homo sapiens	PPP2R1A;USO1;LMNA;MAPK1;BANF1;SMC4;TMPO		R-HSA-2288097;R-HSA-5229194;R-HSA-2993898;R-HSA-2422927;R-HSA-2294600;R-HSA-5244669;R-HSA-2294574;R-HSA-2429719;R-HSA-2172183;R-HSA-2294580;R-HSA-2172666;R-HSA-2430552;R-HSA-2294590
no	R-HSA-162587	HIV Life Cycle	10	175	0.0125152	0.191423	0.346508	60	115	0.00975568	9606	Homo sapiens	CDK9;PDCD6IP;TSG101;TAF15;XPO1;NCBP1;CHMP4B;BANF1;RANGAP1		R-HSA-180739;R-HSA-8951690;R-HSA-175108;R-HSA-3159227;R-HSA-175117;R-HSA-167181;R-HSA-175250;R-HSA-167191;R-HSA-180885;R-HSA-167192;R-HSA-162590;R-HSA-167196;R-HSA-167197;R-HSA-164514;R-HSA-9613490;R-HSA-167459;R-HSA-167072;R-HSA-167076;R-HSA-165028;R-HSA-167077;R-HSA-164522;R-HSA-9613498;R-HSA-165034;R-HSA-167083;R-HSA-167087;R-HSA-167084;R-HSA-167085;R-HSA-167090;R-HSA-167474;R-HSA-165043;R-HSA…
no	R-HSA-2500257	Resolution of Sister Chromatid Cohesion	8	134	0.00958307	0.193278	0.346508	4	8	0.000678656	9606	Homo sapiens	CENPE;SEC13;XPO1;PPP2R1A;ZW10;RANGAP1;TUBA4A		R-HSA-2484822;R-HSA-1638803;R-HSA-2468287;R-HSA-1638821
no	R-HSA-8854518	AURKA Activation by TPX2	5	74	0.00529214	0.193386	0.346508	2	2	0.000169664	9606	Homo sapiens	YWHAE;PPP2R1A;DBT;TUBG1;TUBA4A		R-HSA-8853405;R-HSA-8853419
no	R-HSA-5389840	Mitochondrial translation elongation	6	94	0.00672245	0.19566	0.346508	8	8	0.000678656	9606	Homo sapiens	PTCD3;MRPS10;MRPL37;MRPL48;MRPL45;TUFM		R-HSA-5389842;R-HSA-5389857;R-HSA-5419268;R-HSA-5419269;R-HSA-5389845;R-HSA-5389848;R-HSA-5419279;R-HSA-5419261
no	R-HSA-5419276	Mitochondrial translation termination	6	94	0.00672245	0.19566	0.346508	5	5	0.00042416	9606	Homo sapiens	PTCD3;MRPS10;MRPL37;MRPL48;MRPL45;MRRF		R-HSA-5419264;R-HSA-5419281;R-HSA-5419271;R-HSA-5419273;R-HSA-5419277
no	R-HSA-141444	Amplification of signal from unattached kinetochores via a MAD2 inhibitory signal	6	94	0.00672245	0.19566	0.346508	4	4	0.000339328	9606	Homo sapiens	CENPE;SEC13;XPO1;PPP2R1A;ZW10;RANGAP1		R-HSA-141409;R-HSA-141431;R-HSA-141422;R-HSA-141439
no	R-HSA-141424	Amplification of signal from the kinetochores	6	94	0.00672245	0.19566	0.346508	4	4	0.000339328	9606	Homo sapiens	CENPE;SEC13;XPO1;PPP2R1A;ZW10;RANGAP1		R-HSA-141409;R-HSA-141431;R-HSA-141422;R-HSA-141439
no	R-HSA-1614635	Sulfur amino acid metabolism	6	94	0.00672245	0.19566	0.346508	11	37	0.00313879	9606	Homo sapiens	TST;ETHE1;GOT2;SLC25A10;TXN2		R-HSA-1614618;R-HSA-9035227;R-HSA-9013533;R-HSA-1614605;R-HSA-9035484;R-HSA-9013471;R-HSA-9013198;R-HSA-9012721;R-HSA-1614546;R-HSA-9012597;R-HSA-9034756
no	R-HSA-975871	MyD88 cascade initiated on plasma membrane	6	94	0.00672245	0.19566	0.346508	15	57	0.00483543	9606	Homo sapiens	MAP2K1;RPS6KA5;PPP2R1A;RPS6KA1;MAPK1;MAP2K6		R-HSA-199910;R-HSA-451649;R-HSA-198756;R-HSA-198731;R-HSA-450346;R-HSA-198669;R-HSA-450325;R-HSA-199959;R-HSA-199895;R-HSA-203797;R-HSA-168053;R-HSA-198746;R-HSA-450333;R-HSA-199935;R-HSA-450296
no	R-HSA-168176	Toll Like Receptor 5 (TLR5) Cascade	6	94	0.00672245	0.19566	0.346508	15	58	0.00492026	9606	Homo sapiens	MAP2K1;RPS6KA5;PPP2R1A;RPS6KA1;MAPK1;MAP2K6		R-HSA-199910;R-HSA-451649;R-HSA-198756;R-HSA-198731;R-HSA-450346;R-HSA-198669;R-HSA-450325;R-HSA-199959;R-HSA-199895;R-HSA-203797;R-HSA-168053;R-HSA-198746;R-HSA-450333;R-HSA-199935;R-HSA-450296
no	R-HSA-168142	Toll Like Receptor 10 (TLR10) Cascade	6	94	0.00672245	0.19566	0.346508	15	58	0.00492026	9606	Homo sapiens	MAP2K1;RPS6KA5;PPP2R1A;RPS6KA1;MAPK1;MAP2K6		R-HSA-199910;R-HSA-451649;R-HSA-198756;R-HSA-198731;R-HSA-450346;R-HSA-198669;R-HSA-450325;R-HSA-199959;R-HSA-199895;R-HSA-203797;R-HSA-168053;R-HSA-198746;R-HSA-450333;R-HSA-199935;R-HSA-450296
no	R-HSA-168254	Influenza Infection	11	197	0.0140885	0.195767	0.346508	11	60	0.00508992	9606	Homo sapiens	XPO1;RPL10;RPL34;CLTC;RPL11;RPL27;CALR;KPNA2;RPS24;KPNB1		R-HSA-192704;R-HSA-168880;R-HSA-169921;R-HSA-168337;R-HSA-168310;R-HSA-1176059;R-HSA-192841;R-HSA-168857;R-HSA-6791035;R-HSA-168285;R-HSA-168317
no	R-HSA-442742	CREB phosphorylation through the activation of Ras	3	37	0.00264607	0.197747	0.346508	7	8	0.000678656	9606	Homo sapiens	DLG1;RPS6KA1;MAPK1		R-HSA-442724;R-HSA-9029434;R-HSA-442739;R-HSA-442737;R-HSA-442732;R-HSA-444253;R-HSA-442760
no	R-HSA-162588	Budding and maturation of HIV virion	3	37	0.00264607	0.197747	0.346508	2	3	0.000254496	9606	Homo sapiens	PDCD6IP;TSG101;CHMP4B		R-HSA-3159232;R-HSA-3159227
no	R-HSA-5653656	Vesicle-mediated transport	39	820	0.0586426	0.20188	0.346508	101	251	0.0212928	9606	Homo sapiens	YWHAE;HIP1;TSG101;CLTC;USO1;WASL;TGOLN2;LMAN1;KLC4;TFG;YWHAQ;UBQLN1;MAN1A1;SPTBN1;TBC1D15;SEC31A;YWHAH;HSPA8;SEC13;GALNT2;OCRL;ARPC5;YWHAZ;TUBA4A;DNM2;ARFGAP2;CENPE;COPS5;ZW10;RAB9A;CHMP4B;PREB;COPG1;CALR;ACBD3;STAM2;RAB7A		R-HSA-8868230;R-HSA-8868236;R-HSA-1445149;R-HSA-8877451;R-HSA-8876191;R-HSA-2316347;R-HSA-6807877;R-HSA-6807875;R-HSA-6807872;R-HSA-8867756;R-HSA-8867754;R-HSA-190519;R-HSA-432688;R-HSA-190520;R-HSA-8847544;R-HSA-6811431;R-HSA-8849350;R-HSA-8849348;R-HSA-432706;R-HSA-6811427;R-HSA-6811426;R-HSA-432707;R-HSA-8849353;R-HSA-6807868;R-HSA-6807866;R-HSA-6807864;R-HSA-8868071;R-HSA-8866279;R-HSA-886627…
no	R-HSA-6781823	Formation of TC-NER Pre-Incision Complex	4	56	0.00400486	0.202571	0.346508	4	7	0.000593824	9606	Homo sapiens	COPS5;EP300;PPIE;CUL4B		R-HSA-6782069;R-HSA-6782004;R-HSA-6781867;R-HSA-6781833
no	R-HSA-157858	Gap junction trafficking and regulation	4	56	0.00400486	0.202571	0.346508	7	24	0.00203597	9606	Homo sapiens	CLTC;TUBA4A;DNM2		R-HSA-196017;R-HSA-190519;R-HSA-196026;R-HSA-190520;R-HSA-191737;R-HSA-190829;R-HSA-190877
no	R-HSA-69190	DNA strand elongation	3	38	0.00271759	0.208267	0.346508	5	15	0.00127248	9606	Homo sapiens	RPA1;MCM2		R-HSA-69140;R-HSA-69142;R-HSA-69144;R-HSA-176942;R-HSA-169468
no	R-HSA-5683057	MAPK family signaling cascades	17	331	0.0236716	0.212965	0.346508	34	86	0.00729555	9606	Homo sapiens	MAP2K1;RPN2;IQGAP1;CDC42;PSMA5;PSMB6;PAK1;DLG1;PSMA3;XPO1;RAP1A;PSMA1;PPP2R1A;PSME3;PSMB1;MAPK1;SPTBN1		R-HSA-5672980;R-HSA-5674132;R-HSA-5672978;R-HSA-5674130;R-HSA-5674387;R-HSA-5674385;R-HSA-5675206;R-HSA-5672965;R-HSA-5674373;R-HSA-5687109;R-HSA-5674496;R-HSA-112342;R-HSA-5672961;R-HSA-389788;R-HSA-5672972;R-HSA-5672973;R-HSA-5687112;R-HSA-5672969;R-HSA-109857;R-HSA-109858;R-HSA-109860;R-HSA-109863;R-HSA-5675376;R-HSA-109862;R-HSA-5674366;R-HSA-5675198;R-HSA-5658430;R-HSA-109864;R-HSA-5627775;R…
no	R-HSA-6804114	TP53 Regulates Transcription of Genes Involved in G2 Cell Cycle Arrest	2	21	0.00150182	0.215268	0.346508	3	11	0.000933152	9606	Homo sapiens	BAX;EP300		R-HSA-3215152;R-HSA-6803892;R-HSA-3215144
no	R-HSA-196791	Vitamin D (calciferol) metabolism	2	21	0.00150182	0.215268	0.346508	2	19	0.00161181	9606	Homo sapiens	UBE2I;LGMN		R-HSA-4546387;R-HSA-350158
no	R-HSA-5660526	Response to metal ions	2	21	0.00150182	0.215268	0.346508	2	31	0.00262979	9606	Homo sapiens	CSRP1		R-HSA-5660503;R-HSA-5660514
no	R-HSA-176187	Activation of ATR in response to replication stress	3	39	0.0027891	0.218909	0.346508	6	9	0.000763488	9606	Homo sapiens	RPA1;MCM2		R-HSA-176101;R-HSA-176298;R-HSA-176250;R-HSA-176264;R-HSA-176318;R-HSA-176175
no	R-HSA-2978092	Abnormal conversion of 2-oxoglutarate to 2-hydroxyglutarate	1	6	0.000429092	0.219359	0.346508	1	1	8.4832e-05	9606	Homo sapiens	IDH1		R-HSA-880053
no	R-HSA-8939211	ESR-mediated signaling	9	160	0.0114425	0.219741	0.346508	28	72	0.00610791	9606	Homo sapiens	CDK9;PTGES3;EP300;MAPK1;KPNA2;CTSD		R-HSA-9011981;R-HSA-9023884;R-HSA-9008271;R-HSA-9018497;R-HSA-9011971;R-HSA-9018499;R-HSA-8939203;R-HSA-8939204;R-HSA-9011975;R-HSA-9012315;R-HSA-9009371;R-HSA-9008285;R-HSA-9012319;R-HSA-9038161;R-HSA-9038163;R-HSA-9032751;R-HSA-9023840;R-HSA-9009378;R-HSA-9011941;R-HSA-9023845;R-HSA-9038052;R-HSA-9012196;R-HSA-9023846;R-HSA-9008315;R-HSA-9012209;R-HSA-9012208;R-HSA-9023859;R-HSA-9023860
no	R-HSA-162599	Late Phase of HIV Life Cycle	9	161	0.011514	0.224793	0.346508	50	77	0.00653207	9606	Homo sapiens	CDK9;PDCD6IP;TSG101;TAF15;XPO1;NCBP1;CHMP4B;RANGAP1		R-HSA-180739;R-HSA-3159227;R-HSA-167181;R-HSA-167191;R-HSA-180885;R-HSA-167192;R-HSA-167196;R-HSA-167197;R-HSA-9613490;R-HSA-167459;R-HSA-167072;R-HSA-167076;R-HSA-165028;R-HSA-167077;R-HSA-9613498;R-HSA-165034;R-HSA-167083;R-HSA-167087;R-HSA-167084;R-HSA-167085;R-HSA-167090;R-HSA-167474;R-HSA-165043;R-HSA-167089;R-HSA-167478;R-HSA-165047;R-HSA-167477;R-HSA-167481;R-HSA-167097;R-HSA-165055;R-HSA-…
no	R-HSA-156902	Peptide chain elongation	6	99	0.00708003	0.2278	0.346508	4	5	0.00042416	9606	Homo sapiens	RPL10;RPL34;RPL11;RPL27;RPS24		R-HSA-156915;R-HSA-156912;R-HSA-156923;R-HSA-156907
no	R-HSA-373752	Netrin-1 signaling	4	59	0.00421941	0.228287	0.346508	5	37	0.00313879	9606	Homo sapiens	CDC42;PAK1;WASL;MAPK13		R-HSA-451366;R-HSA-418850;R-HSA-451347;R-HSA-418874;R-HSA-376123
no	R-HSA-5696394	DNA Damage Recognition in GG-NER	3	40	0.00286062	0.229659	0.346508	5	5	0.00042416	9606	Homo sapiens	COPS5;RAD23B;CUL4B		R-HSA-5691006;R-HSA-6782943;R-HSA-5696655;R-HSA-5691004;R-HSA-5696664
no	R-HSA-163359	Glucagon signaling in metabolic regulation	3	40	0.00286062	0.229659	0.346508	2	6	0.000508992	9606	Homo sapiens	GNG5;Prkar2a;GNB1		R-HSA-825631;R-HSA-111925
no	R-HSA-5607764	CLEC7A (Dectin-1) signaling	7	120	0.00858185	0.230136	0.346508	2	45	0.00381744	9606	Homo sapiens	PSMA5;PSMB6;PSMA3;PSMA1;RPN2;PSME3;PSMB1		R-HSA-5607731;R-HSA-5607724
no	R-HSA-2022857	Keratan sulfate degradation	2	22	0.00157334	0.230352	0.346508	3	6	0.000508992	9606	Homo sapiens	LUM;HEXB		R-HSA-2046239;R-HSA-1793217;R-HSA-1638053
no	R-HSA-190840	Microtubule-dependent trafficking of connexons from Golgi to the plasma membrane	2	22	0.00157334	0.230352	0.346508	1	2	0.000169664	9606	Homo sapiens	TUBA4A		R-HSA-190520
no	R-HSA-2028269	Signaling by Hippo	2	22	0.00157334	0.230352	0.346508	3	30	0.00254496	9606	Homo sapiens	YWHAE;CASP3		R-HSA-2028651;R-HSA-2028697;R-HSA-2028692
no	R-HSA-909733	Interferon alpha/beta signaling	10	184	0.0131588	0.233201	0.346508	19	20	0.00169664	9606	Homo sapiens	OAS2;STAT1;STAT2;GBP2;SAMHD1;ABCE1		R-HSA-912680;R-HSA-5223305;R-HSA-909732;R-HSA-909729;R-HSA-997314;R-HSA-909730;R-HSA-909725;R-HSA-997311;R-HSA-909724;R-HSA-997309;R-HSA-909726;R-HSA-909721;R-HSA-913529;R-HSA-909720;R-HSA-909722;R-HSA-1015702;R-HSA-909719;R-HSA-909718;R-HSA-1015699
no	R-HSA-5339562	Uptake and actions of bacterial toxins	4	60	0.00429092	0.237037	0.346508	8	65	0.00551408	9606	Homo sapiens	MAP2K1;PDCD6IP;CD9;MAP2K6		R-HSA-5336417;R-HSA-5210943;R-HSA-5211405;R-HSA-5211340;R-HSA-5336420;R-HSA-5336422;R-HSA-5336413;R-HSA-5210947
no	R-HSA-8868773	rRNA processing in the nucleus and cytosol	11	207	0.0148037	0.240046	0.346508	6	15	0.00127248	9606	Homo sapiens	RPL10;DKC1;NCL;RPL34;DBT;RPL11;GAR1;DDX21;RPL27;RPS24		R-HSA-6791223;R-HSA-6791221;R-HSA-6791219;R-HSA-6791218;R-HSA-6791227;R-HSA-6790905
no	R-HSA-5673001	RAF/MAP kinase cascade	14	273	0.0195237	0.242167	0.346508	22	39	0.00330845	9606	Homo sapiens	MAP2K1;RPN2;IQGAP1;PSMA5;PSMB6;DLG1;PSMA3;RAP1A;PSMA1;PPP2R1A;PSME3;PSMB1;MAPK1;SPTBN1		R-HSA-5672980;R-HSA-5674132;R-HSA-5672978;R-HSA-5674130;R-HSA-5674387;R-HSA-5675376;R-HSA-5674385;R-HSA-5674366;R-HSA-5675198;R-HSA-5658430;R-HSA-5672957;R-HSA-5675194;R-HSA-5675206;R-HSA-5675431;R-HSA-5672965;R-HSA-5674373;R-HSA-5674496;R-HSA-5672961;R-HSA-5672972;R-HSA-5672973;R-HSA-5675373;R-HSA-5672969
no	R-HSA-168255	Influenza Life Cycle	10	186	0.0133019	0.242925	0.346508	9	52	0.00441127	9606	Homo sapiens	XPO1;RPL10;RPL34;CLTC;RPL11;RPL27;CALR;RPS24;KPNB1		R-HSA-192704;R-HSA-168880;R-HSA-169921;R-HSA-168337;R-HSA-168310;R-HSA-192841;R-HSA-168857;R-HSA-168285;R-HSA-168317
no	R-HSA-69473	G2/M DNA damage checkpoint	5	81	0.00579275	0.244822	0.346508	2	12	0.00101798	9606	Homo sapiens	YWHAE;YWHAQ;RPA1;YWHAZ;YWHAH		R-HSA-6799332;R-HSA-75016
no	R-HSA-392851	Prostacyclin signalling through prostacyclin receptor	2	23	0.00164485	0.245502	0.346508	3	4	0.000339328	9606	Homo sapiens	GNG5;GNB1		R-HSA-392852;R-HSA-392870;R-HSA-392874
no	R-HSA-190872	Transport of connexons to the plasma membrane	2	23	0.00164485	0.245502	0.346508	1	3	0.000254496	9606	Homo sapiens	TUBA4A		R-HSA-190520
no	R-HSA-2142845	Hyaluronan metabolism	2	23	0.00164485	0.245502	0.346508	3	12	0.00101798	9606	Homo sapiens	HEXB;SLC9A1		R-HSA-2162225;R-HSA-2160884;R-HSA-2160892
no	R-HSA-8849932	Synaptic adhesion-like molecules	2	23	0.00164485	0.245502	0.346508	2	8	0.000678656	9606	Homo sapiens	DLG1;PTPRF		R-HSA-8849891;R-HSA-8855648
no	R-HSA-881907	Gastrin-CREB signalling pathway via PKC and MAPK	2	23	0.00164485	0.245502	0.346508	2	9	0.000763488	9606	Homo sapiens	RPS6KA1;MAPK1		R-HSA-199895;R-HSA-198746
no	R-HSA-1480926	O2/CO2 exchange in erythrocytes	2	23	0.00164485	0.245502	0.346508	2	13	0.00110282	9606	Homo sapiens	CA2		R-HSA-1475436;R-HSA-1475435
no	R-HSA-1237044	Erythrocytes take up carbon dioxide and release oxygen	2	23	0.00164485	0.245502	0.346508	1	7	0.000593824	9606	Homo sapiens	CA2		R-HSA-1475435
no	R-HSA-6802949	Signaling by RAS mutants	4	61	0.00436244	0.245864	0.346508	5	8	0.000678656	9606	Homo sapiens	MAP2K1;RAP1A;MAPK1;IQGAP1		R-HSA-6803233;R-HSA-6802926;R-HSA-6802925;R-HSA-6802924;R-HSA-6802922
no	R-HSA-983170	Antigen Presentation: Folding, assembly and peptide loading of class I MHC	6	102	0.00729457	0.247848	0.346508	14	16	0.00135731	9606	Homo sapiens	SEC13;HSPA5;TAP1;CALR;B2M;SEC31A		R-HSA-8951499;R-HSA-983148;R-HSA-983146;R-HSA-983145;R-HSA-983144;R-HSA-983142;R-HSA-983427;R-HSA-983426;R-HSA-983138;R-HSA-983425;R-HSA-983424;R-HSA-983422;R-HSA-983421;R-HSA-983161
no	R-HSA-3065678	SUMO is transferred from E1 to E2 (UBE2I, UBC9)	1	7	0.000500608	0.25093	0.346508	3	3	0.000254496	9606	Homo sapiens	UBE2I		R-HSA-2993790;R-HSA-2993769;R-HSA-2993780
no	R-HSA-448706	Interleukin-1 processing	1	7	0.000500608	0.25093	0.346508	4	5	0.00042416	9606	Homo sapiens	CASP1		R-HSA-448678;R-HSA-448673;R-HSA-448702;R-HSA-448703
no	R-HSA-110381	Resolution of AP sites via the single-nucleotide replacement pathway	1	7	0.000500608	0.25093	0.346508	4	6	0.000508992	9606	Homo sapiens	LIG3		R-HSA-110376;R-HSA-73931;R-HSA-110380;R-HSA-73932
no	R-HSA-389542	NADPH regeneration	1	7	0.000500608	0.25093	0.346508	2	3	0.000254496	9606	Homo sapiens	IDH1		R-HSA-389540;R-HSA-389550
no	R-HSA-3134963	DEx/H-box helicases activate type I IFN and inflammatory cytokines production	1	7	0.000500608	0.25093	0.346508	3	5	0.00042416	9606	Homo sapiens	DHX9		R-HSA-9604480;R-HSA-3134954;R-HSA-3134953
no	R-HSA-8849474	PTK6 Activates STAT3	1	7	0.000500608	0.25093	0.346508	4	9	0.000763488	9606	Homo sapiens	STAP2		R-HSA-8848087;R-HSA-8848023;R-HSA-8848077;R-HSA-8848124
no	R-HSA-447038	NrCAM interactions	1	7	0.000500608	0.25093	0.346508	1	4	0.000339328	9606	Homo sapiens	DLG1		R-HSA-376134
no	R-HSA-168316	Assembly of Viral Components at the Budding Site	1	7	0.000500608	0.25093	0.346508	1	17	0.00144214	9606	Homo sapiens	CALR		R-HSA-169921
no	R-HSA-392518	Signal amplification	3	42	0.00300365	0.251433	0.346508	12	18	0.00152698	9606	Homo sapiens	GNG5;GNB1;GNAI2		R-HSA-428918;R-HSA-428917;R-HSA-418581;R-HSA-418579;R-HSA-392195;R-HSA-428752;R-HSA-418576;R-HSA-428750;R-HSA-428909;R-HSA-428749;R-HSA-392187;R-HSA-392202
no	R-HSA-202424	Downstream TCR signaling	7	124	0.00886791	0.254495	0.346508	1	24	0.00203597	9606	Homo sapiens	PSMA5;PSMB6;PSMA3;PSMA1;RPN2;PSME3;PSMB1		R-HSA-5607724
no	R-HSA-975138	TRAF6 mediated induction of NFkB and MAP kinases upon TLR7/8 or 9 activation	6	103	0.00736609	0.254641	0.346508	15	47	0.00398711	9606	Homo sapiens	MAP2K1;RPS6KA5;PPP2R1A;RPS6KA1;MAPK1;MAP2K6		R-HSA-199910;R-HSA-451649;R-HSA-198756;R-HSA-198731;R-HSA-450346;R-HSA-198669;R-HSA-450325;R-HSA-199959;R-HSA-199895;R-HSA-203797;R-HSA-168053;R-HSA-198746;R-HSA-450333;R-HSA-199935;R-HSA-450296
no	R-HSA-5250924	B-WICH complex positively regulates rRNA expression	4	62	0.00443396	0.254763	0.346508	3	3	0.000254496	9606	Homo sapiens	RPA1;DDX21;EP300;DEK		R-HSA-5250930;R-HSA-5250947;R-HSA-5250938
no	R-HSA-1169408	ISG15 antiviral mechanism	5	83	0.00593578	0.260143	0.346508	5	16	0.00135731	9606	Homo sapiens	STAT1;FLNB;KPNA2;EIF4G2;KPNB1		R-HSA-1678841;R-HSA-1678842;R-HSA-1169398;R-HSA-1176059;R-HSA-1169406
no	R-HSA-110320	Translesion Synthesis by POLH	2	24	0.00171637	0.260686	0.346508	6	8	0.000678656	9606	Homo sapiens	VCP;RPA1		R-HSA-5654989;R-HSA-5654986;R-HSA-110317;R-HSA-110316;R-HSA-110319;R-HSA-5654985
no	R-HSA-392517	Rap1 signalling	2	24	0.00171637	0.260686	0.346508	5	7	0.000593824	9606	Homo sapiens	RAP1A;YWHAZ		R-HSA-392513;R-HSA-913993;R-HSA-392835;R-HSA-354173;R-HSA-939265
no	R-HSA-77111	Synthesis of Ketone Bodies	2	24	0.00171637	0.260686	0.346508	2	8	0.000678656	9606	Homo sapiens	HMGCS2;ACAT1		R-HSA-73916;R-HSA-73918
no	R-HSA-4420097	VEGFA-VEGFR2 Pathway	7	125	0.00893943	0.260702	0.346508	10	77	0.00653207	9606	Homo sapiens	CDC42;PAK1;JUP;ABI1;CTNNA1;CTNNB1;MAPK13		R-HSA-5218814;R-HSA-5357472;R-HSA-5218829;R-HSA-5218812;R-HSA-5357477;R-HSA-5357445;R-HSA-2029465;R-HSA-5357483;R-HSA-5218804;R-HSA-5218832
no	R-HSA-975155	MyD88 dependent cascade initiated on endosome	6	104	0.0074376	0.261484	0.346508	15	62	0.00525959	9606	Homo sapiens	MAP2K1;RPS6KA5;PPP2R1A;RPS6KA1;MAPK1;MAP2K6		R-HSA-199910;R-HSA-451649;R-HSA-198756;R-HSA-198731;R-HSA-450346;R-HSA-198669;R-HSA-450325;R-HSA-199959;R-HSA-199895;R-HSA-203797;R-HSA-168053;R-HSA-198746;R-HSA-450333;R-HSA-199935;R-HSA-450296
no	R-HSA-168181	Toll Like Receptor 7/8 (TLR7/8) Cascade	6	104	0.0074376	0.261484	0.346508	15	63	0.00534442	9606	Homo sapiens	MAP2K1;RPS6KA5;PPP2R1A;RPS6KA1;MAPK1;MAP2K6		R-HSA-199910;R-HSA-451649;R-HSA-198756;R-HSA-198731;R-HSA-450346;R-HSA-198669;R-HSA-450325;R-HSA-199959;R-HSA-199895;R-HSA-203797;R-HSA-168053;R-HSA-198746;R-HSA-450333;R-HSA-199935;R-HSA-450296
no	R-HSA-8982491	Glycogen metabolism	3	43	0.00307516	0.262432	0.346508	3	37	0.00313879	9606	Homo sapiens	UGP2;PGM1		R-HSA-70272;R-HSA-70427;R-HSA-70286
no	R-HSA-112043	PLC beta mediated events	4	63	0.00450547	0.263726	0.346508	6	23	0.00195114	9606	Homo sapiens	PRDX5;Prkar2a;MAPK1;GNAI2		R-HSA-112037;R-HSA-111925;R-HSA-111879;R-HSA-8951727;R-HSA-111898;R-HSA-111870
no	R-HSA-2980766	Nuclear Envelope Breakdown	4	63	0.00450547	0.263726	0.346508	3	13	0.00110282	9606	Homo sapiens	LMNA;BANF1;TMPO		R-HSA-5229194;R-HSA-2993898;R-HSA-5244669
no	R-HSA-8856688	Golgi-to-ER retrograde transport	8	148	0.0105843	0.270228	0.346508	9	18	0.00152698	9606	Homo sapiens	CENPE;KLC4;GALNT2;ZW10;COPG1;TUBA4A;ARFGAP2		R-HSA-8849350;R-HSA-6811412;R-HSA-8849348;R-HSA-6811427;R-HSA-6811426;R-HSA-6811423;R-HSA-6811418;R-HSA-6811417;R-HSA-8849353
no	R-HSA-5684996	MAPK1/MAPK3 signaling	14	280	0.0200243	0.270902	0.346508	29	46	0.00390227	9606	Homo sapiens	MAP2K1;RPN2;IQGAP1;PSMA5;PSMB6;DLG1;PSMA3;RAP1A;PSMA1;PPP2R1A;PSME3;PSMB1;MAPK1;SPTBN1		R-HSA-5672980;R-HSA-5674132;R-HSA-5672978;R-HSA-5674130;R-HSA-5674387;R-HSA-5674385;R-HSA-5675206;R-HSA-5672965;R-HSA-5674373;R-HSA-5674496;R-HSA-112342;R-HSA-5672961;R-HSA-5672972;R-HSA-5672973;R-HSA-5672969;R-HSA-109857;R-HSA-109858;R-HSA-109860;R-HSA-109863;R-HSA-5675376;R-HSA-109862;R-HSA-5674366;R-HSA-5675198;R-HSA-5658430;R-HSA-109864;R-HSA-5672957;R-HSA-5675194;R-HSA-5675431;R-HSA-5675373
no	R-HSA-112040	G-protein mediated events	4	64	0.00457699	0.272748	0.346508	11	32	0.00271463	9606	Homo sapiens	PRDX5;Prkar2a;MAPK1;GNAI2		R-HSA-170674;R-HSA-112037;R-HSA-111925;R-HSA-111879;R-HSA-8951727;R-HSA-170666;R-HSA-392206;R-HSA-111898;R-HSA-170686;R-HSA-170671;R-HSA-111870
no	R-HSA-1592230	Mitochondrial biogenesis	7	127	0.00908246	0.273242	0.346508	9	36	0.00305395	9606	Homo sapiens	ACSS2;TFAM;CYCS;SSBP1		R-HSA-5688294;R-HSA-1592249;R-HSA-2466391;R-HSA-5688289;R-HSA-2466370;R-HSA-1592241;R-HSA-1592229;R-HSA-1592246;R-HSA-1592231
no	R-HSA-177243	Interactions of Rev with host cellular proteins	3	44	0.00314668	0.273491	0.346508	13	16	0.00135731	9606	Homo sapiens	XPO1;RANGAP1;KPNB1		R-HSA-180739;R-HSA-180736;R-HSA-180710;R-HSA-165028;R-HSA-180709;R-HSA-165034;R-HSA-165043;R-HSA-165047;R-HSA-180725;R-HSA-180885;R-HSA-180728;R-HSA-165055;R-HSA-180732
no	R-HSA-3769402	Deactivation of the beta-catenin transactivating complex	3	44	0.00314668	0.273491	0.346508	11	14	0.00118765	9606	Homo sapiens	XPO1;CTNNB1;YWHAZ		R-HSA-3361751;R-HSA-5368580;R-HSA-3769391;R-HSA-3772430;R-HSA-3769393;R-HSA-3769392;R-HSA-3364042;R-HSA-3769394;R-HSA-5665608;R-HSA-3769383;R-HSA-5626938
no	R-HSA-389977	Post-chaperonin tubulin folding pathway	2	25	0.00178789	0.275878	0.346508	6	9	0.000763488	9606	Homo sapiens	TUBA4A		R-HSA-389972;R-HSA-389974;R-HSA-389964;R-HSA-389976;R-HSA-389963;R-HSA-389978
no	R-HSA-6807004	Negative regulation of MET activity	2	25	0.00178789	0.275878	0.346508	2	10	0.00084832	9606	Homo sapiens	STAM2;PTPN2		R-HSA-6807027;R-HSA-8875490
no	R-HSA-176417	Phosphorylation of Emi1	1	8	0.000572123	0.281227	0.346508	2	2	0.000169664	9606	Homo sapiens	CDH1		R-HSA-174122;R-HSA-174174
no	R-HSA-9017802	Noncanonical activation of NOTCH3	1	8	0.000572123	0.281227	0.346508	2	2	0.000169664	9606	Homo sapiens	YBX1		R-HSA-9017817;R-HSA-9017797
no	R-HSA-8937144	Aryl hydrocarbon receptor signalling	1	8	0.000572123	0.281227	0.346508	3	5	0.00042416	9606	Homo sapiens	PTGES3		R-HSA-8937169;R-HSA-8936849;R-HSA-8937191
no	R-HSA-8852405	Signaling by MST1	1	8	0.000572123	0.281227	0.346508	1	4	0.000339328	9606	Homo sapiens	SPINT1		R-HSA-6800198
no	R-HSA-75158	TRAIL signaling	1	8	0.000572123	0.281227	0.346508	1	6	0.000508992	9606	Homo sapiens	CASP10		R-HSA-141316
no	R-HSA-6807878	COPI-mediated anterograde transport	6	107	0.00765215	0.28229	0.346508	10	12	0.00101798	9606	Homo sapiens	USO1;COPG1;TUBA4A;SPTBN1;ARFGAP2		R-HSA-6807877;R-HSA-6807875;R-HSA-6809011;R-HSA-6809010;R-HSA-6807872;R-HSA-6809006;R-HSA-6807868;R-HSA-6809003;R-HSA-6807866;R-HSA-6807864
no	R-HSA-168164	Toll Like Receptor 3 (TLR3) Cascade	6	107	0.00765215	0.28229	0.346508	15	60	0.00508992	9606	Homo sapiens	MAP2K1;RPS6KA5;PPP2R1A;RPS6KA1;MAPK1;MAP2K6		R-HSA-199910;R-HSA-451649;R-HSA-198756;R-HSA-198731;R-HSA-450346;R-HSA-198669;R-HSA-450325;R-HSA-199959;R-HSA-199895;R-HSA-203797;R-HSA-168053;R-HSA-198746;R-HSA-450333;R-HSA-199935;R-HSA-450296
no	R-HSA-991365	Activation of GABAB receptors	3	45	0.00321819	0.284596	0.346508	6	6	0.000508992	9606	Homo sapiens	GNG5;GNB1;GNAI2		R-HSA-170674;R-HSA-1013020;R-HSA-170666;R-HSA-392206;R-HSA-170686;R-HSA-170671
no	R-HSA-977444	GABA B receptor activation	3	45	0.00321819	0.284596	0.346508	6	7	0.000593824	9606	Homo sapiens	GNG5;GNB1;GNAI2		R-HSA-170674;R-HSA-1013020;R-HSA-170666;R-HSA-392206;R-HSA-170686;R-HSA-170671
no	R-HSA-5675221	Negative regulation of MAPK pathway	3	45	0.00321819	0.284596	0.346508	6	12	0.00101798	9606	Homo sapiens	MAP2K1;PPP2R1A;MAPK1		R-HSA-5675431;R-HSA-5674496;R-HSA-5675376;R-HSA-5675198;R-HSA-5675373;R-HSA-5675194
no	R-HSA-937061	TRIF(TICAM1)-mediated TLR4 signaling	6	108	0.00772366	0.289307	0.346508	15	57	0.00483543	9606	Homo sapiens	MAP2K1;RPS6KA5;PPP2R1A;RPS6KA1;MAPK1;MAP2K6		R-HSA-199910;R-HSA-451649;R-HSA-198756;R-HSA-198731;R-HSA-450346;R-HSA-198669;R-HSA-450325;R-HSA-199959;R-HSA-199895;R-HSA-203797;R-HSA-168053;R-HSA-198746;R-HSA-450333;R-HSA-199935;R-HSA-450296
no	R-HSA-166166	MyD88-independent TLR4 cascade	6	108	0.00772366	0.289307	0.346508	15	59	0.00500509	9606	Homo sapiens	MAP2K1;RPS6KA5;PPP2R1A;RPS6KA1;MAPK1;MAP2K6		R-HSA-199910;R-HSA-451649;R-HSA-198756;R-HSA-198731;R-HSA-450346;R-HSA-198669;R-HSA-450325;R-HSA-199959;R-HSA-199895;R-HSA-203797;R-HSA-168053;R-HSA-198746;R-HSA-450333;R-HSA-199935;R-HSA-450296
no	R-HSA-168138	Toll Like Receptor 9 (TLR9) Cascade	6	108	0.00772366	0.289307	0.346508	15	66	0.00559891	9606	Homo sapiens	MAP2K1;RPS6KA5;PPP2R1A;RPS6KA1;MAPK1;MAP2K6		R-HSA-199910;R-HSA-451649;R-HSA-198756;R-HSA-198731;R-HSA-450346;R-HSA-198669;R-HSA-450325;R-HSA-199959;R-HSA-199895;R-HSA-203797;R-HSA-168053;R-HSA-198746;R-HSA-450333;R-HSA-199935;R-HSA-450296
no	R-HSA-428930	Thromboxane signalling through TP receptor	2	26	0.0018594	0.291052	0.346508	6	7	0.000593824	9606	Homo sapiens	GNG5;GNB1		R-HSA-428918;R-HSA-428917;R-HSA-428752;R-HSA-428750;R-HSA-428909;R-HSA-428749
no	R-HSA-174403	Glutathione synthesis and recycling	2	26	0.0018594	0.291052	0.346508	2	9	0.000763488	9606	Homo sapiens	GCLC;GSS		R-HSA-174394;R-HSA-174367
no	R-HSA-449836	Other interleukin signaling	2	26	0.0018594	0.291052	0.346508	4	19	0.00161181	9606	Homo sapiens	TXLNA;CASP3		R-HSA-9014074;R-HSA-449073;R-HSA-449117;R-HSA-9014052
no	R-HSA-210991	Basigin interactions	2	26	0.0018594	0.291052	0.346508	2	10	0.00084832	9606	Homo sapiens	ITGA3;SLC3A2		R-HSA-204434;R-HSA-375131
no	R-HSA-6802957	Oncogenic MAPK signaling	5	87	0.00622184	0.291405	0.346508	24	34	0.00288429	9606	Homo sapiens	MAP2K1;RAP1A;LMNA;MAPK1;IQGAP1		R-HSA-6802919;R-HSA-6802918;R-HSA-6802916;R-HSA-6802914;R-HSA-6803234;R-HSA-6803233;R-HSA-6802912;R-HSA-6802927;R-HSA-6802926;R-HSA-6802925;R-HSA-6802924;R-HSA-6802922;R-HSA-6802921;R-HSA-6802935;R-HSA-6802934;R-HSA-6802933;R-HSA-6802932;R-HSA-6802911;R-HSA-6802943;R-HSA-6802910;R-HSA-6803230;R-HSA-6802942;R-HSA-6802941;R-HSA-6803227
no	R-HSA-6806834	Signaling by MET	5	87	0.00622184	0.291405	0.346508	6	49	0.00415677	9606	Homo sapiens	RAP1A;SPINT1;ITGA3;STAM2;PTPN2		R-HSA-6807027;R-HSA-8875490;R-HSA-8875568;R-HSA-8874079;R-HSA-6800299;R-HSA-6800200
no	R-HSA-6811442	Intra-Golgi and retrograde Golgi-to-ER traffic	11	218	0.0155904	0.292553	0.346508	17	48	0.00407194	9606	Homo sapiens	TGOLN2;CENPE;KLC4;GALNT2;ZW10;RAB9A;MAN1A1;COPG1;TUBA4A;ARFGAP2		R-HSA-6811431;R-HSA-8849350;R-HSA-8849348;R-HSA-6811427;R-HSA-6811426;R-HSA-6814671;R-HSA-6814670;R-HSA-8849353;R-HSA-6811412;R-HSA-8847635;R-HSA-6814675;R-HSA-6814674;R-HSA-6811423;R-HSA-6811418;R-HSA-6814682;R-HSA-6811417;R-HSA-8847544
no	R-HSA-71336	Pentose phosphate pathway	3	46	0.00328971	0.295738	0.346508	7	20	0.00169664	9606	Homo sapiens	PGD;TKT;PGM1		R-HSA-71299;R-HSA-8982667;R-HSA-163751;R-HSA-6787329;R-HSA-71335;R-HSA-71324;R-HSA-163741
no	R-HSA-674695	RNA Polymerase II Pre-transcription Events	5	88	0.00629336	0.299326	0.346508	11	17	0.00144214	9606	Homo sapiens	CDK9;TAF15;NCBP1;CDC73		R-HSA-113409;R-HSA-75856;R-HSA-113411;R-HSA-113429;R-HSA-113413;R-HSA-113414;R-HSA-75862;R-HSA-112392;R-HSA-112395;R-HSA-73946;R-HSA-112430
no	R-HSA-9018519	Estrogen-dependent gene expression	8	153	0.0109419	0.299638	0.346508	25	66	0.00559891	9606	Homo sapiens	CDK9;PTGES3;EP300;KPNA2;CTSD		R-HSA-9011981;R-HSA-9023884;R-HSA-9008271;R-HSA-9018497;R-HSA-9011971;R-HSA-9018499;R-HSA-9011975;R-HSA-9012315;R-HSA-9009371;R-HSA-9008285;R-HSA-9012319;R-HSA-9038161;R-HSA-9038163;R-HSA-9023840;R-HSA-9009378;R-HSA-9011941;R-HSA-9023845;R-HSA-9038052;R-HSA-9012196;R-HSA-9023846;R-HSA-9008315;R-HSA-9012209;R-HSA-9012208;R-HSA-9023859;R-HSA-9023860
no	R-HSA-156590	Glutathione conjugation	4	67	0.00479153	0.300097	0.346508	4	14	0.00118765	9606	Homo sapiens	GCLC;GSTO1;GSS;ESD		R-HSA-176054;R-HSA-174394;R-HSA-5693724;R-HSA-174367
no	R-HSA-69618	Mitotic Spindle Checkpoint	6	110	0.0078667	0.303446	0.346508	4	7	0.000593824	9606	Homo sapiens	CENPE;SEC13;XPO1;PPP2R1A;ZW10;RANGAP1		R-HSA-141409;R-HSA-141431;R-HSA-141422;R-HSA-141439
no	R-HSA-166058	MyD88:MAL(TIRAP) cascade initiated on plasma membrane	6	110	0.0078667	0.303446	0.346508	15	63	0.00534442	9606	Homo sapiens	MAP2K1;RPS6KA5;PPP2R1A;RPS6KA1;MAPK1;MAP2K6		R-HSA-199910;R-HSA-451649;R-HSA-198756;R-HSA-198731;R-HSA-450346;R-HSA-198669;R-HSA-450325;R-HSA-199959;R-HSA-199895;R-HSA-203797;R-HSA-168053;R-HSA-198746;R-HSA-450333;R-HSA-199935;R-HSA-450296
no	R-HSA-168188	Toll Like Receptor TLR6:TLR2 Cascade	6	110	0.0078667	0.303446	0.346508	15	65	0.00551408	9606	Homo sapiens	MAP2K1;RPS6KA5;PPP2R1A;RPS6KA1;MAPK1;MAP2K6		R-HSA-199910;R-HSA-451649;R-HSA-198756;R-HSA-198731;R-HSA-450346;R-HSA-198669;R-HSA-450325;R-HSA-199959;R-HSA-199895;R-HSA-203797;R-HSA-168053;R-HSA-198746;R-HSA-450333;R-HSA-199935;R-HSA-450296
no	R-HSA-5619115	Disorders of transmembrane transporters	12	243	0.0173782	0.305347	0.346508	5	88	0.00746522	9606	Homo sapiens	PSMA5;PSMB6;ERLEC1;VCP;PSMA3;PSMA1;RPN2;PSME3;PSMB1;SEL1L;ERLIN2;SLC26A3		R-HSA-8866854;R-HSA-5627737;R-HSA-8866858;R-HSA-8866857;R-HSA-8866856
no	R-HSA-5696397	Gap-filling DNA repair synthesis and ligation in GG-NER	2	27	0.00193092	0.306184	0.346508	2	2	0.000169664	9606	Homo sapiens	RPA1;LIG3		R-HSA-5690997;R-HSA-5691001
no	R-HSA-1296041	Activation of G protein gated Potassium channels	2	27	0.00193092	0.306184	0.346508	1	1	8.4832e-05	9606	Homo sapiens	GNG5;GNB1		R-HSA-1013020
no	R-HSA-997272	Inhibition of voltage gated Ca2+ channels via Gbeta/gamma subunits	2	27	0.00193092	0.306184	0.346508	1	1	8.4832e-05	9606	Homo sapiens	GNG5;GNB1		R-HSA-1013020
no	R-HSA-1296059	G protein gated Potassium channels	2	27	0.00193092	0.306184	0.346508	1	1	8.4832e-05	9606	Homo sapiens	GNG5;GNB1		R-HSA-1013020
no	R-HSA-70221	Glycogen breakdown (glycogenolysis)	2	27	0.00193092	0.306184	0.346508	1	15	0.00127248	9606	Homo sapiens	PGM1		R-HSA-70427
no	R-HSA-3371568	Attenuation phase	3	47	0.00336122	0.306905	0.346508	4	5	0.00042416	9606	Homo sapiens	HSPA8;PTGES3;EP300		R-HSA-3371554;R-HSA-5324617;R-HSA-5082369;R-HSA-5082384
no	R-HSA-6782135	Dual incision in TC-NER	4	68	0.00486305	0.309287	0.346508	6	6	0.000508992	9606	Homo sapiens	RPA1;EP300;PPIE;CUL4B		R-HSA-6782211;R-HSA-6782131;R-HSA-6782224;R-HSA-6782141;R-HSA-6782204;R-HSA-6782138
no	R-HSA-983189	Kinesins	4	68	0.00486305	0.309287	0.346508	4	14	0.00118765	9606	Homo sapiens	CENPE;KLC4;TUBA4A		R-HSA-983259;R-HSA-983194;R-HSA-983266;R-HSA-984689
no	R-HSA-163767	PP2A-mediated dephosphorylation of key metabolic factors	1	9	0.000643639	0.3103	0.346508	4	4	0.000339328	9606	Homo sapiens	PPP2R1A		R-HSA-163750;R-HSA-163688;R-HSA-164056;R-HSA-163689
no	R-HSA-3656244	Defective B4GALT1 causes B4GALT1-CDG (CDG-2d)	1	9	0.000643639	0.3103	0.346508	3	3	0.000254496	9606	Homo sapiens	LUM		R-HSA-3656230;R-HSA-9035949;R-HSA-9035950
no	R-HSA-140180	COX reactions	1	9	0.000643639	0.3103	0.346508	2	2	0.000169664	9606	Homo sapiens	PTGS1		R-HSA-140355;R-HSA-140359
no	R-HSA-177539	Autointegration results in viral DNA circles	1	9	0.000643639	0.3103	0.346508	2	2	0.000169664	9606	Homo sapiens	BANF1		R-HSA-175250;R-HSA-164845
no	R-HSA-3656225	Defective CHST6 causes MCDC1	1	9	0.000643639	0.3103	0.346508	1	1	8.4832e-05	9606	Homo sapiens	LUM		R-HSA-3656269
no	R-HSA-3595172	Defective CHST3 causes SEDCJD	1	9	0.000643639	0.3103	0.346508	1	1	8.4832e-05	9606	Homo sapiens	DCN		R-HSA-3595175
no	R-HSA-3595174	Defective CHST14 causes EDS, musculocontractural type	1	9	0.000643639	0.3103	0.346508	1	1	8.4832e-05	9606	Homo sapiens	DCN		R-HSA-3636919
no	R-HSA-3656243	Defective ST3GAL3 causes MCT12 and EIEE15	1	9	0.000643639	0.3103	0.346508	1	1	8.4832e-05	9606	Homo sapiens	LUM		R-HSA-3656258
no	R-HSA-6806942	MET Receptor Activation	1	9	0.000643639	0.3103	0.346508	2	5	0.00042416	9606	Homo sapiens	SPINT1		R-HSA-6800299;R-HSA-6800200
no	R-HSA-111995	phospho-PLA2 pathway	1	9	0.000643639	0.3103	0.346508	1	3	0.000254496	9606	Homo sapiens	MAPK1		R-HSA-111898
no	R-HSA-175567	Integration of viral DNA into host genomic DNA	1	9	0.000643639	0.3103	0.346508	1	3	0.000254496	9606	Homo sapiens	BANF1		R-HSA-175108
no	R-HSA-438064	Post NMDA receptor activation events	3	48	0.00343274	0.318088	0.346508	8	19	0.00161181	9606	Homo sapiens	DLG1;RPS6KA1;MAPK1		R-HSA-445367;R-HSA-442724;R-HSA-9029434;R-HSA-442739;R-HSA-442737;R-HSA-442732;R-HSA-444253;R-HSA-442760
no	R-HSA-73933	Resolution of Abasic Sites (AP sites)	3	48	0.00343274	0.318088	0.346508	15	43	0.00364778	9606	Homo sapiens	PNKP;RPA1;LIG3		R-HSA-110368;R-HSA-110371;R-HSA-5649726;R-HSA-110376;R-HSA-5649724;R-HSA-73931;R-HSA-5651805;R-HSA-5649723;R-HSA-110380;R-HSA-73932;R-HSA-5649734;R-HSA-5651809;R-HSA-110363;R-HSA-110364;R-HSA-5649705
no	R-HSA-194138	Signaling by VEGF	7	134	0.00958307	0.318235	0.346508	10	83	0.00704106	9606	Homo sapiens	CDC42;PAK1;JUP;ABI1;CTNNA1;CTNNB1;MAPK13		R-HSA-5218814;R-HSA-5357472;R-HSA-5218829;R-HSA-5218812;R-HSA-5357477;R-HSA-5357445;R-HSA-2029465;R-HSA-5357483;R-HSA-5218804;R-HSA-5218832
no	R-HSA-168643	Nucleotide-binding domain, leucine rich repeat containing receptor (NLR) signaling pathways	4	69	0.00493456	0.318505	0.346508	6	45	0.00381744	9606	Homo sapiens	CASP1;MAPK13;MAP2K6		R-HSA-727819;R-HSA-844617;R-HSA-844618;R-HSA-844612;R-HSA-1247960;R-HSA-622420
no	R-HSA-5663202	Diseases of signal transduction	22	475	0.0339698	0.32087	0.346508	62	297	0.0251951	9606	Homo sapiens	VCP;MAP2K1;RPN2;NCBP1;STAT1;SEL1L;SYVN1;IQGAP1;ERLIN2;PSMA5;PSMB6;ERLEC1;PSMA3;RAP1A;PSMA1;PPP2R1A;PSME3;LMNA;PSMB1;EP300;MAPK1;CTNNB1		R-HSA-6802919;R-HSA-6802918;R-HSA-6802916;R-HSA-2220964;R-HSA-6802914;R-HSA-2220966;R-HSA-6802912;R-HSA-6802927;R-HSA-5655263;R-HSA-6802926;R-HSA-2220971;R-HSA-6802925;R-HSA-6802924;R-HSA-4839746;R-HSA-6802922;R-HSA-6802921;R-HSA-5339713;R-HSA-6802935;R-HSA-6802934;R-HSA-2220979;R-HSA-6802933;R-HSA-6802932;R-HSA-2220981;R-HSA-2220985;R-HSA-6802943;R-HSA-6802942;R-HSA-4839635;R-HSA-6802941;R-HSA-4…
no	R-HSA-112409	RAF-independent MAPK1/3 activation	2	28	0.00200243	0.321254	0.346508	12	12	0.00101798	9606	Homo sapiens	MAP2K1;MAPK1		R-HSA-109857;R-HSA-5675206;R-HSA-109858;R-HSA-109860;R-HSA-5674387;R-HSA-109863;R-HSA-5675376;R-HSA-112342;R-HSA-5674385;R-HSA-109862;R-HSA-109864;R-HSA-5675373
no	R-HSA-75067	Processing of Capped Intronless Pre-mRNA	2	28	0.00200243	0.321254	0.346508	10	10	0.00084832	9606	Homo sapiens	NCBP1;PAPOLA		R-HSA-77585;R-HSA-77584;R-HSA-77586;R-HSA-77589;R-HSA-77591;R-HSA-77590;R-HSA-77593;R-HSA-77592;R-HSA-111437;R-HSA-111438
no	R-HSA-975578	Reactions specific to the complex N-glycan synthesis pathway	2	28	0.00200243	0.321254	0.346508	2	7	0.000593824	9606	Homo sapiens	FUT8;FUCA1		R-HSA-5693807;R-HSA-1028788
no	R-HSA-74182	Ketone body metabolism	2	28	0.00200243	0.321254	0.346508	3	11	0.000933152	9606	Homo sapiens	HMGCS2;ACAT1		R-HSA-74181;R-HSA-73916;R-HSA-73918
no	R-HSA-3238698	WNT ligand biogenesis and trafficking	2	28	0.00200243	0.321254	0.346508	3	12	0.00101798	9606	Homo sapiens	SNX3;VPS26A		R-HSA-3247849;R-HSA-3247836;R-HSA-3247839
no	R-HSA-71384	Ethanol oxidation	2	28	0.00200243	0.321254	0.346508	2	8	0.000678656	9606	Homo sapiens	ACSS2;ACSS1		R-HSA-449911;R-HSA-71735
no	R-HSA-200425	Import of palmitoyl-CoA into the mitochondrial matrix	2	28	0.00200243	0.321254	0.346508	2	9	0.000763488	9606	Homo sapiens	CPT1A;CPT2		R-HSA-200406;R-HSA-200410
no	R-HSA-8964038	LDL clearance	2	28	0.00200243	0.321254	0.346508	4	19	0.00161181	9606	Homo sapiens	CLTC;ACAT1		R-HSA-6784738;R-HSA-6784735;R-HSA-6784729;R-HSA-8876696
no	R-HSA-168179	Toll Like Receptor TLR1:TLR2 Cascade	6	113	0.00808124	0.324878	0.346508	15	65	0.00551408	9606	Homo sapiens	MAP2K1;RPS6KA5;PPP2R1A;RPS6KA1;MAPK1;MAP2K6		R-HSA-199910;R-HSA-451649;R-HSA-198756;R-HSA-198731;R-HSA-450346;R-HSA-198669;R-HSA-450325;R-HSA-199959;R-HSA-199895;R-HSA-203797;R-HSA-168053;R-HSA-198746;R-HSA-450333;R-HSA-199935;R-HSA-450296
no	R-HSA-181438	Toll Like Receptor 2 (TLR2) Cascade	6	113	0.00808124	0.324878	0.346508	15	67	0.00568375	9606	Homo sapiens	MAP2K1;RPS6KA5;PPP2R1A;RPS6KA1;MAPK1;MAP2K6		R-HSA-199910;R-HSA-451649;R-HSA-198756;R-HSA-198731;R-HSA-450346;R-HSA-198669;R-HSA-450325;R-HSA-199959;R-HSA-199895;R-HSA-203797;R-HSA-168053;R-HSA-198746;R-HSA-450333;R-HSA-199935;R-HSA-450296
no	R-HSA-5621481	C-type lectin receptors (CLRs)	10	202	0.0144461	0.325141	0.346508	6	68	0.00576858	9606	Homo sapiens	PSMA5;PSMB6;PAK1;PSMA3;RPS6KA5;PSMA1;RPN2;PSME3;PSMB1;EP300		R-HSA-5660660;R-HSA-5607731;R-HSA-5624492;R-HSA-5607724;R-HSA-5660666;R-HSA-5624473
no	R-HSA-3371497	HSP90 chaperone cycle for steroid hormone receptors (SHR)	4	70	0.00500608	0.327744	0.346508	12	12	0.00101798	9606	Homo sapiens	HSPA8;PTGES3;TUBA4A		R-HSA-5618085;R-HSA-3371590;R-HSA-5618080;R-HSA-5618099;R-HSA-5618098;R-HSA-5618093;R-HSA-5618110;R-HSA-5618105;R-HSA-3371503;R-HSA-5618073;R-HSA-3371422;R-HSA-5618107
no	R-HSA-2565942	Regulation of PLK1 Activity at G2/M Transition	5	92	0.00657942	0.33131	0.346508	4	12	0.00101798	9606	Homo sapiens	YWHAE;PPP2R1A;DBT;TUBG1;TUBA4A		R-HSA-3000319;R-HSA-2574845;R-HSA-3000310;R-HSA-2574840
no	R-HSA-192823	Viral mRNA Translation	6	114	0.00815276	0.332069	0.346508	2	2	0.000169664	9606	Homo sapiens	RPL10;RPL34;RPL11;RPL27;RPS24		R-HSA-192704;R-HSA-192841
no	R-HSA-392451	G beta:gamma signalling through PI3Kgamma	2	29	0.00207395	0.336242	0.346508	2	4	0.000339328	9606	Homo sapiens	GNG5;GNB1		R-HSA-392295;R-HSA-392300
no	R-HSA-2024101	CS/DS degradation	2	29	0.00207395	0.336242	0.346508	4	9	0.000763488	9606	Homo sapiens	HEXB;DCN		R-HSA-1793176;R-HSA-2022056;R-HSA-2105001;R-HSA-2065233
no	R-HSA-418592	ADP signalling through P2Y purinoceptor 1	2	29	0.00207395	0.336242	0.346508	3	7	0.000593824	9606	Homo sapiens	GNG5;GNB1		R-HSA-418581;R-HSA-418579;R-HSA-418576
no	R-HSA-8854691	Interleukin-20 family signaling	2	29	0.00207395	0.336242	0.346508	11	56	0.00475059	9606	Homo sapiens	STAT1;STAT2		R-HSA-8987097;R-HSA-8986985;R-HSA-8987033;R-HSA-8987080;R-HSA-8987007;R-HSA-8987150;R-HSA-8987230;R-HSA-8987266;R-HSA-8987218;R-HSA-8987255;R-HSA-8987270
no	R-HSA-3000170	Syndecan interactions	2	29	0.00207395	0.336242	0.346508	2	15	0.00127248	9606	Homo sapiens	ITGB4;CASK		R-HSA-2731074;R-HSA-2750181
no	R-HSA-982772	Growth hormone receptor signaling	2	29	0.00207395	0.336242	0.346508	3	28	0.0023753	9606	Homo sapiens	STAT1;MAPK1		R-HSA-1168768;R-HSA-1168459;R-HSA-1168767
no	R-HSA-8951430	RUNX3 regulates WNT signaling	1	10	0.000715154	0.3382	0.346508	5	5	0.00042416	9606	Homo sapiens	CTNNB1		R-HSA-4411367;R-HSA-8951442;R-HSA-8951443;R-HSA-8951428;R-HSA-4411357
no	R-HSA-4411364	Binding of TCF/LEF:CTNNB1 to target gene promoters	1	10	0.000715154	0.3382	0.346508	4	4	0.000339328	9606	Homo sapiens	CTNNB1		R-HSA-4411351;R-HSA-4411367;R-HSA-4411357;R-HSA-4411372
no	R-HSA-964827	Progressive trimming of alpha-1,2-linked mannose residues from Man9/8/7GlcNAc2 to produce Man5GlcNAc2	1	10	0.000715154	0.3382	0.346508	3	3	0.000254496	9606	Homo sapiens	MAN1A1		R-HSA-964830;R-HSA-964825;R-HSA-964737
no	R-HSA-111367	SLBP independent Processing of Histone Pre-mRNAs	1	10	0.000715154	0.3382	0.346508	2	2	0.000169664	9606	Homo sapiens	NCBP1		R-HSA-111437;R-HSA-111438
no	R-HSA-3595177	Defective CHSY1 causes TPBS	1	10	0.000715154	0.3382	0.346508	2	2	0.000169664	9606	Homo sapiens	DCN		R-HSA-3595178;R-HSA-3595176
no	R-HSA-5336415	Uptake and function of diphtheria toxin	1	10	0.000715154	0.3382	0.346508	4	5	0.00042416	9606	Homo sapiens	CD9		R-HSA-5336417;R-HSA-5336420;R-HSA-5336422;R-HSA-5336413
no	R-HSA-163754	Insulin effects increased synthesis of Xylulose-5-Phosphate	1	10	0.000715154	0.3382	0.346508	2	3	0.000254496	9606	Homo sapiens	TKT		R-HSA-163751;R-HSA-163741
no	R-HSA-379398	Enzymatic degradation of Dopamine by monoamine oxidase	1	10	0.000715154	0.3382	0.346508	1	2	0.000169664	9606	Homo sapiens	COMT		R-HSA-379464
no	R-HSA-139915	Activation of PUMA and translocation to mitochondria	1	10	0.000715154	0.3382	0.346508	2	5	0.00042416	9606	Homo sapiens	TP53BP2		R-HSA-139913;R-HSA-4331340
no	R-HSA-447041	CHL1 interactions	1	10	0.000715154	0.3382	0.346508	1	5	0.00042416	9606	Homo sapiens	HSPA8		R-HSA-445087
no	R-HSA-168898	Toll-like Receptor Cascades	9	183	0.0130873	0.34469	0.346508	18	180	0.0152698	9606	Homo sapiens	MAP2K1;RPS6KA5;PPP2R1A;RPS6KA1;MAPK1;CTSS;LGMN;DNM2;MAP2K6		R-HSA-199910;R-HSA-451649;R-HSA-198756;R-HSA-198731;R-HSA-2201293;R-HSA-450346;R-HSA-198669;R-HSA-1678920;R-HSA-450325;R-HSA-199959;R-HSA-199895;R-HSA-203797;R-HSA-168053;R-HSA-198746;R-HSA-450333;R-HSA-1678981;R-HSA-199935;R-HSA-450296
no	R-HSA-2408557	Selenocysteine synthesis	6	116	0.00829579	0.346508	0.346508	2	7	0.000593824	9606	Homo sapiens	RPL10;RPL34;RPL11;RPL27;RPS24		R-HSA-2408529;R-HSA-5333615
no	R-HSA-5689880	Ub-specific processing proteases	10	206	0.0147322	0.346601	0.346601	4	40	0.00339328	9606	Homo sapiens	PSMA5;PSMB6;SNX3;PSMA3;PSMA1;RPN2;PSME3;PSMB1;MAT2B;STAM2		R-HSA-6782628;R-HSA-5689539;R-HSA-6782106;R-HSA-5696872
no	R-HSA-5673000	RAF activation	2	30	0.00214546	0.351129	0.351129	3	10	0.00084832	9606	Homo sapiens	MAP2K1;PPP2R1A		R-HSA-5672961;R-HSA-5672957;R-HSA-5672969
no	R-HSA-6783589	Interleukin-6 family signaling	2	30	0.00214546	0.351129	0.351129	6	33	0.00279946	9606	Homo sapiens	STAT1		R-HSA-1112565;R-HSA-1112727;R-HSA-1112602;R-HSA-1112538;R-HSA-1112587;R-HSA-1112604
no	R-HSA-913531	Interferon Signaling	18	392	0.028034	0.356023	0.356023	38	66	0.00559891	9606	Homo sapiens	OAS2;STAT1;STAT2;FLNB;GBP2;SAMHD1;ABCE1;KPNA2;B2M;EIF4G2;KPNB1;PTPN2		R-HSA-8985097;R-HSA-997326;R-HSA-5223305;R-HSA-873927;R-HSA-873921;R-HSA-997314;R-HSA-873922;R-HSA-909725;R-HSA-909724;R-HSA-909726;R-HSA-909721;R-HSA-909720;R-HSA-909722;R-HSA-1015702;R-HSA-8985104;R-HSA-909719;R-HSA-909718;R-HSA-1015699;R-HSA-1678841;R-HSA-1678842;R-HSA-912680;R-HSA-1169398;R-HSA-909732;R-HSA-8985123;R-HSA-1176059;R-HSA-1031716;R-HSA-877281;R-HSA-909729;R-HSA-1031713;R-HSA-1169…
no	R-HSA-432040	Vasopressin regulates renal water homeostasis via Aquaporins	3	52	0.0037188	0.362779	0.362779	5	15	0.00127248	9606	Homo sapiens	GNG5;Prkar2a;GNB1		R-HSA-111925;R-HSA-432195;R-HSA-422320;R-HSA-8951727;R-HSA-432188
no	R-HSA-5368286	Mitochondrial translation initiation	5	96	0.00686548	0.363592	0.363592	3	4	0.000339328	9606	Homo sapiens	PTCD3;MRPS10;MRPL37;MRPL48;MRPL45		R-HSA-5368279;R-HSA-5389849;R-HSA-5389839
no	R-HSA-983169	Class I MHC mediated antigen processing & presentation	21	464	0.0331832	0.364295	0.364295	35	48	0.00407194	9606	Homo sapiens	SEC13;LRSAM1;RPN2;HSPA5;TAP1;LMO7;CTSS;PSMA5;PSMB6;PSMA3;PSMA1;CDH1;PSME3;PSMB1;UBA1;LAP3;CALR;B2M;UBE2K;SEC31A		R-HSA-8951499;R-HSA-1236948;R-HSA-1236949;R-HSA-1236954;R-HSA-983427;R-HSA-983426;R-HSA-983425;R-HSA-983424;R-HSA-1236935;R-HSA-1236943;R-HSA-983150;R-HSA-8863973;R-HSA-8951595;R-HSA-983148;R-HSA-983147;R-HSA-983146;R-HSA-983145;R-HSA-983144;R-HSA-983142;R-HSA-983140;R-HSA-983138;R-HSA-8863914;R-HSA-983422;R-HSA-983421;R-HSA-8863858;R-HSA-983162;R-HSA-1236964;R-HSA-983161;R-HSA-1236965;R-HSA-1236…
no	R-HSA-446107	Type I hemidesmosome assembly	1	11	0.00078667	0.364972	0.364972	6	6	0.000508992	9606	Homo sapiens	ITGB4		R-HSA-446083;R-HSA-432956;R-HSA-446077;R-HSA-432909;R-HSA-432952;R-HSA-446089
no	R-HSA-4755510	SUMOylation of immune response proteins	1	11	0.00078667	0.364972	0.364972	5	5	0.00042416	9606	Homo sapiens	UBE2I		R-HSA-4656914;R-HSA-4755536;R-HSA-4755411;R-HSA-4755478;R-HSA-4755479
no	R-HSA-164940	Nef mediated downregulation of MHC class I complex cell surface expression	1	11	0.00078667	0.364972	0.364972	4	4	0.000339328	9606	Homo sapiens	B2M		R-HSA-182243;R-HSA-182263;R-HSA-182279;R-HSA-182286
no	R-HSA-77588	SLBP Dependent Processing of Replication-Dependent Histone Pre-mRNAs	1	11	0.00078667	0.364972	0.364972	3	3	0.000254496	9606	Homo sapiens	NCBP1		R-HSA-77585;R-HSA-77584;R-HSA-77586
no	R-HSA-444473	Formyl peptide receptors bind formyl peptides and many other ligands	1	11	0.00078667	0.364972	0.364972	2	3	0.000254496	9606	Homo sapiens	ANXA1		R-HSA-444476;R-HSA-391913
no	R-HSA-8985947	Interleukin-9 signaling	1	11	0.00078667	0.364972	0.364972	6	12	0.00101798	9606	Homo sapiens	STAT1		R-HSA-8985929;R-HSA-8985981;R-HSA-8985900;R-HSA-8985966;R-HSA-8985988;R-HSA-8985943
no	R-HSA-8866904	Negative regulation of activity of TFAP2 (AP-2) family transcription factors	1	11	0.00078667	0.364972	0.364972	3	6	0.000508992	9606	Homo sapiens	UBE2I		R-HSA-3234081;R-HSA-3234084;R-HSA-3234094
no	R-HSA-916853	Degradation of GABA	1	11	0.00078667	0.364972	0.364972	1	2	0.000169664	9606	Homo sapiens	ALDH5A1		R-HSA-888548
no	R-HSA-442380	Zinc influx into cells by the SLC39 gene family	1	11	0.00078667	0.364972	0.364972	2	6	0.000508992	9606	Homo sapiens	SLC39A14		R-HSA-442387;R-HSA-442317
no	R-HSA-425986	Sodium/Proton exchangers	1	11	0.00078667	0.364972	0.364972	1	4	0.000339328	9606	Homo sapiens	SLC9A1		R-HSA-425994
no	R-HSA-9010642	ROBO receptors bind AKAP5	1	11	0.00078667	0.364972	0.364972	1	7	0.000593824	9606	Homo sapiens	Prkar2a		R-HSA-9010641
no	R-HSA-110314	Recognition of DNA damage by PCNA-containing replication complex	2	31	0.00221698	0.365899	0.365899	5	6	0.000508992	9606	Homo sapiens	RPA1;CUL4B		R-HSA-5652005;R-HSA-5655466;R-HSA-5651992;R-HSA-5652009;R-HSA-5655481
no	R-HSA-182971	EGFR downregulation	2	31	0.00221698	0.365899	0.365899	10	22	0.0018663	9606	Homo sapiens	CDC42;STAM2		R-HSA-8867047;R-HSA-183072;R-HSA-8867044;R-HSA-183094;R-HSA-8867041;R-HSA-183002;R-HSA-182986;R-HSA-8951490;R-HSA-182990;R-HSA-183084
no	R-HSA-3000157	Laminin interactions	2	31	0.00221698	0.365899	0.365899	1	15	0.00127248	9606	Homo sapiens	ITGA3;ITGB4		R-HSA-216048
no	R-HSA-157118	Signaling by NOTCH	12	257	0.0183795	0.373246	0.373246	30	152	0.0128945	9606	Homo sapiens	PSMA5;PSMB6;PSMA3;PSMA1;RPN2;STAT1;PSME3;PSMB1;SEL1L;EP300;YBX1;YWHAZ		R-HSA-1912415;R-HSA-9021451;R-HSA-9021450;R-HSA-9021325;R-HSA-9604308;R-HSA-2976551;R-HSA-9017797;R-HSA-4396371;R-HSA-9017817;R-HSA-1980047;R-HSA-1912393;R-HSA-1912394;R-HSA-4396379;R-HSA-1912391;R-HSA-4396382;R-HSA-2976563;R-HSA-9021334;R-HSA-9017835;R-HSA-9016751;R-HSA-9604664;R-HSA-1912374;R-HSA-1980078;R-HSA-9604642;R-HSA-9604387;R-HSA-9013567;R-HSA-4396347;R-HSA-9014129;R-HSA-1912416;R-HSA-1…
no	R-HSA-6791226	Major pathway of rRNA processing in the nucleolus and cytosol	9	189	0.0135164	0.379222	0.379222	5	7	0.000593824	9606	Homo sapiens	RPL10;NCL;RPL34;DBT;RPL11;DDX21;RPL27;RPS24		R-HSA-6791223;R-HSA-6791221;R-HSA-6791219;R-HSA-6791218;R-HSA-6791227
no	R-HSA-69273	Cyclin A/B1/B2 associated events during G2/M transition	2	32	0.00228849	0.380538	0.380538	4	25	0.0021208	9606	Homo sapiens	XPO1;PPP2R1A		R-HSA-8856951;R-HSA-4088141;R-HSA-8856945;R-HSA-170072
no	R-HSA-166016	Toll Like Receptor 4 (TLR4) Cascade	7	144	0.0102982	0.384344	0.384344	16	94	0.00797421	9606	Homo sapiens	MAP2K1;RPS6KA5;PPP2R1A;RPS6KA1;MAPK1;DNM2;MAP2K6		R-HSA-199910;R-HSA-451649;R-HSA-198756;R-HSA-198731;R-HSA-2201293;R-HSA-450346;R-HSA-198669;R-HSA-450325;R-HSA-199959;R-HSA-199895;R-HSA-203797;R-HSA-168053;R-HSA-198746;R-HSA-450333;R-HSA-199935;R-HSA-450296
no	R-HSA-351202	Metabolism of polyamines	7	144	0.0102982	0.384344	0.384344	1	38	0.00322362	9606	Homo sapiens	PSMA5;PSMB6;PSMA3;PSMA1;RPN2;PSME3;PSMB1		R-HSA-353125
no	R-HSA-3560782	Diseases associated with glycosaminoglycan metabolism	3	54	0.00386183	0.384976	0.384976	15	29	0.00246013	9606	Homo sapiens	LUM;HEXB;DCN		R-HSA-3636919;R-HSA-9035949;R-HSA-9035983;R-HSA-9035982;R-HSA-9035950;R-HSA-4420365;R-HSA-3595175;R-HSA-3656230;R-HSA-3560804;R-HSA-3560802;R-HSA-3656258;R-HSA-3656269;R-HSA-3595178;R-HSA-3595176;R-HSA-3662344
no	R-HSA-442755	Activation of NMDA receptors and postsynaptic events	3	54	0.00386183	0.384976	0.384976	12	25	0.0021208	9606	Homo sapiens	DLG1;RPS6KA1;MAPK1		R-HSA-445367;R-HSA-432164;R-HSA-442724;R-HSA-9029434;R-HSA-432162;R-HSA-442739;R-HSA-442737;R-HSA-442732;R-HSA-432172;R-HSA-9614185;R-HSA-444253;R-HSA-442760
no	R-HSA-72695	Formation of the ternary complex, and subsequently, the 43S complex	3	54	0.00386183	0.384976	0.384976	1	3	0.000254496	9606	Homo sapiens	EIF3C;RPS24;EIF3B		R-HSA-72691
no	R-HSA-5620912	Anchoring of the basal body to the plasma membrane	5	99	0.00708003	0.387857	0.387857	8	9	0.000763488	9606	Homo sapiens	YWHAE;PPP2R1A;DBT;TUBG1;TUBA4A		R-HSA-5626228;R-HSA-5626227;R-HSA-5626220;R-HSA-5626223;R-HSA-5626681;R-HSA-5617816;R-HSA-5626699;R-HSA-5638009
no	R-HSA-171319	Telomere Extension By Telomerase	1	12	0.000858185	0.390664	0.390664	7	7	0.000593824	9606	Homo sapiens	DKC1		R-HSA-163090;R-HSA-163120;R-HSA-163099;R-HSA-163096;R-HSA-164616;R-HSA-164617;R-HSA-164620
no	R-HSA-112411	MAPK1 (ERK2) activation	1	12	0.000858185	0.390664	0.390664	3	3	0.000254496	9606	Homo sapiens	MAPK1		R-HSA-109858;R-HSA-109862;R-HSA-109864
no	R-HSA-430116	GP1b-IX-V activation signalling	1	12	0.000858185	0.390664	0.390664	4	7	0.000593824	9606	Homo sapiens	YWHAZ		R-HSA-443831;R-HSA-430076;R-HSA-443402;R-HSA-430073
no	R-HSA-418889	Caspase activation via Dependence Receptors in the absence of ligand	1	12	0.000858185	0.390664	0.390664	4	8	0.000678656	9606	Homo sapiens	CASP3		R-HSA-418852;R-HSA-418846;R-HSA-418845;R-HSA-373705
no	R-HSA-170984	ARMS-mediated activation	1	12	0.000858185	0.390664	0.390664	3	6	0.000508992	9606	Homo sapiens	RAP1A		R-HSA-169904;R-HSA-9612980;R-HSA-169901
no	R-HSA-8866427	VLDLR internalisation and degradation	1	12	0.000858185	0.390664	0.390664	2	4	0.000339328	9606	Homo sapiens	CLTC		R-HSA-8855131;R-HSA-8855130
no	R-HSA-450341	Activation of the AP-1 family of transcription factors	1	12	0.000858185	0.390664	0.390664	2	5	0.00042416	9606	Homo sapiens	MAPK1		R-HSA-450325;R-HSA-168053
no	R-HSA-9020958	Interleukin-21 signaling	1	12	0.000858185	0.390664	0.390664	2	5	0.00042416	9606	Homo sapiens	STAT1		R-HSA-9006873;R-HSA-9006870
no	R-HSA-201688	WNT mediated activation of DVL	1	12	0.000858185	0.390664	0.390664	1	4	0.000339328	9606	Homo sapiens	DBT		R-HSA-3772435
no	R-HSA-8866907	Activation of the TFAP2 (AP-2) family of transcription factors	1	12	0.000858185	0.390664	0.390664	1	4	0.000339328	9606	Homo sapiens	EP300		R-HSA-8864307
no	R-HSA-2465910	MASTL Facilitates Mitotic Progression	1	12	0.000858185	0.390664	0.390664	1	4	0.000339328	9606	Homo sapiens	PPP2R1A		R-HSA-2430552
no	R-HSA-428543	Inactivation of CDC42 and RAC1	1	12	0.000858185	0.390664	0.390664	1	4	0.000339328	9606	Homo sapiens	CDC42		R-HSA-428533
no	R-HSA-9013700	NOTCH4 Activation and Transmission of Signal to the Nucleus	1	12	0.000858185	0.390664	0.390664	1	5	0.00042416	9606	Homo sapiens	YWHAZ		R-HSA-9604308
no	R-HSA-4641262	Disassembly of the destruction complex and recruitment of AXIN to the membrane	2	33	0.00236001	0.395032	0.395032	2	7	0.000593824	9606	Homo sapiens	PPP2R1A;CTNNB1		R-HSA-201685;R-HSA-3601585
no	R-HSA-901032	ER Quality Control Compartment (ERQC)	2	33	0.00236001	0.395032	0.395032	2	9	0.000763488	9606	Homo sapiens	SEL1L;SYVN1		R-HSA-1022127;R-HSA-8867288
no	R-HSA-425410	Metal ion SLC transporters	2	33	0.00236001	0.395032	0.395032	3	20	0.00169664	9606	Homo sapiens	HEPH;SLC39A14		R-HSA-442387;R-HSA-442368;R-HSA-442317
no	R-HSA-983231	Factors involved in megakaryocyte development and platelet production	9	194	0.013874	0.408194	0.408194	8	43	0.00364778	9606	Homo sapiens	CDC42;CENPE;KLC4;CBX5;Prkar2a;MICAL1;TUBA4A;AKAP1		R-HSA-1011598;R-HSA-983259;R-HSA-8865107;R-HSA-994106;R-HSA-983194;R-HSA-992708;R-HSA-983266;R-HSA-984689
no	R-HSA-5654732	Negative regulation of FGFR3 signaling	2	34	0.00243152	0.409368	0.409368	9	14	0.00118765	9606	Homo sapiens	PPP2R1A;MAPK1		R-HSA-1295634;R-HSA-934559;R-HSA-5654565;R-HSA-1295632;R-HSA-1295622;R-HSA-1295609;R-HSA-1549564;R-HSA-1295599;R-HSA-1295613
no	R-HSA-1296065	Inwardly rectifying K+ channels	2	34	0.00243152	0.409368	0.409368	1	5	0.00042416	9606	Homo sapiens	GNG5;GNB1		R-HSA-1013020
no	R-HSA-6807070	PTEN Regulation	8	171	0.0122291	0.409711	0.409711	2	56	0.00475059	9606	Homo sapiens	PSMA5;PSMB6;PSMA3;PSMA1;RPN2;PSME3;PSMB1;MAPK1		R-HSA-8944047;R-HSA-8850992
no	R-HSA-5688426	Deubiquitination	13	288	0.0205964	0.410644	0.410644	10	77	0.00653207	9606	Homo sapiens	VCP;RPN2;MAT2B;RAD23B;SNX3;PSMA5;PSMB6;PSMA3;PSMA1;PSME3;PSMB1;EP300;STAM2		R-HSA-5691381;R-HSA-6782628;R-HSA-5688786;R-HSA-5688834;R-HSA-5689539;R-HSA-6781953;R-HSA-5665854;R-HSA-5665871;R-HSA-6782106;R-HSA-5696872
no	R-HSA-110056	MAPK3 (ERK1) activation	1	13	0.0009297	0.415318	0.415318	4	4	0.000339328	9606	Homo sapiens	MAP2K1		R-HSA-109857;R-HSA-109860;R-HSA-109863;R-HSA-112342
no	R-HSA-2022923	Dermatan sulfate biosynthesis	1	13	0.0009297	0.415318	0.415318	4	4	0.000339328	9606	Homo sapiens	DCN		R-HSA-2022063;R-HSA-2022061;R-HSA-2022052;R-HSA-2022065
no	R-HSA-451308	Activation of Ca-permeable Kainate Receptor	1	13	0.0009297	0.415318	0.415318	2	2	0.000169664	9606	Homo sapiens	DLG1		R-HSA-451283;R-HSA-451311
no	R-HSA-933543	NF-kB activation through FADD/RIP-1 pathway mediated by caspase-8 and -10	1	13	0.0009297	0.415318	0.415318	4	5	0.00042416	9606	Homo sapiens	CASP10		R-HSA-933532;R-HSA-933526;R-HSA-933523;R-HSA-933539
no	R-HSA-6803544	Ion influx/efflux at host-pathogen interface	1	13	0.0009297	0.415318	0.415318	1	2	0.000169664	9606	Homo sapiens	ATOX1		R-HSA-6803545
no	R-HSA-5140745	WNT5A-dependent internalization of FZD2, FZD5 and ROR2	1	13	0.0009297	0.415318	0.415318	1	2	0.000169664	9606	Homo sapiens	CLTC		R-HSA-5140747
no	R-HSA-3215018	Processing and activation of SUMO	1	13	0.0009297	0.415318	0.415318	3	9	0.000763488	9606	Homo sapiens	UBE2I		R-HSA-2993790;R-HSA-2993769;R-HSA-2993780
no	R-HSA-170968	Frs2-mediated activation	1	13	0.0009297	0.415318	0.415318	2	6	0.000508992	9606	Homo sapiens	RAP1A		R-HSA-170979;R-HSA-170965
no	R-HSA-113501	Inhibition of replication initiation of damaged DNA by RB1/E2F1	1	13	0.0009297	0.415318	0.415318	1	3	0.000254496	9606	Homo sapiens	PPP2R1A		R-HSA-113503
no	R-HSA-164843	2-LTR circle formation	1	13	0.0009297	0.415318	0.415318	1	3	0.000254496	9606	Homo sapiens	BANF1		R-HSA-175174
no	R-HSA-74749	Signal attenuation	1	13	0.0009297	0.415318	0.415318	2	7	0.000593824	9606	Homo sapiens	MAPK1		R-HSA-109823;R-HSA-109822
no	R-HSA-9020956	Interleukin-27 signaling	1	13	0.0009297	0.415318	0.415318	5	20	0.00169664	9606	Homo sapiens	STAT1		R-HSA-8950441;R-HSA-8950733;R-HSA-8950782;R-HSA-8950485;R-HSA-8950518
no	R-HSA-8875555	MET activates RAP1 and RAC1	1	13	0.0009297	0.415318	0.415318	1	5	0.00042416	9606	Homo sapiens	RAP1A		R-HSA-8875568
no	R-HSA-5250913	Positive epigenetic regulation of rRNA expression	4	80	0.00572123	0.420107	0.420107	3	7	0.000593824	9606	Homo sapiens	RPA1;DDX21;EP300;DEK		R-HSA-5250930;R-HSA-5250947;R-HSA-5250938
no	R-HSA-4086398	Ca2+ pathway	4	80	0.00572123	0.420107	0.420107	8	27	0.00229046	9606	Homo sapiens	PRDX5;GNG5;GNB1;CTNNB1		R-HSA-8944362;R-HSA-4411383;R-HSA-4411365;R-HSA-398193;R-HSA-3965444;R-HSA-3965447;R-HSA-3965441;R-HSA-398040
no	R-HSA-5654733	Negative regulation of FGFR4 signaling	2	35	0.00250304	0.423536	0.423536	9	14	0.00118765	9606	Homo sapiens	PPP2R1A;MAPK1		R-HSA-5654566;R-HSA-1295634;R-HSA-934559;R-HSA-1295632;R-HSA-1295622;R-HSA-1295609;R-HSA-1549564;R-HSA-1295599;R-HSA-1295613
no	R-HSA-888590	GABA synthesis, release, reuptake and degradation	2	35	0.00250304	0.423536	0.423536	3	9	0.000763488	9606	Homo sapiens	HSPA8;ALDH5A1		R-HSA-888589;R-HSA-888548;R-HSA-917744
no	R-HSA-180024	DARPP-32 events	2	35	0.00250304	0.423536	0.423536	3	11	0.000933152	9606	Homo sapiens	Prkar2a;PPP2R1A		R-HSA-111925;R-HSA-8951727;R-HSA-201790
no	R-HSA-420092	Glucagon-type ligand receptors	2	35	0.00250304	0.423536	0.423536	1	8	0.000678656	9606	Homo sapiens	GNG5;GNB1		R-HSA-381612
no	R-HSA-983168	Antigen processing: Ubiquitination & Proteasome degradation	14	315	0.0225274	0.42676	0.42676	8	9	0.000763488	9606	Homo sapiens	LRSAM1;RPN2;LMO7;PSMA5;PSMB6;PSMA3;PSMA1;CDH1;PSME3;PSMB1;UBA1;LAP3;UBE2K		R-HSA-983150;R-HSA-983147;R-HSA-983162;R-HSA-983157;R-HSA-983156;R-HSA-983140;R-HSA-983153;R-HSA-983152
no	R-HSA-73893	DNA Damage Bypass	3	58	0.00414789	0.428763	0.428763	29	34	0.00288429	9606	Homo sapiens	VCP;RPA1;CUL4B		R-HSA-5655892;R-HSA-5656148;R-HSA-5653780;R-HSA-5653840;R-HSA-5656158;R-HSA-5655965;R-HSA-5653786;R-HSA-5655835;R-HSA-5651992;R-HSA-5653766;R-HSA-5653838;R-HSA-5654989;R-HSA-5654986;R-HSA-5653770;R-HSA-5654985;R-HSA-5652151;R-HSA-110307;R-HSA-110308;R-HSA-110311;R-HSA-5653756;R-HSA-110317;R-HSA-5653754;R-HSA-110316;R-HSA-110319;R-HSA-5655481;R-HSA-5652005;R-HSA-5655466;R-HSA-5652009;R-HSA-5656105
no	R-HSA-167172	Transcription of the HIV genome	4	81	0.00579275	0.429232	0.429232	39	47	0.00398711	9606	Homo sapiens	CDK9;TAF15;NCBP1		R-HSA-167234;R-HSA-167113;R-HSA-167118;R-HSA-167181;R-HSA-170706;R-HSA-170704;R-HSA-167121;R-HSA-167191;R-HSA-167130;R-HSA-167192;R-HSA-167134;R-HSA-167196;R-HSA-167197;R-HSA-9613490;R-HSA-167459;R-HSA-167072;R-HSA-167136;R-HSA-167076;R-HSA-167077;R-HSA-9613498;R-HSA-167147;R-HSA-167083;R-HSA-167150;R-HSA-167087;R-HSA-167148;R-HSA-167084;R-HSA-167085;R-HSA-167090;R-HSA-167282;R-HSA-167474;R-HSA-1…
no	R-HSA-72312	rRNA processing	11	245	0.0175213	0.43081	0.43081	6	21	0.00178147	9606	Homo sapiens	RPL10;DKC1;NCL;RPL34;DBT;RPL11;GAR1;DDX21;RPL27;RPS24		R-HSA-6791223;R-HSA-6791221;R-HSA-6791219;R-HSA-6791218;R-HSA-6791227;R-HSA-6790905
no	R-HSA-1266738	Developmental Biology	50	1177	0.0841736	0.436413	0.436413	93	484	0.0410587	9606	Homo sapiens	RPN2;RPL10;RBM8A;RPL34;CLTC;RPL11;ADIRF;WASL;PSMB6;CDC42;PAK1;RPS6KA5;HNF4A;CFL1;RPS6KA1;PSMB1;CTNNA1;MAPK1;EP300;MYH11;PCK1;SPTBN1;MAP2K6;HSPA8;MAP2K1;JUP;NCBP1;Prkar2a;ARPC5;TUBA4A;DNM2;MAPK13;PSMA5;DLG1;PSMA3;PSMA1;PSME3;CTNNB1;RPL27;DSG2;Pkp3;DSC2;RPS24		R-HSA-6814695;R-HSA-5617877;R-HSA-3928632;R-HSA-5617874;R-HSA-445071;R-HSA-1183003;R-HSA-211466;R-HSA-3928625;R-HSA-560517;R-HSA-3928619;R-HSA-445079;R-HSA-1980047;R-HSA-6810357;R-HSA-445077;R-HSA-5617862;R-HSA-3928616;R-HSA-451347;R-HSA-5617859;R-HSA-445072;R-HSA-3928620;R-HSA-8942224;R-HSA-445087;R-HSA-5693644;R-HSA-3928608;R-HSA-5617867;R-HSA-451366;R-HSA-3928601;R-HSA-3928600;R-HSA-418850;R-H…
no	R-HSA-9013508	NOTCH3 Intracellular Domain Regulates Transcription	2	36	0.00257455	0.437526	0.437526	7	22	0.0018663	9606	Homo sapiens	STAT1;EP300		R-HSA-9021451;R-HSA-9021450;R-HSA-9021325;R-HSA-9016751;R-HSA-9013567;R-HSA-9014129;R-HSA-9021334
no	R-HSA-5467340	AXIN missense mutants destabilize the destruction complex	1	14	0.00100122	0.438976	0.438976	1	1	8.4832e-05	9606	Homo sapiens	PPP2R1A		R-HSA-4839734
no	R-HSA-5467337	APC truncation mutants have impaired AXIN binding	1	14	0.00100122	0.438976	0.438976	1	1	8.4832e-05	9606	Homo sapiens	PPP2R1A		R-HSA-4791278
no	R-HSA-5467348	Truncations of AMER1 destabilize the destruction complex	1	14	0.00100122	0.438976	0.438976	1	1	8.4832e-05	9606	Homo sapiens	PPP2R1A		R-HSA-4839746
no	R-HSA-75896	Plasmalogen biosynthesis	1	14	0.00100122	0.438976	0.438976	2	4	0.000339328	9606	Homo sapiens	AGPS;DLD		R-HSA-75879;R-HSA-390427
no	R-HSA-451306	Ionotropic activity of kainate receptors	1	14	0.00100122	0.438976	0.438976	2	4	0.000339328	9606	Homo sapiens	DLG1		R-HSA-451283;R-HSA-451311
no	R-HSA-4839744	truncated APC mutants destabilize the destruction complex	1	14	0.00100122	0.438976	0.438976	1	2	0.000169664	9606	Homo sapiens	PPP2R1A		R-HSA-4791278
no	R-HSA-77108	Utilization of Ketone Bodies	1	14	0.00100122	0.438976	0.438976	1	3	0.000254496	9606	Homo sapiens	ACAT1		R-HSA-74181
no	R-HSA-379397	Enzymatic degradation of dopamine by COMT	1	14	0.00100122	0.438976	0.438976	1	3	0.000254496	9606	Homo sapiens	COMT		R-HSA-379387
no	R-HSA-3371571	HSF1-dependent transactivation	3	59	0.00421941	0.439543	0.439543	5	8	0.000678656	9606	Homo sapiens	HSPA8;PTGES3;EP300		R-HSA-3371554;R-HSA-5324617;R-HSA-5082356;R-HSA-5082369;R-HSA-5082384
no	R-HSA-418597	G alpha (z) signalling events	3	60	0.00429092	0.450244	0.450244	5	10	0.00084832	9606	Homo sapiens	GNG5;GNB1;GNAI2		R-HSA-392129;R-HSA-749453;R-HSA-750988;R-HSA-751024;R-HSA-749446
no	R-HSA-5694530	Cargo concentration in the ER	2	37	0.00264607	0.45133	0.45133	6	12	0.00101798	9606	Homo sapiens	LMAN1;PREB		R-HSA-5694436;R-HSA-5694435;R-HSA-5694433;R-HSA-5694431;R-HSA-5694428;R-HSA-5694522
no	R-HSA-187687	Signalling to ERKs	2	37	0.00264607	0.45133	0.45133	6	25	0.0021208	9606	Homo sapiens	RAP1A;MAPK13		R-HSA-171011;R-HSA-170979;R-HSA-169904;R-HSA-9612980;R-HSA-170965;R-HSA-169901
no	R-HSA-5633007	Regulation of TP53 Activity	8	178	0.0127297	0.452885	0.452885	16	98	0.00831354	9606	Homo sapiens	TAF15;TP53RK;PPP2R1A;TP53BP2;RPA1;EP300;MAP2K6		R-HSA-6792871;R-HSA-6805479;R-HSA-6804229;R-HSA-6799332;R-HSA-6799777;R-HSA-6811479;R-HSA-6805399;R-HSA-5628871;R-HSA-6811508;R-HSA-6805650;R-HSA-6804242;R-HSA-6804383;R-HSA-6792863;R-HSA-3222093;R-HSA-6804379;R-HSA-8877691
no	R-HSA-8866654	E3 ubiquitin ligases ubiquitinate target proteins	3	61	0.00436244	0.460862	0.460862	4	16	0.00135731	9606	Homo sapiens	VCP;SELENOS;CDC73		R-HSA-8943080;R-HSA-8943083;R-HSA-8942099;R-HSA-8942101
no	R-HSA-3000171	Non-integrin membrane-ECM interactions	3	61	0.00436244	0.460862	0.460862	3	22	0.0018663	9606	Homo sapiens	ITGB4;CASK;TKT		R-HSA-2465890;R-HSA-2731074;R-HSA-2750181
no	R-HSA-174437	Removal of the Flap Intermediate from the C-strand	1	15	0.00107273	0.461678	0.461678	3	4	0.000339328	9606	Homo sapiens	RPA1		R-HSA-174451;R-HSA-174441;R-HSA-174445
no	R-HSA-162592	Integration of provirus	1	15	0.00107273	0.461678	0.461678	10	14	0.00118765	9606	Homo sapiens	BANF1		R-HSA-175250;R-HSA-164514;R-HSA-8951690;R-HSA-175174;R-HSA-175108;R-HSA-164522;R-HSA-173115;R-HSA-162590;R-HSA-164845;R-HSA-175117
no	R-HSA-1234158	Regulation of gene expression by Hypoxia-inducible Factor	1	15	0.00107273	0.461678	0.461678	4	7	0.000593824	9606	Homo sapiens	EP300		R-HSA-1234167;R-HSA-1235035;R-HSA-1235070;R-HSA-1235037
no	R-HSA-4839735	AXIN mutants destabilize the destruction complex, activating WNT signaling	1	15	0.00107273	0.461678	0.461678	1	2	0.000169664	9606	Homo sapiens	PPP2R1A		R-HSA-4839734
no	R-HSA-4839748	AMER1 mutants destabilize the destruction complex	1	15	0.00107273	0.461678	0.461678	1	2	0.000169664	9606	Homo sapiens	PPP2R1A		R-HSA-4839746
no	R-HSA-180689	APOBEC3G mediated resistance to HIV-1 infection	1	15	0.00107273	0.461678	0.461678	1	3	0.000254496	9606	Homo sapiens	BANF1		R-HSA-180630
no	R-HSA-5685939	HDR through MMEJ (alt-NHEJ)	1	15	0.00107273	0.461678	0.461678	2	8	0.000678656	9606	Homo sapiens	LIG3		R-HSA-5687675;R-HSA-5687673
no	R-HSA-428540	Activation of RAC1	1	15	0.00107273	0.461678	0.461678	1	4	0.000339328	9606	Homo sapiens	PAK1		R-HSA-428531
no	R-HSA-5693548	Sensing of DNA Double Strand Breaks	1	15	0.00107273	0.461678	0.461678	2	9	0.000763488	9606	Homo sapiens	KPNA2		R-HSA-5684006;R-HSA-5684008
no	R-HSA-1643685	Disease	64	1525	0.109061	0.462686	0.462686	197	953	0.0808449	9606	Homo sapiens	YWHAE;TPMT;HEXB;RPL34;CLTC;XPO1;CDH1;PPP2R1A;EP300;BANF1;KPNA2;B2M;PGM1;MCCC2;MAP2K1;PDCD6IP;NCBP1;DCXR;RANGAP1;MUT;DCN;PSMA5;PSMA3;PCCA;PSMA1;PSME3;PCCB;CHMP4B;RPL27;STAM2;KPNB1;VCP;TSG101;RPN2;RPL10;RPL11;SEL1L;IQGAP1;PSMB6;ERLEC1;PRDX2;RAP1A;LMNA;PSMB1;MAPK1;MAP2K6;TAF15;STAT1;LUM;IDH1;GSS;SYVN1;ERLIN2;CDK9;GCLC;CD9;CTNNB1;CALR;SLC26A3;RPS24;GALK1		R-HSA-5602901;R-HSA-180739;R-HSA-180736;R-HSA-182279;R-HSA-175108;R-HSA-182286;R-HSA-175117;R-HSA-5339713;R-HSA-3656230;R-HSA-5602892;R-HSA-9613490;R-HSA-167459;R-HSA-9035949;R-HSA-9035950;R-HSA-5387386;R-HSA-9613498;R-HSA-5387389;R-HSA-167474;R-HSA-167478;R-HSA-167477;R-HSA-173115;R-HSA-167481;R-HSA-167484;R-HSA-3662344;R-HSA-175174;R-HSA-9035983;R-HSA-9035982;R-HSA-3149434;R-HSA-9035987;R-HSA-8…
no	R-HSA-170834	Signaling by TGF-beta Receptor Complex	4	85	0.00607881	0.465312	0.465312	9	82	0.00695623	9606	Homo sapiens	CDK9;XPO1;CGN;F11R		R-HSA-2160931;R-HSA-2160932;R-HSA-2134532;R-HSA-2167924;R-HSA-178215;R-HSA-2160935;R-HSA-2134519;R-HSA-2176475;R-HSA-2134506
no	R-HSA-8856825	Cargo recognition for clathrin-mediated endocytosis	5	109	0.00779518	0.467852	0.467852	6	14	0.00118765	9606	Homo sapiens	TGOLN2;COPS5;CLTC;UBQLN1;STAM2		R-HSA-8866279;R-HSA-8866277;R-HSA-8866275;R-HSA-8866283;R-HSA-8863723;R-HSA-8863721
no	R-HSA-73884	Base Excision Repair	3	62	0.00443396	0.47139	0.47139	15	87	0.00738039	9606	Homo sapiens	PNKP;RPA1;LIG3		R-HSA-110368;R-HSA-110371;R-HSA-5649726;R-HSA-110376;R-HSA-5649724;R-HSA-73931;R-HSA-5651805;R-HSA-5649723;R-HSA-110380;R-HSA-73932;R-HSA-5649734;R-HSA-5651809;R-HSA-110363;R-HSA-110364;R-HSA-5649705
no	R-HSA-216083	Integrin cell surface interactions	4	86	0.00615033	0.474209	0.474209	8	54	0.00458093	9606	Homo sapiens	CDH1;LUM;ITGA3;F11R		R-HSA-204434;R-HSA-265429;R-HSA-4085133;R-HSA-4085083;R-HSA-4088264;R-HSA-2467436;R-HSA-265422;R-HSA-202718
no	R-HSA-2029482	Regulation of actin dynamics for phagocytic cup formation	7	158	0.0112994	0.477052	0.477052	17	24	0.00203597	9606	Homo sapiens	CDC42;PAK1;CFL1;ABI1;MAPK1;ARPC5;WASL		R-HSA-2029469;R-HSA-2197698;R-HSA-2029466;R-HSA-442592;R-HSA-2029465;R-HSA-1861595;R-HSA-399950;R-HSA-2029460;R-HSA-2029456;R-HSA-2029454;R-HSA-2130194;R-HSA-2029476;R-HSA-2197691;R-HSA-2197690;R-HSA-2029445;R-HSA-442586;R-HSA-2029473
no	R-HSA-5654726	Negative regulation of FGFR1 signaling	2	39	0.0027891	0.478346	0.478346	9	15	0.00127248	9606	Homo sapiens	PPP2R1A;MAPK1		R-HSA-1295634;R-HSA-934559;R-HSA-1295632;R-HSA-1295622;R-HSA-5654560;R-HSA-1295609;R-HSA-1549564;R-HSA-1295599;R-HSA-1295613
no	R-HSA-8939243	RUNX1 interacts with co-factors whose precise effect on RUNX1 targets is not known	2	39	0.0027891	0.478346	0.478346	3	5	0.00042416	9606	Homo sapiens	EP300;SMARCA2		R-HSA-8938217;R-HSA-8878050;R-HSA-8878056
no	R-HSA-4791275	Signaling by WNT in cancer	2	39	0.0027891	0.478346	0.478346	8	16	0.00135731	9606	Homo sapiens	PPP2R1A;CTNNB1		R-HSA-5339713;R-HSA-4827388;R-HSA-4791278;R-HSA-4839635;R-HSA-4839634;R-HSA-4839746;R-HSA-4839638;R-HSA-4839734
no	R-HSA-6804758	Regulation of TP53 Activity through Acetylation	2	39	0.0027891	0.478346	0.478346	6	14	0.00118765	9606	Homo sapiens	EP300;MAP2K6		R-HSA-6811479;R-HSA-5628871;R-HSA-6811508;R-HSA-6805650;R-HSA-3222093;R-HSA-8877691
no	R-HSA-1855204	Synthesis of IP3 and IP4 in the cytosol	2	39	0.0027891	0.478346	0.478346	3	12	0.00101798	9606	Homo sapiens	PRDX5;OCRL		R-HSA-1855213;R-HSA-1855177;R-HSA-1855218
no	R-HSA-5609975	Diseases associated with glycosylation precursor biosynthesis	2	39	0.0027891	0.478346	0.478346	2	16	0.00135731	9606	Homo sapiens	PGM1;GALK1		R-HSA-5609939;R-HSA-5610026
no	R-HSA-389356	CD28 co-stimulation	2	39	0.0027891	0.478346	0.478346	2	19	0.00161181	9606	Homo sapiens	CDC42;PAK1		R-HSA-389350;R-HSA-389788
no	R-HSA-112382	Formation of RNA Pol II elongation complex	3	63	0.00450547	0.481824	0.481824	2	2	0.000169664	9606	Homo sapiens	CDK9;NCBP1;CDC73		R-HSA-112379;R-HSA-112381
no	R-HSA-72649	Translation initiation complex formation	3	63	0.00450547	0.481824	0.481824	2	2	0.000169664	9606	Homo sapiens	EIF3C;RPS24;EIF3B		R-HSA-156808;R-HSA-157849
no	R-HSA-977443	GABA receptor activation	3	63	0.00450547	0.481824	0.481824	6	10	0.00084832	9606	Homo sapiens	GNG5;GNB1;GNAI2		R-HSA-170674;R-HSA-1013020;R-HSA-170666;R-HSA-392206;R-HSA-170686;R-HSA-170671
no	R-HSA-6811436	COPI-independent Golgi-to-ER retrograde traffic	3	63	0.00450547	0.481824	0.481824	3	7	0.000593824	9606	Homo sapiens	GALNT2;TUBA4A		R-HSA-8849350;R-HSA-8849348;R-HSA-8849353
no	R-HSA-9012852	Signaling by NOTCH3	3	63	0.00450547	0.481824	0.481824	9	37	0.00313879	9606	Homo sapiens	STAT1;EP300;YBX1		R-HSA-9017817;R-HSA-9021451;R-HSA-9021450;R-HSA-9021325;R-HSA-9016751;R-HSA-9013567;R-HSA-9014129;R-HSA-9017797;R-HSA-9021334
no	R-HSA-4655427	SUMOylation of DNA methylation proteins	1	16	0.00114425	0.483463	0.483463	3	3	0.000254496	9606	Homo sapiens	UBE2I		R-HSA-4655431;R-HSA-4655440;R-HSA-4655374
no	R-HSA-3000484	Scavenging by Class F Receptors	1	16	0.00114425	0.483463	0.483463	2	2	0.000169664	9606	Homo sapiens	CALR		R-HSA-2247514;R-HSA-2197645
no	R-HSA-8951936	RUNX3 regulates p14-ARF	1	16	0.00114425	0.483463	0.483463	6	8	0.000678656	9606	Homo sapiens	EP300		R-HSA-8951977;R-HSA-8952058;R-HSA-8951966;R-HSA-8951951;R-HSA-8952081;R-HSA-8952101
no	R-HSA-8941856	RUNX3 regulates NOTCH signaling	1	16	0.00114425	0.483463	0.483463	5	7	0.000593824	9606	Homo sapiens	EP300		R-HSA-1980047;R-HSA-8878243;R-HSA-4396347;R-HSA-8878237;R-HSA-8878220
no	R-HSA-8984722	Interleukin-35 Signalling	1	16	0.00114425	0.483463	0.483463	12	26	0.00220563	9606	Homo sapiens	STAT1		R-HSA-8983835;R-HSA-8950522;R-HSA-8983996;R-HSA-8983983;R-HSA-8984014;R-HSA-8983841;R-HSA-8984963;R-HSA-8984021;R-HSA-8983845;R-HSA-8950453;R-HSA-8984964;R-HSA-8984023
no	R-HSA-169893	Prolonged ERK activation events	1	16	0.00114425	0.483463	0.483463	5	12	0.00101798	9606	Homo sapiens	RAP1A		R-HSA-170979;R-HSA-169904;R-HSA-9612980;R-HSA-170965;R-HSA-169901
no	R-HSA-6783984	Glycine degradation	1	16	0.00114425	0.483463	0.483463	1	3	0.000254496	9606	Homo sapiens	DLD		R-HSA-5694018
no	R-HSA-2197563	NOTCH2 intracellular domain regulates transcription	1	16	0.00114425	0.483463	0.483463	2	9	0.000763488	9606	Homo sapiens	EP300		R-HSA-2976551;R-HSA-2976563
no	R-HSA-3371453	Regulation of HSF1-mediated heat shock response	5	111	0.00793821	0.483511	0.483511	10	14	0.00118765	9606	Homo sapiens	YWHAE;HSPA8;HSPA5;RPA1;MAPK1		R-HSA-5251955;R-HSA-5251942;R-HSA-5251959;R-HSA-3371467;R-HSA-3371531;R-HSA-5252041;R-HSA-5333051;R-HSA-4793925;R-HSA-3371518;R-HSA-5252079
no	R-HSA-1474244	Extracellular matrix organization	14	329	0.0235286	0.490761	0.490761	32	318	0.0269766	9606	Homo sapiens	CRTAP;ITGA3;ITGB4;LUM;CASK;F11R;CTSS;DCN;P4HA1;CDH1;CASP3;CAPN5;TKT;CTSD		R-HSA-3828025;R-HSA-2327909;R-HSA-2465890;R-HSA-2467436;R-HSA-265422;R-HSA-8948226;R-HSA-2750181;R-HSA-3827958;R-HSA-4224014;R-HSA-8948230;R-HSA-2534248;R-HSA-204434;R-HSA-265429;R-HSA-2534260;R-HSA-1566981;R-HSA-8848658;R-HSA-1980233;R-HSA-2534206;R-HSA-202718;R-HSA-2471621;R-HSA-1650808;R-HSA-4085083;R-HSA-2022073;R-HSA-2213192;R-HSA-2731074;R-HSA-1454843;R-HSA-2327886;R-HSA-2213200;R-HSA-21604…
no	R-HSA-390471	Association of TriC/CCT with target proteins during biosynthesis	2	40	0.00286062	0.491545	0.491545	2	2	0.000169664	9606	Homo sapiens	CCT6A		R-HSA-390470;R-HSA-391266
no	R-HSA-111996	Ca-dependent events	2	40	0.00286062	0.491545	0.491545	3	18	0.00152698	9606	Homo sapiens	Prkar2a;MAPK1		R-HSA-111925;R-HSA-8951727;R-HSA-111898
no	R-HSA-191859	snRNP Assembly	3	64	0.00457699	0.49216	0.49216	6	6	0.000508992	9606	Homo sapiens	NCBP1;SNRPD1		R-HSA-191763;R-HSA-191825;R-HSA-191830;R-HSA-191786;R-HSA-191784;R-HSA-191790
no	R-HSA-194441	Metabolism of non-coding RNA	3	64	0.00457699	0.49216	0.49216	6	6	0.000508992	9606	Homo sapiens	NCBP1;SNRPD1		R-HSA-191763;R-HSA-191825;R-HSA-191830;R-HSA-191786;R-HSA-191784;R-HSA-191790
no	R-HSA-156580	Phase II - Conjugation of compounds	11	258	0.018451	0.498004	0.498004	12	70	0.00593824	9606	Homo sapiens	SULT1B1;UGDH;GCLC;UGP2;TPMT;MAT2A;GSTO1;GSS;ESD;MAT2B;COMT		R-HSA-5696230;R-HSA-158609;R-HSA-176054;R-HSA-174394;R-HSA-176474;R-HSA-5693724;R-HSA-176585;R-HSA-175983;R-HSA-174367;R-HSA-5603114;R-HSA-173597;R-HSA-70286
no	R-HSA-6791312	TP53 Regulates Transcription of Cell Cycle Genes	3	65	0.0046485	0.502393	0.502393	4	42	0.00356295	9606	Homo sapiens	CNOT3;BAX;EP300		R-HSA-3215152;R-HSA-6803892;R-HSA-3215144;R-HSA-6798044
no	R-HSA-1663150	The activation of arylsulfatases	1	17	0.00121576	0.504368	0.504368	2	2	0.000169664	9606	Homo sapiens	SUMF2		R-HSA-1614362;R-HSA-1614336
no	R-HSA-8949664	Processing of SMDT1	1	17	0.00121576	0.504368	0.504368	3	5	0.00042416	9606	Homo sapiens	AFG3L2		R-HSA-8949659;R-HSA-8949661;R-HSA-8949649
no	R-HSA-174490	Membrane binding and targetting of GAG proteins	1	17	0.00121576	0.504368	0.504368	2	4	0.000339328	9606	Homo sapiens	TSG101		R-HSA-3149434;R-HSA-184269
no	R-HSA-2559584	Formation of Senescence-Associated Heterochromatin Foci (SAHF)	1	17	0.00121576	0.504368	0.504368	1	2	0.000169664	9606	Homo sapiens	HIST1H1D		R-HSA-4647594
no	R-HSA-918233	TRAF3-dependent IRF activation pathway	1	17	0.00121576	0.504368	0.504368	3	9	0.000763488	9606	Homo sapiens	EP300		R-HSA-1028815;R-HSA-1028812;R-HSA-1028817
no	R-HSA-379401	Dopamine clearance from the synaptic cleft	1	17	0.00121576	0.504368	0.504368	2	6	0.000508992	9606	Homo sapiens	COMT		R-HSA-379464;R-HSA-379387
no	R-HSA-6804759	Regulation of TP53 Activity through Association with Co-factors	1	17	0.00121576	0.504368	0.504368	1	11	0.000933152	9606	Homo sapiens	TP53BP2		R-HSA-6799777
no	R-HSA-5696400	Dual Incision in GG-NER	2	41	0.00293213	0.504533	0.504533	3	3	0.000254496	9606	Homo sapiens	RPA1;CUL4B		R-HSA-5690213;R-HSA-5690990;R-HSA-5690988
no	R-HSA-5654727	Negative regulation of FGFR2 signaling	2	41	0.00293213	0.504533	0.504533	9	14	0.00118765	9606	Homo sapiens	PPP2R1A;MAPK1		R-HSA-1295634;R-HSA-934559;R-HSA-1295632;R-HSA-5654562;R-HSA-1295622;R-HSA-1295609;R-HSA-1549564;R-HSA-1295599;R-HSA-1295613
no	R-HSA-190861	Gap junction assembly	2	41	0.00293213	0.504533	0.504533	3	16	0.00135731	9606	Homo sapiens	TUBA4A		R-HSA-190520;R-HSA-191737;R-HSA-190877
no	R-HSA-202131	Metabolism of nitric oxide	2	41	0.00293213	0.504533	0.504533	3	26	0.00220563	9606	Homo sapiens	WASL;DNM2		R-HSA-203625;R-HSA-203662;R-HSA-203565
no	R-HSA-203765	eNOS activation and regulation	2	41	0.00293213	0.504533	0.504533	3	26	0.00220563	9606	Homo sapiens	WASL;DNM2		R-HSA-203625;R-HSA-203662;R-HSA-203565
no	R-HSA-70326	Glucose metabolism	6	139	0.00994064	0.511614	0.511614	6	50	0.0042416	9606	Homo sapiens	MDH2;PPP2R1A;GOT2;SLC25A10;PCK1;SLC25A13		R-HSA-70241;R-HSA-70613;R-HSA-163750;R-HSA-372448;R-HSA-71783;R-HSA-372843
no	R-HSA-75955	RNA Polymerase II Transcription Elongation	3	66	0.00472002	0.512519	0.512519	8	8	0.000678656	9606	Homo sapiens	CDK9;NCBP1;CDC73		R-HSA-112385;R-HSA-113412;R-HSA-112379;R-HSA-113402;R-HSA-112381;R-HSA-112396;R-HSA-113407;R-HSA-112383
no	R-HSA-72702	Ribosomal scanning and start codon recognition	3	66	0.00472002	0.512519	0.512519	2	2	0.000169664	9606	Homo sapiens	EIF3C;RPS24;EIF3B		R-HSA-72697;R-HSA-72621
no	R-HSA-8878171	Transcriptional regulation by RUNX1	11	261	0.0186655	0.513269	0.513269	18	132	0.0111978	9606	Homo sapiens	PSMA5;PSMB6;LGALS3;PSMA3;PSMA1;RPN2;PSME3;PSMB1;EP300;SMARCA2		R-HSA-8936616;R-HSA-8937097;R-HSA-8938217;R-HSA-8937037;R-HSA-8936621;R-HSA-8878050;R-HSA-8938382;R-HSA-8936481;R-HSA-8936995;R-HSA-8878056;R-HSA-8937016;R-HSA-8937050;R-HSA-8935740;R-HSA-8957265;R-HSA-8936979;R-HSA-8935731;R-HSA-8936628;R-HSA-8938389
no	R-HSA-165054	Rev-mediated nuclear export of HIV RNA	2	42	0.00300365	0.517303	0.517303	7	10	0.00084832	9606	Homo sapiens	XPO1;RANGAP1		R-HSA-165043;R-HSA-180739;R-HSA-165047;R-HSA-165028;R-HSA-180885;R-HSA-165034;R-HSA-165055
no	R-HSA-8964043	Plasma lipoprotein clearance	2	42	0.00300365	0.517303	0.517303	6	35	0.00296912	9606	Homo sapiens	CLTC;ACAT1		R-HSA-6784738;R-HSA-6784735;R-HSA-8855131;R-HSA-8855130;R-HSA-6784729;R-HSA-8876696
no	R-HSA-201722	Formation of the beta-catenin:TCF transactivating complex	3	67	0.00479153	0.522535	0.522535	13	13	0.00110282	9606	Homo sapiens	CTNNB1;EP300;CDC73		R-HSA-3299569;R-HSA-4411367;R-HSA-3322422;R-HSA-3451153;R-HSA-3364026;R-HSA-3322427;R-HSA-3322424;R-HSA-4411372;R-HSA-201712;R-HSA-4411351;R-HSA-3364014;R-HSA-4411357;R-HSA-3451147
no	R-HSA-72662	Activation of the mRNA upon binding of the cap-binding complex and eIFs, and subsequent binding to 43S	3	67	0.00479153	0.522535	0.522535	2	6	0.000508992	9606	Homo sapiens	EIF3C;RPS24;EIF3B		R-HSA-156808;R-HSA-157849
no	R-HSA-9006927	Signaling by Non-Receptor Tyrosine Kinases	3	67	0.00479153	0.522535	0.522535	8	52	0.00441127	9606	Homo sapiens	KHDRBS1;KHDRBS3;STAP2		R-HSA-8848087;R-HSA-8848023;R-HSA-8849042;R-HSA-8848993;R-HSA-8848975;R-HSA-8848077;R-HSA-8848124;R-HSA-8848939
no	R-HSA-8848021	Signaling by PTK6	3	67	0.00479153	0.522535	0.522535	8	52	0.00441127	9606	Homo sapiens	KHDRBS1;KHDRBS3;STAP2		R-HSA-8848087;R-HSA-8848023;R-HSA-8849042;R-HSA-8848993;R-HSA-8848975;R-HSA-8848077;R-HSA-8848124;R-HSA-8848939
no	R-HSA-170670	Adenylate cyclase inhibitory pathway	1	18	0.00128728	0.524428	0.524428	5	5	0.00042416	9606	Homo sapiens	GNAI2		R-HSA-170674;R-HSA-170666;R-HSA-392206;R-HSA-170686;R-HSA-170671
no	R-HSA-997269	Inhibition of adenylate cyclase pathway	1	18	0.00128728	0.524428	0.524428	5	5	0.00042416	9606	Homo sapiens	GNAI2		R-HSA-170674;R-HSA-170666;R-HSA-392206;R-HSA-170686;R-HSA-170671
no	R-HSA-69166	Removal of the Flap Intermediate	1	18	0.00128728	0.524428	0.524428	3	4	0.000339328	9606	Homo sapiens	RPA1		R-HSA-69140;R-HSA-69142;R-HSA-69144
no	R-HSA-174495	Synthesis And Processing Of GAG, GAGPOL Polyproteins	1	18	0.00128728	0.524428	0.524428	2	5	0.00042416	9606	Homo sapiens	TSG101		R-HSA-3149434;R-HSA-184269
no	R-HSA-6803211	TP53 Regulates Transcription of Death Receptors and Ligands	1	18	0.00128728	0.524428	0.524428	2	7	0.000593824	9606	Homo sapiens	TP53BP2		R-HSA-6799815;R-HSA-6800001
no	R-HSA-171007	p38MAPK events	1	18	0.00128728	0.524428	0.524428	1	5	0.00042416	9606	Homo sapiens	MAPK13		R-HSA-171011
no	R-HSA-435354	Zinc transporters	1	18	0.00128728	0.524428	0.524428	2	13	0.00110282	9606	Homo sapiens	SLC39A14		R-HSA-442387;R-HSA-442317
no	R-HSA-5684264	MAP3K8 (TPL2)-dependent MAPK1/3 activation	1	18	0.00128728	0.524428	0.524428	1	8	0.000678656	9606	Homo sapiens	MAP2K1		R-HSA-451649
no	R-HSA-8875360	InlB-mediated entry of Listeria monocytogenes into host cell	1	18	0.00128728	0.524428	0.524428	1	8	0.000678656	9606	Homo sapiens	STAM2		R-HSA-8876262
no	R-HSA-2142753	Arachidonic acid metabolism	7	166	0.0118716	0.528463	0.528463	11	77	0.00653207	9606	Homo sapiens	GPX2;HPGD;PTGES2;EPHX2;PTGES3;PTGES;PTGS1		R-HSA-140355;R-HSA-140359;R-HSA-2314678;R-HSA-2161959;R-HSA-2161961;R-HSA-2161946;R-HSA-265295;R-HSA-2161660;R-HSA-2161662;R-HSA-2161791;R-HSA-2161999
no	R-HSA-381771	Synthesis, secretion, and inactivation of Glucagon-like Peptide-1 (GLP-1)	2	43	0.00307516	0.529852	0.529852	2	7	0.000593824	9606	Homo sapiens	CTNNB1;SEC11C		R-HSA-381799;R-HSA-400459
no	R-HSA-69205	G1/S-Specific Transcription	2	43	0.00307516	0.529852	0.529852	2	28	0.0023753	9606	Homo sapiens	RRM2		R-HSA-8961982;R-HSA-8961972
no	R-HSA-539107	Activation of E2F1 target genes at G1/S	2	43	0.00307516	0.529852	0.529852	2	28	0.0023753	9606	Homo sapiens	RRM2		R-HSA-8961982;R-HSA-8961972
no	R-HSA-8873719	RAB geranylgeranylation	3	68	0.00486305	0.532438	0.532438	2	5	0.00042416	9606	Homo sapiens	RAB25;RAB9A;RAB7A		R-HSA-8870469;R-HSA-8870466
no	R-HSA-445717	Aquaporin-mediated transport	3	68	0.00486305	0.532438	0.532438	5	25	0.0021208	9606	Homo sapiens	GNG5;Prkar2a;GNB1		R-HSA-111925;R-HSA-432195;R-HSA-422320;R-HSA-8951727;R-HSA-432188
no	R-HSA-8951664	Neddylation	10	241	0.0172352	0.536169	0.536169	13	31	0.00262979	9606	Homo sapiens	PSMA5;PSMB6;PSMA3;COPS5;PSMA1;RPN2;PSME3;PSMB1;LMO7;CUL4B		R-HSA-8956040;R-HSA-8956200;R-HSA-8955241;R-HSA-8952618;R-HSA-8952620;R-HSA-8956140;R-HSA-8956045;R-HSA-8955245;R-HSA-8956184;R-HSA-8955289;R-HSA-8952638;R-HSA-8952639;R-HSA-8955285
no	R-HSA-71387	Metabolism of carbohydrates	17	413	0.0295359	0.537823	0.537823	51	213	0.0180692	9606	Homo sapiens	MDH2;LUM;DCXR;HEXB;GOT2;PGD;DCN;SLC9A1;UGP2;PPP2R1A;SLC25A10;TKT;PCK1;PGM1;SLC25A13;GALK1		R-HSA-2046239;R-HSA-1971487;R-HSA-70272;R-HSA-71299;R-HSA-8982667;R-HSA-1793176;R-HSA-1971482;R-HSA-1971483;R-HSA-2105001;R-HSA-70286;R-HSA-2162225;R-HSA-2046222;R-HSA-70427;R-HSA-71324;R-HSA-163741;R-HSA-1889981;R-HSA-163750;R-HSA-163751;R-HSA-1889978;R-HSA-2046265;R-HSA-71335;R-HSA-2022065;R-HSA-2022063;R-HSA-2022061;R-HSA-2022056;R-HSA-2022052;R-HSA-1971491;R-HSA-1638053;R-HSA-1889955;R-HSA-20…
no	R-HSA-5668914	Diseases of metabolism	9	217	0.0155188	0.53931	0.53931	9	114	0.00967085	9606	Homo sapiens	MCCC2;GCLC;TPMT;PCCA;DCXR;GSS;IDH1;PCCB;MUT		R-HSA-5602901;R-HSA-5662851;R-HSA-3322135;R-HSA-5603379;R-HSA-880053;R-HSA-5602892;R-HSA-3322971;R-HSA-9035987;R-HSA-9035990
no	R-HSA-168276	NS1 Mediated Effects on Host Pathways	2	44	0.00314668	0.542178	0.542178	2	6	0.000508992	9606	Homo sapiens	KPNA2;KPNB1		R-HSA-1176059;R-HSA-6791035
no	R-HSA-1839124	FGFR1 mutant receptor activation	2	44	0.00314668	0.542178	0.542178	3	25	0.0021208	9606	Homo sapiens	STAT1;ERLIN2		R-HSA-8853325;R-HSA-1888198;R-HSA-8853322
no	R-HSA-375165	NCAM signaling for neurite out-growth	3	69	0.00493456	0.542224	0.542224	9	23	0.00195114	9606	Homo sapiens	RPS6KA5;MAPK1;SPTBN1		R-HSA-392053;R-HSA-392054;R-HSA-392051;R-HSA-198756;R-HSA-391868;R-HSA-391871;R-HSA-199935;R-HSA-391865;R-HSA-391866
no	R-HSA-110312	Translesion synthesis by REV1	1	19	0.00135879	0.543678	0.543678	4	5	0.00042416	9606	Homo sapiens	RPA1		R-HSA-5652151;R-HSA-110307;R-HSA-110308;R-HSA-110311
no	R-HSA-69183	Processive synthesis on the lagging strand	1	19	0.00135879	0.543678	0.543678	3	7	0.000593824	9606	Homo sapiens	RPA1		R-HSA-69140;R-HSA-69142;R-HSA-69144
no	R-HSA-434316	Fatty Acids bound to GPR40 (FFAR1) regulate insulin secretion	1	19	0.00135879	0.543678	0.543678	2	5	0.00042416	9606	Homo sapiens	PRDX5		R-HSA-400023;R-HSA-399998
no	R-HSA-400451	Free fatty acids regulate insulin secretion	1	19	0.00135879	0.543678	0.543678	2	5	0.00042416	9606	Homo sapiens	PRDX5		R-HSA-400023;R-HSA-399998
no	R-HSA-2142712	Synthesis of 12-eicosatetraenoic acid derivatives	1	19	0.00135879	0.543678	0.543678	2	6	0.000508992	9606	Homo sapiens	GPX2		R-HSA-2161959;R-HSA-2161999
no	R-HSA-399997	Acetylcholine regulates insulin secretion	1	19	0.00135879	0.543678	0.543678	2	7	0.000593824	9606	Homo sapiens	PRDX5		R-HSA-400023;R-HSA-399998
no	R-HSA-2485179	Activation of the phototransduction cascade	1	19	0.00135879	0.543678	0.543678	2	8	0.000678656	9606	Homo sapiens	GNB1		R-HSA-2485180;R-HSA-2485182
no	R-HSA-1810476	RIP-mediated NFkB activation via ZBP1	1	19	0.00135879	0.543678	0.543678	1	4	0.000339328	9606	Homo sapiens	DHX9		R-HSA-9604480
no	R-HSA-446353	Cell-extracellular matrix interactions	1	19	0.00135879	0.543678	0.543678	2	10	0.00084832	9606	Homo sapiens	ILK		R-HSA-446391;R-HSA-432897
no	R-HSA-427601	Multifunctional anion exchangers	1	19	0.00135879	0.543678	0.543678	1	6	0.000508992	9606	Homo sapiens	SLC26A3		R-HSA-427666
no	R-HSA-6804756	Regulation of TP53 Activity through Phosphorylation	4	95	0.00679396	0.551395	0.551395	3	26	0.00220563	9606	Homo sapiens	TAF15;TP53RK;RPA1		R-HSA-6805399;R-HSA-6805479;R-HSA-6799332
no	R-HSA-373755	Semaphorin interactions	3	70	0.00500608	0.551891	0.551891	5	40	0.00339328	9606	Homo sapiens	PAK1;CFL1;MYH11		R-HSA-399939;R-HSA-399952;R-HSA-399950;R-HSA-419197;R-HSA-399930
no	R-HSA-180786	Extension of Telomeres	2	45	0.00321819	0.554278	0.554278	10	21	0.00178147	9606	Homo sapiens	DKC1;RPA1		R-HSA-163090;R-HSA-174451;R-HSA-163120;R-HSA-163099;R-HSA-163096;R-HSA-164616;R-HSA-164617;R-HSA-174441;R-HSA-164620;R-HSA-174445
no	R-HSA-8875878	MET promotes cell motility	2	45	0.00321819	0.554278	0.554278	2	12	0.00101798	9606	Homo sapiens	RAP1A;ITGA3		R-HSA-8875568;R-HSA-8874079
no	R-HSA-3232118	SUMOylation of transcription factors	1	20	0.00143031	0.56215	0.56215	11	11	0.000933152	9606	Homo sapiens	UBE2I		R-HSA-3234081;R-HSA-3968414;R-HSA-6804468;R-HSA-3232162;R-HSA-3247493;R-HSA-3234084;R-HSA-2997723;R-HSA-2997706;R-HSA-4090281;R-HSA-3465545;R-HSA-3234094
no	R-HSA-5656121	Translesion synthesis by POLI	1	20	0.00143031	0.56215	0.56215	3	3	0.000254496	9606	Homo sapiens	RPA1		R-HSA-5656148;R-HSA-5656158;R-HSA-5656105
no	R-HSA-354194	GRB2:SOS provides linkage to MAPK signaling for Integrins	1	20	0.00143031	0.56215	0.56215	2	2	0.000169664	9606	Homo sapiens	RAP1A		R-HSA-354165;R-HSA-354087
no	R-HSA-168275	Entry of Influenza Virion into Host Cell via Endocytosis	1	20	0.00143031	0.56215	0.56215	1	1	8.4832e-05	9606	Homo sapiens	CLTC		R-HSA-168285
no	R-HSA-174414	Processive synthesis on the C-strand of the telomere	1	20	0.00143031	0.56215	0.56215	3	7	0.000593824	9606	Homo sapiens	RPA1		R-HSA-174451;R-HSA-174441;R-HSA-174445
no	R-HSA-5099900	WNT5A-dependent internalization of FZD4	1	20	0.00143031	0.56215	0.56215	2	5	0.00042416	9606	Homo sapiens	CLTC		R-HSA-5138459;R-HSA-5138433
no	R-HSA-388844	Receptor-type tyrosine-protein phosphatases	1	20	0.00143031	0.56215	0.56215	2	6	0.000508992	9606	Homo sapiens	PTPRF		R-HSA-6798258;R-HSA-388824
no	R-HSA-210744	Regulation of gene expression in late stage (branching morphogenesis) pancreatic bud precursor cells	1	20	0.00143031	0.56215	0.56215	1	4	0.000339328	9606	Homo sapiens	EP300		R-HSA-1980047
no	R-HSA-418457	cGMP effects	1	20	0.00143031	0.56215	0.56215	1	4	0.000339328	9606	Homo sapiens	PDE5A		R-HSA-418456
no	R-HSA-196836	Vitamin C (ascorbate) metabolism	1	20	0.00143031	0.56215	0.56215	1	5	0.00042416	9606	Homo sapiens	GSTO1		R-HSA-198813
no	R-HSA-189483	Heme degradation	1	20	0.00143031	0.56215	0.56215	1	5	0.00042416	9606	Homo sapiens	HMOX2		R-HSA-189398
no	R-HSA-450604	KSRP (KHSRP) binds and destabilizes mRNA	1	20	0.00143031	0.56215	0.56215	1	5	0.00042416	9606	Homo sapiens	YWHAZ		R-HSA-450620
no	R-HSA-168268	Virus Assembly and Release	1	20	0.00143031	0.56215	0.56215	1	21	0.00178147	9606	Homo sapiens	CALR		R-HSA-169921
no	R-HSA-975576	N-glycan antennae elongation in the medial/trans-Golgi	2	46	0.00328971	0.566149	0.566149	2	14	0.00118765	9606	Homo sapiens	FUT8;FUCA1		R-HSA-5693807;R-HSA-1028788
no	R-HSA-112314	Neurotransmitter receptors and postsynaptic signal transmission	7	173	0.0123722	0.571785	0.571785	22	58	0.00492026	9606	Homo sapiens	PRDX5;DLG1;GNG5;GNB1;RPS6KA1;MAPK1;GNAI2		R-HSA-432164;R-HSA-442724;R-HSA-432162;R-HSA-416320;R-HSA-170666;R-HSA-451311;R-HSA-442732;R-HSA-432172;R-HSA-500717;R-HSA-392206;R-HSA-170671;R-HSA-442760;R-HSA-170674;R-HSA-445367;R-HSA-1013020;R-HSA-9029434;R-HSA-451283;R-HSA-442739;R-HSA-442737;R-HSA-9614185;R-HSA-444253;R-HSA-170686
no	R-HSA-1474228	Degradation of the extracellular matrix	6	148	0.0105843	0.5723	0.5723	11	105	0.00890736	9606	Homo sapiens	CDH1;CASP3;CAPN5;CTSD;CTSS;DCN		R-HSA-2471621;R-HSA-2534260;R-HSA-1566981;R-HSA-3828025;R-HSA-8848658;R-HSA-2534160;R-HSA-2534206;R-HSA-3827958;R-HSA-1454843;R-HSA-4224014;R-HSA-2534248
no	R-HSA-73779	RNA Polymerase II Transcription Pre-Initiation And Promoter Opening	2	47	0.00336122	0.577791	0.577791	5	5	0.00042416	9606	Homo sapiens	TAF15		R-HSA-109637;R-HSA-109636;R-HSA-109639;R-HSA-75095;R-HSA-109638
no	R-HSA-400508	Incretin synthesis, secretion, and inactivation	2	47	0.00336122	0.577791	0.577791	3	14	0.00118765	9606	Homo sapiens	CTNNB1;SEC11C		R-HSA-381799;R-HSA-400496;R-HSA-400459
no	R-HSA-430039	mRNA decay by 5' to 3' exoribonuclease	1	21	0.00150182	0.579875	0.579875	3	3	0.000254496	9606	Homo sapiens	LSM4		R-HSA-429860;R-HSA-429845;R-HSA-429978
no	R-HSA-5655862	Translesion synthesis by POLK	1	21	0.00150182	0.579875	0.579875	3	3	0.000254496	9606	Homo sapiens	RPA1		R-HSA-5655892;R-HSA-5655965;R-HSA-5655835
no	R-HSA-3560801	Defective B3GAT3 causes JDSSDHD	1	21	0.00150182	0.579875	0.579875	1	1	8.4832e-05	9606	Homo sapiens	DCN		R-HSA-3560802
no	R-HSA-4420332	Defective B3GALT6 causes EDSP2 and SEMDJL1	1	21	0.00150182	0.579875	0.579875	1	1	8.4832e-05	9606	Homo sapiens	DCN		R-HSA-4420365
no	R-HSA-3560783	Defective B4GALT7 causes EDS, progeroid type	1	21	0.00150182	0.579875	0.579875	1	1	8.4832e-05	9606	Homo sapiens	DCN		R-HSA-3560804
no	R-HSA-176407	Conversion from APC/C:Cdc20 to APC/C:Cdh1 in late anaphase	1	21	0.00150182	0.579875	0.579875	2	3	0.000254496	9606	Homo sapiens	CDH1		R-HSA-174070;R-HSA-174124
no	R-HSA-5661270	Formation of xylulose-5-phosphate	1	21	0.00150182	0.579875	0.579875	1	6	0.000508992	9606	Homo sapiens	DCXR		R-HSA-5661240
no	R-HSA-2871837	FCERI mediated NF-kB activation	7	175	0.0125152	0.583819	0.583819	1	19	0.00161181	9606	Homo sapiens	PSMA5;PSMB6;PSMA3;PSMA1;RPN2;PSME3;PSMB1		R-HSA-5607724
no	R-HSA-4615885	SUMOylation of DNA replication proteins	2	48	0.00343274	0.589203	0.589203	8	8	0.000678656	9606	Homo sapiens	UBE2I;RANGAP1		R-HSA-4641350;R-HSA-4615910;R-HSA-5228525;R-HSA-4641362;R-HSA-4641345;R-HSA-4641342;R-HSA-4655404;R-HSA-4655355
no	R-HSA-110313	Translesion synthesis by Y family DNA polymerases bypasses lesions on DNA template	2	48	0.00343274	0.589203	0.589203	24	28	0.0023753	9606	Homo sapiens	VCP;RPA1		R-HSA-5652151;R-HSA-5655892;R-HSA-110307;R-HSA-5656148;R-HSA-5653780;R-HSA-110308;R-HSA-110311;R-HSA-5653840;R-HSA-5656158;R-HSA-5653756;R-HSA-5655965;R-HSA-110317;R-HSA-5653786;R-HSA-5653754;R-HSA-5655835;R-HSA-110316;R-HSA-110319;R-HSA-5653766;R-HSA-5653838;R-HSA-5654989;R-HSA-5654986;R-HSA-5653770;R-HSA-5656105;R-HSA-5654985
no	R-HSA-168253	Host Interactions with Influenza Factors	2	48	0.00343274	0.589203	0.589203	2	8	0.000678656	9606	Homo sapiens	KPNA2;KPNB1		R-HSA-1176059;R-HSA-6791035
no	R-HSA-372708	p130Cas linkage to MAPK signaling for integrins	1	22	0.00157334	0.596884	0.596884	3	3	0.000254496	9606	Homo sapiens	RAP1A		R-HSA-372693;R-HSA-372705;R-HSA-372697
no	R-HSA-163615	PKA activation	1	22	0.00157334	0.596884	0.596884	2	3	0.000254496	9606	Homo sapiens	Prkar2a		R-HSA-111925;R-HSA-8951727
no	R-HSA-164938	Nef-mediates down modulation of cell surface receptors by recruiting them to clathrin adapters	1	22	0.00157334	0.596884	0.596884	4	15	0.00127248	9606	Homo sapiens	B2M		R-HSA-182243;R-HSA-182263;R-HSA-182279;R-HSA-182286
no	R-HSA-2142770	Synthesis of 15-eicosatetraenoic acid derivatives	1	22	0.00157334	0.596884	0.596884	1	4	0.000339328	9606	Homo sapiens	GPX2		R-HSA-2161791
no	R-HSA-113510	E2F mediated regulation of DNA replication	1	22	0.00157334	0.596884	0.596884	1	4	0.000339328	9606	Homo sapiens	PPP2R1A		R-HSA-113503
no	R-HSA-5358606	Mismatch repair (MMR) directed by MSH2:MSH3 (MutSbeta)	1	22	0.00157334	0.596884	0.596884	2	9	0.000763488	9606	Homo sapiens	RPA1		R-HSA-5358579;R-HSA-5358619
no	R-HSA-5358565	Mismatch repair (MMR) directed by MSH2:MSH6 (MutSalpha)	1	22	0.00157334	0.596884	0.596884	2	10	0.00084832	9606	Homo sapiens	RPA1		R-HSA-5358579;R-HSA-5358599
no	R-HSA-400511	Synthesis, secretion, and inactivation of Glucose-dependent Insulinotropic Polypeptide (GIP)	1	22	0.00157334	0.596884	0.596884	1	7	0.000593824	9606	Homo sapiens	SEC11C		R-HSA-400496
no	R-HSA-400253	Circadian Clock	4	101	0.00722306	0.59938	0.59938	14	59	0.00500509	9606	Homo sapiens	CPT1A;DBT;EP300		R-HSA-549385;R-HSA-1368087;R-HSA-1368081;R-HSA-400256;R-HSA-1801587;R-HSA-1856948;R-HSA-5663293;R-HSA-549475;R-HSA-400342;R-HSA-1368065;R-HSA-5663264;R-HSA-400382;R-HSA-5663246;R-HSA-5663273
no	R-HSA-167200	Formation of HIV-1 elongation complex containing HIV-1 Tat	2	49	0.00350426	0.600384	0.600384	5	5	0.00042416	9606	Homo sapiens	CDK9;NCBP1		R-HSA-170706;R-HSA-167234;R-HSA-170704;R-HSA-167191;R-HSA-167196
no	R-HSA-8854214	TBC/RABGAPs	2	49	0.00350426	0.600384	0.600384	2	14	0.00118765	9606	Homo sapiens	TBC1D15;RAB7A		R-HSA-8854255;R-HSA-8854329
no	R-HSA-3108232	SUMO E3 ligases SUMOylate target proteins	7	178	0.0127297	0.601555	0.601555	130	130	0.0110282	9606	Homo sapiens	DDX17;UBE2I;CBX5;TRIM28;RPA1;EP300;RANGAP1		R-HSA-4655431;R-HSA-4641350;R-HSA-4719436;R-HSA-4641345;R-HSA-4719424;R-HSA-4616015;R-HSA-4341070;R-HSA-4755524;R-HSA-4755526;R-HSA-4085296;R-HSA-3234081;R-HSA-4719448;R-HSA-4341072;R-HSA-3000383;R-HSA-3903017;R-HSA-4341073;R-HSA-4546385;R-HSA-4641362;R-HSA-3234084;R-HSA-4086059;R-HSA-4090408;R-HSA-4546387;R-HSA-4655440;R-HSA-4546386;R-HSA-4568914;R-HSA-4755536;R-HSA-3900194;R-HSA-4570463;R-HSA-4…
no	R-HSA-73857	RNA Polymerase II Transcription	64	1593	0.113924	0.609181	0.609181	152	787	0.0667628	9606	Homo sapiens	YWHAE;TP53RK;COX4I1;CDC73;LGALS3;YWHAQ;TRIM28;CASP10;CASP6;PPP2R1A;HNF4A;CASP1;PAPOLA;EP300;YWHAH;GPX2;NCBP1;THOC1;YWHAZ;PSMA5;PSMA3;PSMA1;PSME3;SRSF6;RPN2;RBM8A;SRSF1;U2AF1;COX5B;NDRG1;COX5A;HSPD1;PSMB6;PRDX2;PRDX5;PSMB1;TP53BP2;MAPK1;MAP2K6;CBX5;TAF15;RRM2;UBE2I;STAT1;RPA1;DEK;COX6C;SMARCA2;LRPPRC;CDK9;CNOT3;BAX;CYCS;CTNNB1		R-HSA-112385;R-HSA-113409;R-HSA-8937097;R-HSA-3215152;R-HSA-6799462;R-HSA-113411;R-HSA-113413;R-HSA-113412;R-HSA-8938382;R-HSA-9008015;R-HSA-113414;R-HSA-8951951;R-HSA-112392;R-HSA-112395;R-HSA-8878220;R-HSA-8938371;R-HSA-8951428;R-HSA-112396;R-HSA-4331340;R-HSA-3234081;R-HSA-6811508;R-HSA-77586;R-HSA-113429;R-HSA-3234084;R-HSA-8951966;R-HSA-6810238;R-HSA-3215144;R-HSA-77592;R-HSA-8951442;R-HSA-8…
no	R-HSA-167152	Formation of HIV elongation complex in the absence of HIV Tat	2	50	0.00357577	0.611335	0.611335	2	2	0.000169664	9606	Homo sapiens	CDK9;NCBP1		R-HSA-167077;R-HSA-167084
no	R-HSA-5654743	Signaling by FGFR4	2	50	0.00357577	0.611335	0.611335	9	41	0.00347811	9606	Homo sapiens	PPP2R1A;MAPK1		R-HSA-5654566;R-HSA-1295634;R-HSA-934559;R-HSA-1295632;R-HSA-1295622;R-HSA-1295609;R-HSA-1549564;R-HSA-1295599;R-HSA-1295613
no	R-HSA-1433557	Signaling by SCF-KIT	2	50	0.00357577	0.611335	0.611335	4	36	0.00305395	9606	Homo sapiens	STAT1		R-HSA-1433456;R-HSA-1470012;R-HSA-1470010;R-HSA-1470009
no	R-HSA-5651801	PCNA-Dependent Long Patch Base Excision Repair	1	23	0.00164485	0.613206	0.613206	6	6	0.000508992	9606	Homo sapiens	RPA1		R-HSA-110368;R-HSA-110371;R-HSA-5651809;R-HSA-110363;R-HSA-5651805;R-HSA-110364
no	R-HSA-73980	RNA Polymerase III Transcription Termination	1	23	0.00164485	0.613206	0.613206	1	2	0.000169664	9606	Homo sapiens	SSB		R-HSA-113454
no	R-HSA-164378	PKA activation in glucagon signalling	1	23	0.00164485	0.613206	0.613206	1	2	0.000169664	9606	Homo sapiens	Prkar2a		R-HSA-111925
no	R-HSA-6804760	Regulation of TP53 Activity through Methylation	1	23	0.00164485	0.613206	0.613206	4	12	0.00101798	9606	Homo sapiens	EP300		R-HSA-6804229;R-HSA-6804242;R-HSA-6804383;R-HSA-6804379
no	R-HSA-2142670	Synthesis of epoxy (EET) and dihydroxyeicosatrienoic acids (DHET)	1	23	0.00164485	0.613206	0.613206	1	3	0.000254496	9606	Homo sapiens	EPHX2		R-HSA-2161961
no	R-HSA-3928664	Ephrin signaling	1	23	0.00164485	0.613206	0.613206	3	11	0.000933152	9606	Homo sapiens	PAK1		R-HSA-3928625;R-HSA-3928641;R-HSA-3928640
no	R-HSA-442729	CREB phosphorylation through the activation of CaMKII	1	23	0.00164485	0.613206	0.613206	1	4	0.000339328	9606	Homo sapiens	DLG1		R-HSA-445367
no	R-HSA-5358508	Mismatch Repair	1	23	0.00164485	0.613206	0.613206	3	17	0.00144214	9606	Homo sapiens	RPA1		R-HSA-5358579;R-HSA-5358599;R-HSA-5358619
no	R-HSA-5625900	RHO GTPases activate CIT	1	23	0.00164485	0.613206	0.613206	1	6	0.000508992	9606	Homo sapiens	MYH11		R-HSA-5671919
no	R-HSA-156711	Polo-like kinase mediated events	1	23	0.00164485	0.613206	0.613206	2	15	0.00127248	9606	Homo sapiens	EP300		R-HSA-4088152;R-HSA-4088162
no	R-HSA-1912420	Pre-NOTCH Processing in Golgi	1	23	0.00164485	0.613206	0.613206	1	8	0.000678656	9606	Homo sapiens	SEL1L		R-HSA-1912374
no	R-HSA-194002	Glucocorticoid biosynthesis	1	23	0.00164485	0.613206	0.613206	1	8	0.000678656	9606	Homo sapiens	HSD11B2		R-HSA-194023
no	R-HSA-432142	Platelet sensitization by LDL	1	23	0.00164485	0.613206	0.613206	1	9	0.000763488	9606	Homo sapiens	PPP2R1A		R-HSA-432143
no	R-HSA-1606322	ZBP1(DAI) mediated induction of type I IFNs	1	23	0.00164485	0.613206	0.613206	1	10	0.00084832	9606	Homo sapiens	DHX9		R-HSA-9604480
no	R-HSA-844456	The NLRP3 inflammasome	1	23	0.00164485	0.613206	0.613206	1	18	0.00152698	9606	Homo sapiens	CASP1		R-HSA-844612
no	R-HSA-1834949	Cytosolic sensors of pathogen-associated DNA	3	77	0.00550669	0.616035	0.616035	7	48	0.00407194	9606	Homo sapiens	DHX9;CTNNB1;EP300		R-HSA-9604480;R-HSA-3134954;R-HSA-3134953;R-HSA-3134904;R-HSA-3134901;R-HSA-3134883;R-HSA-3134914
no	R-HSA-1474290	Collagen formation	4	104	0.0074376	0.622184	0.622184	7	77	0.00653207	9606	Homo sapiens	CRTAP;P4HA1;ITGB4;CTSS		R-HSA-2213200;R-HSA-1650808;R-HSA-1980233;R-HSA-2022073;R-HSA-2213192;R-HSA-8948226;R-HSA-8948230
no	R-HSA-1852241	Organelle biogenesis and maintenance	13	335	0.0239577	0.626198	0.626198	25	86	0.00729555	9606	Homo sapiens	YWHAE;ACSS2;PPP2R1A;DBT;TFAM;CYCS;SSBP1;TUBG1;TUBA4A		R-HSA-5625424;R-HSA-5625426;R-HSA-5617816;R-HSA-5618328;R-HSA-5618331;R-HSA-5625421;R-HSA-5625416;R-HSA-5626699;R-HSA-5624949;R-HSA-5626228;R-HSA-1592249;R-HSA-5626227;R-HSA-2466370;R-HSA-1592241;R-HSA-5626681;R-HSA-5624952;R-HSA-1592246;R-HSA-5638009;R-HSA-5688294;R-HSA-2466391;R-HSA-5688289;R-HSA-5626220;R-HSA-5626223;R-HSA-1592229;R-HSA-1592231
no	R-HSA-2454202	Fc epsilon receptor (FCERI) signaling	9	234	0.0167346	0.628812	0.628812	5	63	0.00534442	9606	Homo sapiens	PSMA5;PSMB6;PAK1;PSMA3;PSMA1;RPN2;PSME3;PSMB1;MAPK1		R-HSA-2730889;R-HSA-2730856;R-HSA-450325;R-HSA-5607724;R-HSA-2730887
no	R-HSA-8851708	Signaling by FGFR2 IIIa TM	1	24	0.00171637	0.628868	0.628868	1	2	0.000169664	9606	Homo sapiens	NCBP1		R-HSA-8851710
no	R-HSA-2142688	Synthesis of 5-eicosatetraenoic acids	1	24	0.00171637	0.628868	0.628868	1	4	0.000339328	9606	Homo sapiens	GPX2		R-HSA-2161946
no	R-HSA-416572	Sema4D induced cell migration and growth-cone collapse	1	24	0.00171637	0.628868	0.628868	1	6	0.000508992	9606	Homo sapiens	MYH11		R-HSA-419197
no	R-HSA-2142700	Synthesis of Lipoxins (LX)	1	24	0.00171637	0.628868	0.628868	1	8	0.000678656	9606	Homo sapiens	HPGD		R-HSA-2161779
no	R-HSA-9018896	Biosynthesis of E-series 18(S)-resolvins	1	24	0.00171637	0.628868	0.628868	1	9	0.000763488	9606	Homo sapiens	HPGD		R-HSA-9023968
no	R-HSA-167169	HIV Transcription Elongation	2	52	0.0037188	0.632545	0.632545	15	15	0.00127248	9606	Homo sapiens	CDK9;NCBP1		R-HSA-167234;R-HSA-167072;R-HSA-167147;R-HSA-167083;R-HSA-167087;R-HSA-167181;R-HSA-167085;R-HSA-170706;R-HSA-170704;R-HSA-167089;R-HSA-167478;R-HSA-167191;R-HSA-167192;R-HSA-167196;R-HSA-167197
no	R-HSA-167246	Tat-mediated elongation of the HIV-1 transcript	2	52	0.0037188	0.632545	0.632545	8	8	0.000678656	9606	Homo sapiens	CDK9;NCBP1		R-HSA-170706;R-HSA-167234;R-HSA-170704;R-HSA-167191;R-HSA-167192;R-HSA-167196;R-HSA-167197;R-HSA-167181
no	R-HSA-8955332	Carboxyterminal post-translational modifications of tubulin	2	52	0.0037188	0.632545	0.632545	6	6	0.000508992	9606	Homo sapiens	TUBA4A		R-HSA-8955706;R-HSA-8955869;R-HSA-8955712;R-HSA-8865774;R-HSA-8867370;R-HSA-8866105
no	R-HSA-167161	HIV Transcription Initiation	2	52	0.0037188	0.632545	0.632545	4	4	0.000339328	9606	Homo sapiens	TAF15		R-HSA-167477;R-HSA-167130;R-HSA-167134;R-HSA-167118
no	R-HSA-75953	RNA Polymerase II Transcription Initiation	2	52	0.0037188	0.632545	0.632545	3	3	0.000254496	9606	Homo sapiens	TAF15		R-HSA-75861;R-HSA-75864;R-HSA-75866
no	R-HSA-1638074	Keratan sulfate/keratin metabolism	2	52	0.0037188	0.632545	0.632545	11	15	0.00127248	9606	Homo sapiens	LUM;HEXB		R-HSA-2046239;R-HSA-2046175;R-HSA-2046222;R-HSA-2025724;R-HSA-2046285;R-HSA-2025723;R-HSA-2046298;R-HSA-2046265;R-HSA-1793217;R-HSA-2046180;R-HSA-1638053
no	R-HSA-167162	RNA Polymerase II HIV Promoter Escape	2	52	0.0037188	0.632545	0.632545	6	9	0.000763488	9606	Homo sapiens	TAF15		R-HSA-167474;R-HSA-9613490;R-HSA-167136;R-HSA-167121;R-HSA-9613498;R-HSA-167113
no	R-HSA-5654741	Signaling by FGFR3	2	52	0.0037188	0.632545	0.632545	9	43	0.00364778	9606	Homo sapiens	PPP2R1A;MAPK1		R-HSA-1295634;R-HSA-934559;R-HSA-5654565;R-HSA-1295632;R-HSA-1295622;R-HSA-1295609;R-HSA-1549564;R-HSA-1295599;R-HSA-1295613
no	R-HSA-73776	RNA Polymerase II Promoter Escape	2	53	0.00379032	0.642806	0.642806	5	7	0.000593824	9606	Homo sapiens	TAF15		R-HSA-75873;R-HSA-9613494;R-HSA-75850;R-HSA-9613497;R-HSA-75869
no	R-HSA-5655302	Signaling by FGFR1 in disease	2	53	0.00379032	0.642806	0.642806	13	35	0.00296912	9606	Homo sapiens	STAT1;ERLIN2		R-HSA-1839100;R-HSA-1839098;R-HSA-5655326;R-HSA-5655263;R-HSA-8853325;R-HSA-1839094;R-HSA-5655290;R-HSA-8853322;R-HSA-5655269;R-HSA-5655266;R-HSA-5655278;R-HSA-1888198;R-HSA-5655240
no	R-HSA-177929	Signaling by EGFR	2	53	0.00379032	0.642806	0.642806	10	48	0.00407194	9606	Homo sapiens	CDC42;STAM2		R-HSA-8867047;R-HSA-183072;R-HSA-8867044;R-HSA-183094;R-HSA-8867041;R-HSA-183002;R-HSA-182986;R-HSA-8951490;R-HSA-182990;R-HSA-183084
no	R-HSA-2022870	Chondroitin sulfate biosynthesis	1	25	0.00178789	0.643896	0.643896	7	7	0.000593824	9606	Homo sapiens	DCN		R-HSA-2022911;R-HSA-1971487;R-HSA-2018682;R-HSA-1971482;R-HSA-1971483;R-HSA-2018659;R-HSA-1971491
no	R-HSA-442982	Ras activation upon Ca2+ influx through NMDA receptor	1	25	0.00178789	0.643896	0.643896	2	2	0.000169664	9606	Homo sapiens	DLG1		R-HSA-442732;R-HSA-442760
no	R-HSA-438066	Unblocking of NMDA receptors, glutamate binding and activation	1	25	0.00178789	0.643896	0.643896	4	5	0.00042416	9606	Homo sapiens	DLG1		R-HSA-432164;R-HSA-432162;R-HSA-432172;R-HSA-9614185
no	R-HSA-389513	CTLA4 inhibitory signaling	1	25	0.00178789	0.643896	0.643896	4	5	0.00042416	9606	Homo sapiens	PPP2R1A		R-HSA-388833;R-HSA-389532;R-HSA-390329;R-HSA-388809
no	R-HSA-111931	PKA-mediated phosphorylation of CREB	1	25	0.00178789	0.643896	0.643896	2	6	0.000508992	9606	Homo sapiens	Prkar2a		R-HSA-111925;R-HSA-8951727
no	R-HSA-162594	Early Phase of HIV Life Cycle	1	25	0.00178789	0.643896	0.643896	10	38	0.00322362	9606	Homo sapiens	BANF1		R-HSA-175250;R-HSA-164514;R-HSA-8951690;R-HSA-175174;R-HSA-175108;R-HSA-164522;R-HSA-173115;R-HSA-162590;R-HSA-164845;R-HSA-175117
no	R-HSA-428643	Organic anion transporters	1	25	0.00178789	0.643896	0.643896	2	9	0.000763488	9606	Homo sapiens	SLC25A10		R-HSA-1614546;R-HSA-372843
no	R-HSA-167044	Signalling to RAS	1	25	0.00178789	0.643896	0.643896	1	10	0.00084832	9606	Homo sapiens	MAPK13		R-HSA-171011
no	R-HSA-1839117	Signaling by cytosolic FGFR1 fusion mutants	1	25	0.00178789	0.643896	0.643896	1	14	0.00118765	9606	Homo sapiens	STAT1		R-HSA-1888198
no	R-HSA-381340	Transcriptional regulation of white adipocyte differentiation	4	108	0.00772366	0.651288	0.651288	11	18	0.00152698	9606	Homo sapiens	EP300;ADIRF;PCK1		R-HSA-1183058;R-HSA-560472;R-HSA-560473;R-HSA-560491;R-HSA-560493;R-HSA-381283;R-HSA-560510;R-HSA-381309;R-HSA-1183003;R-HSA-560498;R-HSA-560517
no	R-HSA-112315	Transmission across Chemical Synapses	11	290	0.0207395	0.651443	0.651443	29	110	0.00933152	9606	Homo sapiens	HSPA8;PRDX5;DLG1;ALDH5A1;GNG5;GNB1;RPS6KA1;CASK;MAPK1;COMT;GNAI2		R-HSA-888589;R-HSA-416320;R-HSA-392206;R-HSA-379464;R-HSA-442760;R-HSA-1013020;R-HSA-451283;R-HSA-380574;R-HSA-444253;R-HSA-432164;R-HSA-442724;R-HSA-432162;R-HSA-170666;R-HSA-888548;R-HSA-451311;R-HSA-5336443;R-HSA-442732;R-HSA-432172;R-HSA-500717;R-HSA-170671;R-HSA-170674;R-HSA-445367;R-HSA-9029434;R-HSA-442739;R-HSA-442737;R-HSA-9614185;R-HSA-170686;R-HSA-379387;R-HSA-917744
no	R-HSA-2990846	SUMOylation	7	187	0.0133734	0.652292	0.652292	133	139	0.0117917	9606	Homo sapiens	DDX17;UBE2I;CBX5;TRIM28;RPA1;EP300;RANGAP1		R-HSA-4655431;R-HSA-4641350;R-HSA-4719436;R-HSA-4641345;R-HSA-4719424;R-HSA-4616015;R-HSA-4341070;R-HSA-4755524;R-HSA-4755526;R-HSA-4085296;R-HSA-3234081;R-HSA-4719448;R-HSA-4341072;R-HSA-3000383;R-HSA-3903017;R-HSA-4341073;R-HSA-4546385;R-HSA-4641362;R-HSA-3234084;R-HSA-4086059;R-HSA-4090408;R-HSA-4546387;R-HSA-4655440;R-HSA-4546386;R-HSA-4568914;R-HSA-4755536;R-HSA-3900194;R-HSA-4570463;R-HSA-4…
no	R-HSA-5579029	Metabolic disorders of biological oxidation enzymes	3	82	0.00586426	0.657892	0.657892	3	39	0.00330845	9606	Homo sapiens	GCLC;TPMT;GSS		R-HSA-5602901;R-HSA-5603379;R-HSA-5602892
no	R-HSA-69186	Lagging Strand Synthesis	1	26	0.0018594	0.658317	0.658317	3	11	0.000933152	9606	Homo sapiens	RPA1		R-HSA-69140;R-HSA-69142;R-HSA-69144
no	R-HSA-1482925	Acyl chain remodelling of PG	1	26	0.0018594	0.658317	0.658317	2	10	0.00084832	9606	Homo sapiens	LPCAT4		R-HSA-1482635;R-HSA-1482539
no	R-HSA-1362409	Mitochondrial iron-sulfur cluster biogenesis	1	26	0.0018594	0.658317	0.658317	1	6	0.000508992	9606	Homo sapiens	GLRX5		R-HSA-8878815
no	R-HSA-422085	Synthesis, secretion, and deacylation of Ghrelin	1	26	0.0018594	0.658317	0.658317	1	8	0.000678656	9606	Homo sapiens	SEC11C		R-HSA-422051
no	R-HSA-9013695	NOTCH4 Intracellular Domain Regulates Transcription	1	26	0.0018594	0.658317	0.658317	1	9	0.000763488	9606	Homo sapiens	EP300		R-HSA-9604664
no	R-HSA-9034015	Signaling by NTRK3 (TRKC)	1	26	0.0018594	0.658317	0.658317	1	19	0.00161181	9606	Homo sapiens	BAX		R-HSA-9603598
no	R-HSA-8957275	Post-translational protein phosphorylation	4	109	0.00779518	0.658326	0.658326	1	1	8.4832e-05	9606	Homo sapiens	TGOLN2;CST3;PRKCSH;APPL2		R-HSA-8952289
no	R-HSA-1280218	Adaptive Immune System	39	997	0.0713009	0.658379	0.658379	86	261	0.0221412	9606	Homo sapiens	LRSAM1;RPN2;CLTC;CTSS;PSMB6;CDC42;KLC4;PAK1;RAP1A;CDH1;PPP2R1A;PSMB1;CTSD;B2M;SEC31A;CD74;SEC13;HSPA5;TAP1;LMO7;YWHAZ;TUBA4A;DNM2;PSMA5;CENPE;PSMA3;PSMA1;PSME3;UBA1;LAP3;CALR;UBE2K;CD101;LGMN;RAB7A		R-HSA-199043;R-HSA-2130336;R-HSA-199169;R-HSA-199558;R-HSA-2130725;R-HSA-392835;R-HSA-202248;R-HSA-2130731;R-HSA-983427;R-HSA-199566;R-HSA-983426;R-HSA-2130349;R-HSA-983425;R-HSA-2130478;R-HSA-983424;R-HSA-939265;R-HSA-8850326;R-HSA-1168640;R-HSA-199062;R-HSA-2130486;R-HSA-199579;R-HSA-389788;R-HSA-389532;R-HSA-199576;R-HSA-2130619;R-HSA-199583;R-HSA-199587;R-HSA-2213248;R-HSA-8951595;R-HSA-19907…
no	R-HSA-76042	RNA Polymerase II Transcription Initiation And Promoter Clearance	2	55	0.00393335	0.662648	0.662648	9	11	0.000933152	9606	Homo sapiens	TAF15		R-HSA-75873;R-HSA-75861;R-HSA-9613494;R-HSA-75864;R-HSA-75866;R-HSA-75850;R-HSA-9613497;R-HSA-75869;R-HSA-75949
no	R-HSA-6811440	Retrograde transport at the Trans-Golgi-Network	2	55	0.00393335	0.662648	0.662648	6	20	0.00169664	9606	Homo sapiens	TGOLN2;RAB9A		R-HSA-6811431;R-HSA-6814675;R-HSA-6814674;R-HSA-6814671;R-HSA-6814670;R-HSA-6814682
no	R-HSA-156588	Glucuronidation	2	55	0.00393335	0.662648	0.662648	2	9	0.000763488	9606	Homo sapiens	UGDH;UGP2		R-HSA-173597;R-HSA-70286
no	R-HSA-6788656	Histidine, lysine, phenylalanine, tyrosine, proline and tryptophan catabolism	5	137	0.00979761	0.667068	0.667068	3	53	0.0044961	9606	Homo sapiens	GCDH;OGDH;DLST;SLC3A2;DLD		R-HSA-71046;R-HSA-71037;R-HSA-352232
no	R-HSA-983705	Signaling by the B Cell Receptor (BCR)	7	190	0.0135879	0.668325	0.668325	1	43	0.00364778	9606	Homo sapiens	PSMA5;PSMB6;PSMA3;PSMA1;RPN2;PSME3;PSMB1		R-HSA-1168640
no	R-HSA-167242	Abortive elongation of HIV-1 transcript in the absence of Tat	1	27	0.00193092	0.672155	0.672155	2	2	0.000169664	9606	Homo sapiens	NCBP1		R-HSA-167147;R-HSA-167087
no	R-HSA-450302	activated TAK1 mediates p38 MAPK activation	1	27	0.00193092	0.672155	0.672155	3	5	0.00042416	9606	Homo sapiens	MAP2K6		R-HSA-450333;R-HSA-450346;R-HSA-450296
no	R-HSA-175474	Assembly Of The HIV Virion	1	27	0.00193092	0.672155	0.672155	2	16	0.00135731	9606	Homo sapiens	TSG101		R-HSA-3149434;R-HSA-184269
no	R-HSA-9018676	Biosynthesis of D-series resolvins	1	27	0.00193092	0.672155	0.672155	1	11	0.000933152	9606	Homo sapiens	HPGD		R-HSA-9024766
no	R-HSA-6809371	Formation of the cornified envelope	5	138	0.00986913	0.673212	0.673212	9	27	0.00229046	9606	Homo sapiens	JUP;DSG2;Pkp3;DSC2		R-HSA-6814695;R-HSA-6810357;R-HSA-6814387;R-HSA-6811539;R-HSA-8942224;R-HSA-6814734;R-HSA-6814764;R-HSA-6814298;R-HSA-6810937
no	R-HSA-2029480	Fcgamma receptor (FCGR) dependent phagocytosis	7	193	0.0138025	0.683895	0.683895	17	42	0.00356295	9606	Homo sapiens	CDC42;PAK1;CFL1;ABI1;MAPK1;ARPC5;WASL		R-HSA-2029469;R-HSA-2197698;R-HSA-2029466;R-HSA-442592;R-HSA-2029465;R-HSA-1861595;R-HSA-399950;R-HSA-2029460;R-HSA-2029456;R-HSA-2029454;R-HSA-2130194;R-HSA-2029476;R-HSA-2197691;R-HSA-2197690;R-HSA-2029445;R-HSA-442586;R-HSA-2029473
no	R-HSA-212676	Dopamine Neurotransmitter Release Cycle	1	28	0.00200243	0.685434	0.685434	2	5	0.00042416	9606	Homo sapiens	CASK		R-HSA-5336443;R-HSA-380574
no	R-HSA-429947	Deadenylation of mRNA	1	28	0.00200243	0.685434	0.685434	1	4	0.000339328	9606	Homo sapiens	CNOT3		R-HSA-429955
no	R-HSA-2161541	Abacavir metabolism	1	28	0.00200243	0.685434	0.685434	1	7	0.000593824	9606	Homo sapiens	PCK1		R-HSA-2162096
no	R-HSA-9013507	NOTCH3 Activation and Transmission of Signal to the Nucleus	1	28	0.00200243	0.685434	0.685434	2	15	0.00127248	9606	Homo sapiens	YBX1		R-HSA-9017817;R-HSA-9017797
no	R-HSA-2173788	Downregulation of TGF-beta receptor signaling	1	28	0.00200243	0.685434	0.685434	2	28	0.0023753	9606	Homo sapiens	XPO1		R-HSA-2167924;R-HSA-178215
no	R-HSA-6804115	TP53 regulates transcription of additional cell cycle genes whose exact role in the p53 pathway remain uncertain	1	28	0.00200243	0.685434	0.685434	1	14	0.00118765	9606	Homo sapiens	CNOT3		R-HSA-6798044
no	R-HSA-1660662	Glycosphingolipid metabolism	3	86	0.00615033	0.688938	0.688938	5	32	0.00271463	9606	Homo sapiens	HEXB;GBA2;SUMF2		R-HSA-1861788;R-HSA-1614362;R-HSA-1605595;R-HSA-1605632;R-HSA-1614336
no	R-HSA-1655829	Regulation of cholesterol biosynthesis by SREBP (SREBF)	3	86	0.00615033	0.688938	0.688938	5	52	0.00441127	9606	Homo sapiens	FDPS;KPNB1		R-HSA-2065550;R-HSA-2426147;R-HSA-1655824;R-HSA-2065539;R-HSA-1655831
no	R-HSA-382551	Transport of small molecules	37	960	0.0686548	0.689683	0.689683	47	430	0.0364778	9606	Homo sapiens	VCP;RPN2;SEL1L;CLTC;SLC3A2;ADD3;ADD1;ACAT1;SLC9A1;AKAP1;PSMB6;ERLEC1;GNG5;HEPH;CA2;PSMB1;STOM;HMOX2;TRPM4;ABCC3;ATP8B1;Prkar2a;CASK;ERLIN2;SLC39A14;CLCN7;PSMA5;LETM1;AFG3L2;PSMA3;PSMA1;WNK2;PSME3;GNB1;SLC25A10;SLC26A3		R-HSA-8863494;R-HSA-6784738;R-HSA-432195;R-HSA-2682349;R-HSA-442368;R-HSA-947591;R-HSA-1614546;R-HSA-442317;R-HSA-425994;R-HSA-5340124;R-HSA-376200;R-HSA-8949703;R-HSA-1454916;R-HSA-379415;R-HSA-8949659;R-HSA-189398;R-HSA-427666;R-HSA-378513;R-HSA-8949661;R-HSA-442387;R-HSA-8949649;R-HSA-8855131;R-HSA-8855130;R-HSA-8876696;R-HSA-917933;R-HSA-2730959;R-HSA-8951727;R-HSA-379426;R-HSA-8866542;R-HSA-…
no	R-HSA-202433	Generation of second messenger molecules	2	58	0.00414789	0.690738	0.690738	2	17	0.00144214	9606	Homo sapiens	PAK1;CD101		R-HSA-430183;R-HSA-202248
no	R-HSA-9006936	Signaling by TGF-beta family members	4	114	0.00815276	0.692064	0.692064	9	107	0.00907703	9606	Homo sapiens	CDK9;XPO1;CGN;F11R		R-HSA-2160931;R-HSA-2160932;R-HSA-2134532;R-HSA-2167924;R-HSA-178215;R-HSA-2160935;R-HSA-2134519;R-HSA-2176475;R-HSA-2134506
no	R-HSA-109582	Hemostasis	31	812	0.0580705	0.697147	0.697147	82	327	0.0277401	9606	Homo sapiens	LGALS3BP;ENDOD1;SLC3A2;F11R;AKAP1;GNAI2;CDC42;KLC4;RAP1A;GNG5;EPCAM;PPP2R1A;MICAL1;C1QBP;CFL1;MAPK1;APPL2;CD74;CBX5;HSPA5;Prkar2a;ITGA3;ANXA5;YWHAZ;TUBA4A;CENPE;GNB1;CD9;MAGED2;PDE5A		R-HSA-443910;R-HSA-1011598;R-HSA-392195;R-HSA-418176;R-HSA-443905;R-HSA-429441;R-HSA-158218;R-HSA-432143;R-HSA-354060;R-HSA-396941;R-HSA-443402;R-HSA-397835;R-HSA-392202;R-HSA-939265;R-HSA-158354;R-HSA-392852;R-HSA-204434;R-HSA-481044;R-HSA-418581;R-HSA-418579;R-HSA-983194;R-HSA-418576;R-HSA-354066;R-HSA-354077;R-HSA-354073;R-HSA-418200;R-HSA-418456;R-HSA-354087;R-HSA-392870;R-HSA-442273;R-HSA-15…
no	R-HSA-140837	Intrinsic Pathway of Fibrin Clot Formation	1	29	0.00207395	0.698176	0.698176	5	20	0.00169664	9606	Homo sapiens	C1QBP		R-HSA-158354;R-HSA-158311;R-HSA-158218;R-HSA-158251;R-HSA-158313
no	R-HSA-164952	The role of Nef in HIV-1 replication and disease pathogenesis	1	29	0.00207395	0.698176	0.698176	4	20	0.00169664	9606	Homo sapiens	B2M		R-HSA-182243;R-HSA-182263;R-HSA-182279;R-HSA-182286
no	R-HSA-9018682	Biosynthesis of maresins	1	29	0.00207395	0.698176	0.698176	1	13	0.00110282	9606	Homo sapiens	EPHX2		R-HSA-9024993
no	R-HSA-197264	Nicotinamide salvaging	2	59	0.00421941	0.699663	0.699663	2	12	0.00101798	9606	Homo sapiens	NAXE;PARP14		R-HSA-6806966;R-HSA-8938073
no	R-HSA-597592	Post-translational protein modification	62	1591	0.113781	0.702732	0.702732	230	521	0.0441975	9606	Homo sapiens	CMAS;PRKCSH;ETFB;CDC73;TFG;TRIM28;EP300;MAN1A1;APPL2;DDX17;SEC13;LMO7;RANGAP1;RAD23B;TUBA4A;SUMF2;ARFGAP2;PSMA5;PSMA3;SELENOS;PSMA1;DAD1;PSME3;PREB;STAM2;RAB7A;VCP;RPN2;USO1;SEL1L;MAT2B;CST3;SNX3;TGOLN2;PSMB6;LMAN1;FUT8;GANAB;RAB25;PSMB1;MGAT1;SPTBN1;SEC31A;HSPA8;UBE2I;CBX5;GALNT2;FUCA1;C1GALT1;RPA1;SYVN1;COPS5;STT3A;RAB9A;UBA1;CALR;COPG1;UBE2K;CUL4B		R-HSA-8956040;R-HSA-4641350;R-HSA-1614362;R-HSA-8956045;R-HSA-4641345;R-HSA-4755524;R-HSA-4755526;R-HSA-4085296;R-HSA-548890;R-HSA-3000383;R-HSA-3903017;R-HSA-4641362;R-HSA-4090408;R-HSA-1614336;R-HSA-8852127;R-HSA-4755536;R-HSA-5665871;R-HSA-4551768;R-HSA-8852134;R-HSA-8852133;R-HSA-8852132;R-HSA-8852131;R-HSA-8850594;R-HSA-8852130;R-HSA-8852129;R-HSA-8852128;R-HSA-4090390;R-HSA-8852136;R-HSA-30…
no	R-HSA-977225	Amyloid fiber formation	3	88	0.00629336	0.70365	0.70365	2	33	0.00279946	9606	Homo sapiens	CST3;LYZ;B2M		R-HSA-976734;R-HSA-977136
no	R-HSA-4551638	SUMOylation of chromatin organization proteins	2	60	0.00429092	0.708374	0.708374	15	15	0.00127248	9606	Homo sapiens	UBE2I;CBX5		R-HSA-6804485;R-HSA-4551655;R-HSA-8956365;R-HSA-4570496;R-HSA-4615872;R-HSA-4615873;R-HSA-4615905;R-HSA-4616015;R-HSA-4551727;R-HSA-4570485;R-HSA-4615987;R-HSA-4615889;R-HSA-4615839;R-HSA-4615900;R-HSA-4615933
no	R-HSA-73772	RNA Polymerase I Promoter Escape	1	30	0.00214546	0.710402	0.710402	1	1	8.4832e-05	9606	Homo sapiens	RPA1		R-HSA-73769
no	R-HSA-3295583	TRP channels	1	30	0.00214546	0.710402	0.710402	1	2	0.000169664	9606	Homo sapiens	TRPM4		R-HSA-3295580
no	R-HSA-420029	Tight junction interactions	1	30	0.00214546	0.710402	0.710402	1	3	0.000254496	9606	Homo sapiens	F11R		R-HSA-419981
no	R-HSA-400685	Sema4D in semaphorin signaling	1	30	0.00214546	0.710402	0.710402	1	12	0.00101798	9606	Homo sapiens	MYH11		R-HSA-419197
no	R-HSA-2559582	Senescence-Associated Secretory Phenotype (SASP)	3	89	0.00636487	0.710804	0.710804	9	22	0.0018663	9606	Homo sapiens	CDH1;RPS6KA1;MAPK1		R-HSA-3790137;R-HSA-3788705;R-HSA-198746;R-HSA-3857328;R-HSA-3790130;R-HSA-3857329;R-HSA-3788725;R-HSA-3788724;R-HSA-3788708
no	R-HSA-1226099	Signaling by FGFR in disease	3	89	0.00636487	0.710804	0.710804	14	106	0.0089922	9606	Homo sapiens	NCBP1;STAT1;ERLIN2		R-HSA-1839100;R-HSA-1839098;R-HSA-5655326;R-HSA-5655263;R-HSA-8853325;R-HSA-1839094;R-HSA-5655290;R-HSA-8853322;R-HSA-5655269;R-HSA-5655266;R-HSA-5655278;R-HSA-8851710;R-HSA-1888198;R-HSA-5655240
no	R-HSA-5654736	Signaling by FGFR1	2	61	0.00436244	0.716873	0.716873	9	48	0.00407194	9606	Homo sapiens	PPP2R1A;MAPK1		R-HSA-1295634;R-HSA-934559;R-HSA-1295632;R-HSA-1295622;R-HSA-5654560;R-HSA-1295609;R-HSA-1549564;R-HSA-1295599;R-HSA-1295613
no	R-HSA-418346	Platelet homeostasis	4	118	0.00843882	0.717301	0.717301	5	30	0.00254496	9606	Homo sapiens	GNG5;PPP2R1A;GNB1;PDE5A		R-HSA-392852;R-HSA-392870;R-HSA-432143;R-HSA-418456;R-HSA-392874
no	R-HSA-168273	Influenza Viral RNA Transcription and Replication	6	173	0.0123722	0.718292	0.718292	2	15	0.00127248	9606	Homo sapiens	RPL10;RPL34;RPL11;RPL27;RPS24		R-HSA-192704;R-HSA-192841
no	R-HSA-74160	Gene expression (Transcription)	68	1751	0.125223	0.721655	0.721655	167	898	0.0761792	9606	Homo sapiens	YWHAE;TP53RK;COX4I1;CDC73;LGALS3;YWHAQ;TRIM28;CASP10;CASP6;PPP2R1A;HNF4A;CASP1;PAPOLA;EP300;YWHAH;GPX2;NCBP1;THOC1;YWHAZ;PSMA5;PSMA3;PSMA1;PSME3;TFAM;SRSF6;RPN2;RBM8A;SRSF1;DDX21;U2AF1;COX5B;NDRG1;COX5A;HSPD1;PSMB6;PRDX2;PRDX5;PSMB1;TP53BP2;MAPK1;MAP2K6;CBX5;TAF15;RRM2;UBE2I;SSB;STAT1;RPA1;DEK;COX6C;SMARCA2;LRPPRC;CDK9;CNOT3;BAX;CYCS;CTNNB1		R-HSA-112385;R-HSA-113409;R-HSA-8937097;R-HSA-3215152;R-HSA-6799462;R-HSA-113411;R-HSA-113413;R-HSA-113412;R-HSA-8938382;R-HSA-9008015;R-HSA-113414;R-HSA-8951951;R-HSA-112392;R-HSA-112395;R-HSA-8878220;R-HSA-8938371;R-HSA-8951428;R-HSA-112396;R-HSA-4331340;R-HSA-3234081;R-HSA-6811508;R-HSA-77586;R-HSA-113429;R-HSA-3234084;R-HSA-8951966;R-HSA-6810238;R-HSA-3215144;R-HSA-77592;R-HSA-8951442;R-HSA-8…
no	R-HSA-1971475	A tetrasaccharide linker sequence is required for GAG synthesis	1	31	0.00221698	0.722134	0.722134	4	4	0.000339328	9606	Homo sapiens	DCN		R-HSA-1889981;R-HSA-1889978;R-HSA-1878002;R-HSA-1889955
no	R-HSA-1482801	Acyl chain remodelling of PS	1	31	0.00221698	0.722134	0.722134	2	8	0.000678656	9606	Homo sapiens	LPCAT4		R-HSA-1482691;R-HSA-1482636
no	R-HSA-3296469	Defects in cobalamin (B12) metabolism	1	31	0.00221698	0.722134	0.722134	2	16	0.00135731	9606	Homo sapiens	MUT		R-HSA-3322135;R-HSA-3322971
no	R-HSA-1187000	Fertilization	1	31	0.00221698	0.722134	0.722134	1	9	0.000763488	9606	Homo sapiens	CD9		R-HSA-1297275
no	R-HSA-1221632	Meiotic synapsis	2	62	0.00443396	0.725162	0.725162	2	6	0.000508992	9606	Homo sapiens	UBE2I;LMNA		R-HSA-912505;R-HSA-912408
no	R-HSA-212436	Generic Transcription Pathway	56	1454	0.103983	0.726476	0.726476	106	726	0.0615881	9606	Homo sapiens	YWHAE;TP53RK;RPN2;COX4I1;COX5B;NDRG1;COX5A;HSPD1;PSMB6;PRDX2;LGALS3;PRDX5;YWHAQ;TRIM28;CASP10;CASP6;PPP2R1A;HNF4A;PSMB1;CASP1;TP53BP2;MAPK1;EP300;MAP2K6;YWHAH;GPX2;CBX5;TAF15;RRM2;UBE2I;STAT1;RPA1;DEK;COX6C;YWHAZ;SMARCA2;LRPPRC;CDK9;PSMA5;PSMA3;PSMA1;PSME3;CNOT3;BAX;CYCS;CTNNB1		R-HSA-8937097;R-HSA-3215152;R-HSA-6799462;R-HSA-8938382;R-HSA-9008015;R-HSA-8951951;R-HSA-8878220;R-HSA-8938371;R-HSA-8951428;R-HSA-4331340;R-HSA-3234081;R-HSA-6811508;R-HSA-3234084;R-HSA-8951966;R-HSA-3215144;R-HSA-8951442;R-HSA-8878237;R-HSA-8951443;R-HSA-8938389;R-HSA-3234094;R-HSA-8936616;R-HSA-8951977;R-HSA-8869542;R-HSA-8878243;R-HSA-8936621;R-HSA-3341343;R-HSA-6811479;R-HSA-8869558;R-HSA-8…
no	R-HSA-2672351	Stimuli-sensing channels	4	120	0.00858185	0.729336	0.729336	4	24	0.00203597	9606	Homo sapiens	CLCN7;WNK2;STOM;TRPM4		R-HSA-8863494;R-HSA-2682349;R-HSA-2730959;R-HSA-3295580
no	R-HSA-1500620	Meiosis	3	92	0.00657942	0.731468	0.731468	6	15	0.00127248	9606	Homo sapiens	UBE2I;LMNA;RPA1		R-HSA-912429;R-HSA-912505;R-HSA-912408;R-HSA-912458;R-HSA-912503;R-HSA-912496
no	R-HSA-110373	Resolution of AP sites via the multiple-nucleotide patch replacement pathway	1	32	0.00228849	0.733391	0.733391	6	19	0.00161181	9606	Homo sapiens	RPA1		R-HSA-110368;R-HSA-110371;R-HSA-5651809;R-HSA-110363;R-HSA-5651805;R-HSA-110364
no	R-HSA-5357769	Caspase activation via extrinsic apoptotic signalling pathway	1	32	0.00228849	0.733391	0.733391	4	17	0.00144214	9606	Homo sapiens	CASP3		R-HSA-418852;R-HSA-418846;R-HSA-418845;R-HSA-373705
no	R-HSA-2142789	Ubiquinol biosynthesis	1	32	0.00228849	0.733391	0.733391	2	9	0.000763488	9606	Homo sapiens	COQ3		R-HSA-2162193;R-HSA-2162186
no	R-HSA-8874081	MET activates PTK2 signaling	1	32	0.00228849	0.733391	0.733391	1	5	0.00042416	9606	Homo sapiens	ITGA3		R-HSA-8874079
no	R-HSA-5689901	Metalloprotease DUBs	1	32	0.00228849	0.733391	0.733391	1	6	0.000508992	9606	Homo sapiens	EP300		R-HSA-5691381
no	R-HSA-1660514	Synthesis of PIPs at the Golgi membrane	1	32	0.00228849	0.733391	0.733391	1	11	0.000933152	9606	Homo sapiens	OCRL		R-HSA-1675824
no	R-HSA-1855183	Synthesis of IP2, IP, and Ins in the cytosol	1	32	0.00228849	0.733391	0.733391	1	14	0.00118765	9606	Homo sapiens	OCRL		R-HSA-1855174
no	R-HSA-6794362	Protein-protein interactions at synapses	3	93	0.00665093	0.738093	0.738093	7	33	0.00279946	9606	Homo sapiens	DLG1;CASK;PTPRF		R-HSA-8849891;R-HSA-6798258;R-HSA-6797553;R-HSA-6794352;R-HSA-6797568;R-HSA-8855648;R-HSA-388824
no	R-HSA-73863	RNA Polymerase I Transcription Termination	1	33	0.00236001	0.744194	0.744194	3	4	0.000339328	9606	Homo sapiens	RPA1		R-HSA-74993;R-HSA-74992;R-HSA-74994
no	R-HSA-445095	Interaction between L1 and Ankyrins	1	33	0.00236001	0.744194	0.744194	2	4	0.000339328	9606	Homo sapiens	SPTBN1		R-HSA-392751;R-HSA-373739
no	R-HSA-3928663	EPHA-mediated growth cone collapse	1	33	0.00236001	0.744194	0.744194	1	4	0.000339328	9606	Homo sapiens	MYH11		R-HSA-3928616
no	R-HSA-622312	Inflammasomes	1	33	0.00236001	0.744194	0.744194	3	28	0.0023753	9606	Homo sapiens	CASP1		R-HSA-844617;R-HSA-844618;R-HSA-844612
no	R-HSA-9018679	Biosynthesis of EPA-derived SPMs	1	33	0.00236001	0.744194	0.744194	1	17	0.00144214	9606	Homo sapiens	HPGD		R-HSA-9023968
no	R-HSA-8876198	RAB GEFs exchange GTP for GDP on RABs	3	94	0.00672245	0.744588	0.744588	4	21	0.00178147	9606	Homo sapiens	YWHAE;RAB9A;RAB7A		R-HSA-8933452;R-HSA-8876191;R-HSA-8877612;R-HSA-8877451
no	R-HSA-1474165	Reproduction	4	123	0.0087964	0.746663	0.746663	7	24	0.00203597	9606	Homo sapiens	UBE2I;LMNA;RPA1;CD9		R-HSA-912429;R-HSA-912505;R-HSA-912408;R-HSA-912458;R-HSA-1297275;R-HSA-912503;R-HSA-912496
no	R-HSA-429914	Deadenylation-dependent mRNA decay	2	65	0.0046485	0.748808	0.748808	4	10	0.00084832	9606	Homo sapiens	CNOT3;LSM4		R-HSA-429860;R-HSA-429845;R-HSA-429955;R-HSA-429978
no	R-HSA-6803157	Antimicrobial peptides	4	124	0.00886791	0.752248	0.752248	5	58	0.00492026	9606	Homo sapiens	CHGA;ITLN1;LYZ;ATOX1		R-HSA-6808566;R-HSA-8862320;R-HSA-6804527;R-HSA-8862300;R-HSA-6803545
no	R-HSA-112311	Neurotransmitter clearance	1	34	0.00243152	0.754559	0.754559	2	11	0.000933152	9606	Homo sapiens	COMT		R-HSA-379464;R-HSA-379387
no	R-HSA-2161522	Abacavir transport and metabolism	1	34	0.00243152	0.754559	0.754559	1	10	0.00084832	9606	Homo sapiens	PCK1		R-HSA-2162096
no	R-HSA-8940973	RUNX2 regulates osteoblast differentiation	1	34	0.00243152	0.754559	0.754559	1	24	0.00203597	9606	Homo sapiens	MAPK1		R-HSA-9009208
no	R-HSA-8978934	Metabolism of cofactors	2	66	0.00472002	0.756292	0.756292	4	27	0.00229046	9606	Homo sapiens	COQ3;IDH1		R-HSA-2162193;R-HSA-389540;R-HSA-2162186;R-HSA-389550
no	R-HSA-168928	DDX58/IFIH1-mediated induction of interferon-alpha/beta	3	96	0.00686548	0.757192	0.757192	12	46	0.00390227	9606	Homo sapiens	CASP10;EP300;UBE2K		R-HSA-1028815;R-HSA-9604499;R-HSA-933532;R-HSA-936412;R-HSA-1028812;R-HSA-933526;R-HSA-1028820;R-HSA-1028819;R-HSA-933523;R-HSA-933539;R-HSA-1028817;R-HSA-933536
no	R-HSA-388841	Costimulation by the CD28 family	3	97	0.00693699	0.763304	0.763304	6	34	0.00288429	9606	Homo sapiens	CDC42;PAK1;PPP2R1A		R-HSA-389350;R-HSA-388833;R-HSA-389788;R-HSA-389532;R-HSA-390329;R-HSA-388809
no	R-HSA-2022090	Assembly of collagen fibrils and other multimeric structures	2	67	0.00479153	0.763583	0.763583	2	26	0.00220563	9606	Homo sapiens	ITGB4;CTSS		R-HSA-2213200;R-HSA-2213192
no	R-HSA-5656169	Termination of translesion DNA synthesis	1	35	0.00250304	0.764505	0.764505	8	9	0.000763488	9606	Homo sapiens	RPA1		R-HSA-5653766;R-HSA-5653780;R-HSA-5653840;R-HSA-5653838;R-HSA-5653756;R-HSA-5653786;R-HSA-5653770;R-HSA-5653754
no	R-HSA-2424491	DAP12 signaling	1	35	0.00250304	0.764505	0.764505	10	17	0.00144214	9606	Homo sapiens	B2M		R-HSA-2395412;R-HSA-2424484;R-HSA-210289;R-HSA-2424486;R-HSA-2424487;R-HSA-2424480;R-HSA-2396594;R-HSA-2424482;R-HSA-2395439;R-HSA-2395801
no	R-HSA-72086	mRNA Capping	1	35	0.00250304	0.764505	0.764505	2	11	0.000933152	9606	Homo sapiens	NCBP1		R-HSA-77095;R-HSA-77094
no	R-HSA-111933	Calmodulin induced events	1	35	0.00250304	0.764505	0.764505	2	14	0.00118765	9606	Homo sapiens	Prkar2a		R-HSA-111925;R-HSA-8951727
no	R-HSA-111997	CaM pathway	1	35	0.00250304	0.764505	0.764505	2	15	0.00127248	9606	Homo sapiens	Prkar2a		R-HSA-111925;R-HSA-8951727
no	R-HSA-2022377	Metabolism of Angiotensinogen to Angiotensins	1	35	0.00250304	0.764505	0.764505	2	17	0.00144214	9606	Homo sapiens	CTSD		R-HSA-2022412;R-HSA-2022403
no	R-HSA-381426	Regulation of Insulin-like Growth Factor (IGF) transport and uptake by Insulin-like Growth Factor Binding Proteins (IGFBPs)	4	127	0.00908246	0.768433	0.768433	1	14	0.00118765	9606	Homo sapiens	TGOLN2;CST3;PRKCSH;APPL2		R-HSA-8952289
no	R-HSA-2408522	Selenoamino acid metabolism	6	184	0.0131588	0.77036	0.77036	2	33	0.00279946	9606	Homo sapiens	RPL10;RPL34;RPL11;RPL27;RPS24		R-HSA-2408529;R-HSA-5333615
no	R-HSA-392154	Nitric oxide stimulates guanylate cyclase	1	36	0.00257455	0.774048	0.774048	1	7	0.000593824	9606	Homo sapiens	PDE5A		R-HSA-418456
no	R-HSA-936440	Negative regulators of DDX58/IFIH1 signaling	1	36	0.00257455	0.774048	0.774048	1	13	0.00110282	9606	Homo sapiens	UBE2K		R-HSA-936412
no	R-HSA-186763	Downstream signal transduction	1	36	0.00257455	0.774048	0.774048	1	16	0.00135731	9606	Homo sapiens	STAT1		R-HSA-380782
no	R-HSA-2173789	TGF-beta receptor signaling activates SMADs	1	36	0.00257455	0.774048	0.774048	2	39	0.00330845	9606	Homo sapiens	XPO1		R-HSA-2167924;R-HSA-178215
no	R-HSA-112310	Neurotransmitter release cycle	3	99	0.00708003	0.775152	0.775152	5	36	0.00305395	9606	Homo sapiens	HSPA8;ALDH5A1;CASK		R-HSA-888589;R-HSA-888548;R-HSA-5336443;R-HSA-380574;R-HSA-917744
no	R-HSA-9007101	Rab regulation of trafficking	4	129	0.00922549	0.778757	0.778757	6	35	0.00296912	9606	Homo sapiens	YWHAE;RAB9A;TBC1D15;RAB7A		R-HSA-8933452;R-HSA-8854255;R-HSA-8876191;R-HSA-8877612;R-HSA-8877451;R-HSA-8854329
no	R-HSA-4090294	SUMOylation of intracellular receptors	1	37	0.00264607	0.783206	0.783206	25	25	0.0021208	9606	Homo sapiens	UBE2I		R-HSA-4719436;R-HSA-4719424;R-HSA-4341070;R-HSA-4755524;R-HSA-4755526;R-HSA-4719448;R-HSA-4717461;R-HSA-4341072;R-HSA-4341073;R-HSA-4755419;R-HSA-4546385;R-HSA-4717521;R-HSA-4090408;R-HSA-4546387;R-HSA-4546386;R-HSA-4341016;R-HSA-4719447;R-HSA-4341025;R-HSA-4090390;R-HSA-4755494;R-HSA-4720446;R-HSA-4719423;R-HSA-4720432;R-HSA-4341048;R-HSA-4719413
no	R-HSA-167158	Formation of the HIV-1 Early Elongation Complex	1	37	0.00264607	0.783206	0.783206	5	5	0.00042416	9606	Homo sapiens	NCBP1		R-HSA-167072;R-HSA-167089;R-HSA-167478;R-HSA-167083;R-HSA-167085
no	R-HSA-4085377	SUMOylation of SUMOylation proteins	1	37	0.00264607	0.783206	0.783206	5	5	0.00042416	9606	Homo sapiens	UBE2I		R-HSA-4551649;R-HSA-4551683;R-HSA-3968362;R-HSA-4085350;R-HSA-4551679
no	R-HSA-113418	Formation of the Early Elongation Complex	1	37	0.00264607	0.783206	0.783206	3	3	0.000254496	9606	Homo sapiens	NCBP1		R-HSA-113402;R-HSA-113407;R-HSA-112383
no	R-HSA-2022854	Keratan sulfate biosynthesis	1	37	0.00264607	0.783206	0.783206	8	9	0.000763488	9606	Homo sapiens	LUM		R-HSA-2046175;R-HSA-2046222;R-HSA-2025724;R-HSA-2046285;R-HSA-2025723;R-HSA-2046298;R-HSA-2046265;R-HSA-2046180
no	R-HSA-159227	Transport of the SLBP independent Mature mRNA	1	37	0.00264607	0.783206	0.783206	1	3	0.000254496	9606	Homo sapiens	NCBP1		R-HSA-111439
no	R-HSA-399719	Trafficking of AMPA receptors	1	37	0.00264607	0.783206	0.783206	1	4	0.000339328	9606	Homo sapiens	DLG1		R-HSA-416320
no	R-HSA-159418	Recycling of bile acids and salts	1	37	0.00264607	0.783206	0.783206	1	12	0.00101798	9606	Homo sapiens	ABCC3		R-HSA-194153
no	R-HSA-2426168	Activation of gene expression by SREBF (SREBP)	2	70	0.00500608	0.78433	0.78433	2	42	0.00356295	9606	Homo sapiens	FDPS		R-HSA-2426147;R-HSA-1655824
no	R-HSA-6790901	rRNA modification in the nucleus and cytosol	2	71	0.00507759	0.790882	0.790882	1	8	0.000678656	9606	Homo sapiens	DKC1;GAR1		R-HSA-6790905
no	R-HSA-159230	Transport of the SLBP Dependant Mature mRNA	1	38	0.00271759	0.791993	0.791993	1	3	0.000254496	9606	Homo sapiens	NCBP1		R-HSA-77587
no	R-HSA-174417	Telomere C-strand (Lagging Strand) Synthesis	1	38	0.00271759	0.791993	0.791993	3	14	0.00118765	9606	Homo sapiens	RPA1		R-HSA-174451;R-HSA-174441;R-HSA-174445
no	R-HSA-1980145	Signaling by NOTCH2	1	38	0.00271759	0.791993	0.791993	2	20	0.00169664	9606	Homo sapiens	EP300		R-HSA-2976551;R-HSA-2976563
no	R-HSA-381042	PERK regulates gene expression	1	38	0.00271759	0.791993	0.791993	1	11	0.000933152	9606	Homo sapiens	HSPA5		R-HSA-381086
no	R-HSA-390247	Beta-oxidation of very long chain fatty acids	1	38	0.00271759	0.791993	0.791993	1	12	0.00101798	9606	Homo sapiens	ACAA1		R-HSA-390250
no	R-HSA-167243	Tat-mediated HIV elongation arrest and recovery	1	39	0.0027891	0.800424	0.800424	3	3	0.000254496	9606	Homo sapiens	CDK9		R-HSA-167090;R-HSA-167459;R-HSA-167148
no	R-HSA-167238	Pausing and recovery of Tat-mediated HIV elongation	1	39	0.0027891	0.800424	0.800424	2	2	0.000169664	9606	Homo sapiens	CDK9		R-HSA-167076;R-HSA-167150
no	R-HSA-9006921	Integrin signaling	1	39	0.0027891	0.800424	0.800424	23	24	0.00203597	9606	Homo sapiens	RAP1A		R-HSA-354149;R-HSA-443910;R-HSA-429415;R-HSA-354087;R-HSA-372705;R-HSA-432096;R-HSA-443905;R-HSA-429441;R-HSA-354060;R-HSA-377644;R-HSA-354124;R-HSA-377641;R-HSA-377640;R-HSA-377643;R-HSA-939265;R-HSA-372693;R-HSA-354165;R-HSA-354097;R-HSA-354066;R-HSA-354173;R-HSA-354077;R-HSA-372697;R-HSA-354073
no	R-HSA-354192	Integrin alphaIIb beta3 signaling	1	39	0.0027891	0.800424	0.800424	23	24	0.00203597	9606	Homo sapiens	RAP1A		R-HSA-354149;R-HSA-443910;R-HSA-429415;R-HSA-354087;R-HSA-372705;R-HSA-432096;R-HSA-443905;R-HSA-429441;R-HSA-354060;R-HSA-377644;R-HSA-354124;R-HSA-377641;R-HSA-377640;R-HSA-377643;R-HSA-939265;R-HSA-372693;R-HSA-354165;R-HSA-354097;R-HSA-354066;R-HSA-354173;R-HSA-354077;R-HSA-372697;R-HSA-354073
no	R-HSA-180746	Nuclear import of Rev protein	1	39	0.0027891	0.800424	0.800424	6	7	0.000593824	9606	Homo sapiens	KPNB1		R-HSA-180736;R-HSA-180710;R-HSA-180725;R-HSA-180709;R-HSA-180728;R-HSA-180732
no	R-HSA-5685938	HDR through Single Strand Annealing (SSA)	1	39	0.0027891	0.800424	0.800424	4	6	0.000508992	9606	Homo sapiens	RPA1		R-HSA-5686642;R-HSA-5686657;R-HSA-5693564;R-HSA-5693580
no	R-HSA-399721	Glutamate binding, activation of AMPA receptors and synaptic plasticity	1	39	0.0027891	0.800424	0.800424	1	9	0.000763488	9606	Homo sapiens	DLG1		R-HSA-416320
no	R-HSA-2173796	SMAD2/SMAD3:SMAD4 heterotrimer regulates transcription	1	39	0.0027891	0.800424	0.800424	1	17	0.00144214	9606	Homo sapiens	CDK9		R-HSA-2176475
no	R-HSA-1793185	Chondroitin sulfate/dermatan sulfate metabolism	2	73	0.00522063	0.803461	0.803461	19	24	0.00203597	9606	Homo sapiens	HEXB;DCN		R-HSA-2022911;R-HSA-1971487;R-HSA-1889981;R-HSA-1793176;R-HSA-2018682;R-HSA-1971482;R-HSA-1971483;R-HSA-1889978;R-HSA-2105001;R-HSA-2065233;R-HSA-1878002;R-HSA-2022065;R-HSA-2022063;R-HSA-2022061;R-HSA-2022056;R-HSA-2022052;R-HSA-2018659;R-HSA-1971491;R-HSA-1889955
no	R-HSA-390522	Striated Muscle Contraction	1	40	0.00286062	0.808514	0.808514	4	4	0.000339328	9606	Homo sapiens	TPM4		R-HSA-390597;R-HSA-390598;R-HSA-390593;R-HSA-390595
no	R-HSA-167287	HIV elongation arrest and recovery	1	40	0.00286062	0.808514	0.808514	3	3	0.000254496	9606	Homo sapiens	CDK9		R-HSA-167284;R-HSA-167288;R-HSA-167481
no	R-HSA-167290	Pausing and recovery of HIV elongation	1	40	0.00286062	0.808514	0.808514	2	2	0.000169664	9606	Homo sapiens	CDK9		R-HSA-167282;R-HSA-167292
no	R-HSA-1482788	Acyl chain remodelling of PC	1	40	0.00286062	0.808514	0.808514	2	9	0.000763488	9606	Homo sapiens	LPCAT4		R-HSA-1482533;R-HSA-1482547
no	R-HSA-877300	Interferon gamma signaling	8	250	0.0178789	0.809353	0.809353	9	15	0.00127248	9606	Homo sapiens	OAS2;STAT1;GBP2;B2M;PTPN2		R-HSA-873917;R-HSA-997326;R-HSA-873927;R-HSA-1031716;R-HSA-877281;R-HSA-873921;R-HSA-909552;R-HSA-1031713;R-HSA-873922
no	R-HSA-913709	O-linked glycosylation of mucins	2	74	0.00529214	0.809495	0.809495	2	17	0.00144214	9606	Homo sapiens	GALNT2;C1GALT1		R-HSA-1964505;R-HSA-913675
no	R-HSA-5693606	DNA Double Strand Break Response	2	74	0.00529214	0.809495	0.809495	3	44	0.00373261	9606	Homo sapiens	UBE2I;KPNA2		R-HSA-5684006;R-HSA-5682607;R-HSA-5684008
no	R-HSA-3232142	SUMOylation of ubiquitinylation proteins	1	41	0.00293213	0.816277	0.816277	3	3	0.000254496	9606	Homo sapiens	UBE2I		R-HSA-5228523;R-HSA-4551721;R-HSA-3000434
no	R-HSA-5693616	Presynaptic phase of homologous DNA pairing and strand exchange	1	41	0.00293213	0.816277	0.816277	1	5	0.00042416	9606	Homo sapiens	RPA1		R-HSA-5693561
no	R-HSA-1650814	Collagen biosynthesis and modifying enzymes	2	76	0.00543517	0.82107	0.82107	5	51	0.00432643	9606	Homo sapiens	CRTAP;P4HA1		R-HSA-1650808;R-HSA-1980233;R-HSA-2022073;R-HSA-8948226;R-HSA-8948230
no	R-HSA-180910	Vpr-mediated nuclear import of PICs	1	42	0.00300365	0.823725	0.823725	2	2	0.000169664	9606	Homo sapiens	BANF1		R-HSA-180627;R-HSA-180622
no	R-HSA-1482839	Acyl chain remodelling of PE	1	42	0.00300365	0.823725	0.823725	2	9	0.000763488	9606	Homo sapiens	LPCAT4		R-HSA-1482646;R-HSA-1482667
no	R-HSA-2559585	Oncogene Induced Senescence	1	42	0.00300365	0.823725	0.823725	3	18	0.00152698	9606	Homo sapiens	MAPK1		R-HSA-3209160;R-HSA-3209177;R-HSA-3132737
no	R-HSA-6783310	Fanconi Anemia Pathway	1	42	0.00300365	0.823725	0.823725	2	13	0.00110282	9606	Homo sapiens	RPA1		R-HSA-6788385;R-HSA-6788392
no	R-HSA-163560	Triglyceride catabolism	1	42	0.00300365	0.823725	0.823725	1	17	0.00144214	9606	Homo sapiens	FABP1		R-HSA-5334794
no	R-HSA-933541	TRAF6 mediated IRF7 activation	1	43	0.00307516	0.830873	0.830873	4	11	0.000933152	9606	Homo sapiens	EP300		R-HSA-9604499;R-HSA-1028820;R-HSA-1028819;R-HSA-933536
no	R-HSA-114604	GPVI-mediated activation cascade	1	43	0.00307516	0.830873	0.830873	2	25	0.0021208	9606	Homo sapiens	CDC42		R-HSA-442291;R-HSA-442273
no	R-HSA-5689896	Ovarian tumor domain proteases	1	43	0.00307516	0.830873	0.830873	1	14	0.00118765	9606	Homo sapiens	VCP		R-HSA-6781953
no	R-HSA-6804757	Regulation of TP53 Degradation	1	43	0.00307516	0.830873	0.830873	2	30	0.00254496	9606	Homo sapiens	PPP2R1A		R-HSA-6792871;R-HSA-6792863
no	R-HSA-8941326	RUNX2 regulates bone development	1	43	0.00307516	0.830873	0.830873	1	32	0.00271463	9606	Homo sapiens	MAPK1		R-HSA-9009208
no	R-HSA-157579	Telomere Maintenance	2	78	0.0055782	0.832011	0.832011	10	23	0.00195114	9606	Homo sapiens	DKC1;RPA1		R-HSA-163090;R-HSA-174451;R-HSA-163120;R-HSA-163099;R-HSA-163096;R-HSA-164616;R-HSA-164617;R-HSA-174441;R-HSA-164620;R-HSA-174445
no	R-HSA-3108214	SUMOylation of DNA damage response and repair proteins	2	79	0.00564972	0.837252	0.837252	24	24	0.00203597	9606	Homo sapiens	UBE2I;RPA1		R-HSA-2997709;R-HSA-3000399;R-HSA-4551616;R-HSA-4551648;R-HSA-4570528;R-HSA-4551661;R-HSA-4551724;R-HSA-4568846;R-HSA-3000348;R-HSA-4551604;R-HSA-3000383;R-HSA-5228508;R-HSA-4568848;R-HSA-3000411;R-HSA-4568914;R-HSA-4570463;R-HSA-4568863;R-HSA-3108212;R-HSA-4570553;R-HSA-3000433;R-HSA-2997616;R-HSA-4551768;R-HSA-4551738;R-HSA-4570554
no	R-HSA-3000178	ECM proteoglycans	2	79	0.00564972	0.837252	0.837252	2	23	0.00195114	9606	Homo sapiens	LUM;DCN		R-HSA-2327909;R-HSA-2327886
no	R-HSA-159231	Transport of Mature mRNA Derived from an Intronless Transcript	1	44	0.00314668	0.83773	0.83773	1	3	0.000254496	9606	Homo sapiens	NCBP1		R-HSA-77594
no	R-HSA-5693579	Homologous DNA Pairing and Strand Exchange	1	44	0.00314668	0.83773	0.83773	1	8	0.000678656	9606	Homo sapiens	RPA1		R-HSA-5693561
no	R-HSA-212165	Epigenetic regulation of gene expression	4	143	0.0102267	0.841118	0.841118	4	34	0.00288429	9606	Homo sapiens	RPA1;DDX21;EP300;DEK		R-HSA-427366;R-HSA-5250930;R-HSA-5250947;R-HSA-5250938
no	R-HSA-204998	Cell death signalling via NRAGE, NRIF and NADE	2	80	0.00572123	0.842344	0.842344	2	17	0.00144214	9606	Homo sapiens	YWHAE;CASP3		R-HSA-204981;R-HSA-205117
no	R-HSA-176033	Interactions of Vpr with host cellular proteins	1	45	0.00321819	0.844311	0.844311	2	4	0.000339328	9606	Homo sapiens	BANF1		R-HSA-180627;R-HSA-180622
no	R-HSA-159234	Transport of Mature mRNAs Derived from Intronless Transcripts	1	45	0.00321819	0.844311	0.844311	3	9	0.000763488	9606	Homo sapiens	NCBP1		R-HSA-77587;R-HSA-77594;R-HSA-111439
no	R-HSA-1489509	DAG and IP3 signaling	1	45	0.00321819	0.844311	0.844311	2	19	0.00161181	9606	Homo sapiens	Prkar2a		R-HSA-111925;R-HSA-8951727
no	R-HSA-2046106	alpha-linolenic acid (ALA) metabolism	1	45	0.00321819	0.844311	0.844311	1	15	0.00127248	9606	Homo sapiens	ACAA1		R-HSA-2066788
no	R-HSA-499943	Interconversion of nucleotide di- and triphosphates	2	81	0.00579275	0.847292	0.847292	4	33	0.00279946	9606	Homo sapiens	RRM2;GLRX		R-HSA-8866405;R-HSA-111746;R-HSA-111751;R-HSA-111742
no	R-HSA-168271	Transport of Ribonucleoproteins into the Host Nucleus	1	46	0.00328971	0.850624	0.850624	3	4	0.000339328	9606	Homo sapiens	KPNB1		R-HSA-168337;R-HSA-168310;R-HSA-168317
no	R-HSA-749476	RNA Polymerase III Abortive And Retractive Initiation	1	46	0.00328971	0.850624	0.850624	1	13	0.00110282	9606	Homo sapiens	SSB		R-HSA-113454
no	R-HSA-6806003	Regulation of TP53 Expression and Degradation	1	46	0.00328971	0.850624	0.850624	2	35	0.00296912	9606	Homo sapiens	PPP2R1A		R-HSA-6792871;R-HSA-6792863
no	R-HSA-74158	RNA Polymerase III Transcription	1	46	0.00328971	0.850624	0.850624	1	25	0.0021208	9606	Homo sapiens	SSB		R-HSA-113454
no	R-HSA-1236977	Endosomal/Vacuolar pathway	2	82	0.00586426	0.852099	0.852099	4	4	0.000339328	9606	Homo sapiens	B2M;CTSS		R-HSA-1236964;R-HSA-1236948;R-HSA-1236954;R-HSA-1236943
no	R-HSA-73894	DNA Repair	11	349	0.0249589	0.852678	0.852678	99	309	0.0262131	9606	Homo sapiens	VCP;UBE2I;COPS5;PNKP;RPA1;EP300;PPIE;LIG3;KPNA2;RAD23B;CUL4B		R-HSA-5655892;R-HSA-5656148;R-HSA-5684052;R-HSA-5653840;R-HSA-5656158;R-HSA-5651805;R-HSA-5649734;R-HSA-6782069;R-HSA-5653838;R-HSA-110363;R-HSA-110364;R-HSA-110368;R-HSA-5690996;R-HSA-110371;R-HSA-5690997;R-HSA-5686642;R-HSA-5691006;R-HSA-110376;R-HSA-5691004;R-HSA-5693564;R-HSA-5687675;R-HSA-110380;R-HSA-5691000;R-HSA-5687673;R-HSA-5691001;R-HSA-5693561;R-HSA-6790487;R-HSA-5693542;R-HSA-5690213…
no	R-HSA-451927	Interleukin-2 family signaling	1	47	0.00336122	0.856683	0.856683	8	58	0.00492026	9606	Homo sapiens	STAT1		R-HSA-8985929;R-HSA-9006873;R-HSA-8985981;R-HSA-8985900;R-HSA-8985966;R-HSA-8985988;R-HSA-8985943;R-HSA-9006870
no	R-HSA-917937	Iron uptake and transport	2	83	0.00593578	0.856767	0.856767	3	34	0.00288429	9606	Homo sapiens	HEPH;HMOX2		R-HSA-917933;R-HSA-189398;R-HSA-442368
no	R-HSA-5617833	Cilium Assembly	6	208	0.0148752	0.858487	0.858487	16	50	0.0042416	9606	Homo sapiens	YWHAE;PPP2R1A;DBT;TUBG1;TUBA4A		R-HSA-5624949;R-HSA-5626228;R-HSA-5625424;R-HSA-5626227;R-HSA-5625426;R-HSA-5626681;R-HSA-5617816;R-HSA-5618328;R-HSA-5624952;R-HSA-5618331;R-HSA-5638009;R-HSA-5625421;R-HSA-5626220;R-HSA-5626223;R-HSA-5625416;R-HSA-5626699
no	R-HSA-416482	G alpha (12/13) signalling events	2	84	0.00600729	0.8613	0.8613	4	11	0.000933152	9606	Homo sapiens	GNG5;GNB1		R-HSA-751019;R-HSA-751039;R-HSA-751027;R-HSA-751029
no	R-HSA-6811438	Intra-Golgi traffic	1	48	0.00343274	0.862495	0.862495	2	10	0.00084832	9606	Homo sapiens	MAN1A1		R-HSA-8847635;R-HSA-8847544
no	R-HSA-3000480	Scavenging by Class A Receptors	1	48	0.00343274	0.862495	0.862495	2	10	0.00084832	9606	Homo sapiens	CALR		R-HSA-2173778;R-HSA-2507854
no	R-HSA-69231	Cyclin D associated events in G1	1	48	0.00343274	0.862495	0.862495	2	14	0.00118765	9606	Homo sapiens	PPP2R1A		R-HSA-1363276;R-HSA-1363274
no	R-HSA-69236	G1 Phase	1	48	0.00343274	0.862495	0.862495	2	14	0.00118765	9606	Homo sapiens	PPP2R1A		R-HSA-1363276;R-HSA-1363274
no	R-HSA-71240	Tryptophan catabolism	1	48	0.00343274	0.862495	0.862495	1	16	0.00135731	9606	Homo sapiens	SLC3A2		R-HSA-352232
no	R-HSA-1839126	FGFR2 mutant receptor activation	1	48	0.00343274	0.862495	0.862495	1	18	0.00152698	9606	Homo sapiens	NCBP1		R-HSA-8851710
no	R-HSA-6785807	Interleukin-4 and Interleukin-13 signaling	6	211	0.0150898	0.867247	0.867247	8	46	0.00390227	9606	Homo sapiens	HSPA8;ANXA1;STAT1		R-HSA-6785895;R-HSA-6788582;R-HSA-6797269;R-HSA-6788628;R-HSA-6788623;R-HSA-6788622;R-HSA-6788571;R-HSA-6790041
no	R-HSA-5625886	Activated PKN1 stimulates transcription of AR (androgen receptor) regulated genes KLK2 and KLK3	1	49	0.00350426	0.868073	0.868073	11	11	0.000933152	9606	Homo sapiens	PAK1		R-HSA-5625797;R-HSA-5625717;R-HSA-5625796;R-HSA-5625745;R-HSA-5625870;R-HSA-5625774;R-HSA-5625849;R-HSA-5625848;R-HSA-5625784;R-HSA-5625883;R-HSA-5625738
no	R-HSA-4570464	SUMOylation of RNA binding proteins	1	49	0.00350426	0.868073	0.868073	4	4	0.000339328	9606	Homo sapiens	UBE2I		R-HSA-4570467;R-HSA-4570499;R-HSA-4570493;R-HSA-4570489
no	R-HSA-73817	Purine ribonucleoside monophosphate biosynthesis	1	49	0.00350426	0.868073	0.868073	2	17	0.00144214	9606	Homo sapiens	ATIC		R-HSA-73797;R-HSA-73798
no	R-HSA-196741	Cobalamin (Cbl, vitamin B12) transport and metabolism	1	49	0.00350426	0.868073	0.868073	2	30	0.00254496	9606	Homo sapiens	MUT		R-HSA-71010;R-HSA-3159259
no	R-HSA-196807	Nicotinate metabolism	2	86	0.00615033	0.869975	0.869975	2	29	0.00246013	9606	Homo sapiens	NAXE;PARP14		R-HSA-6806966;R-HSA-8938073
no	R-HSA-73762	RNA Polymerase I Transcription Initiation	1	50	0.00357577	0.873425	0.873425	3	6	0.000508992	9606	Homo sapiens	RPA1		R-HSA-73865;R-HSA-73757;R-HSA-73758
no	R-HSA-512988	Interleukin-3, Interleukin-5 and GM-CSF signaling	1	50	0.00357577	0.873425	0.873425	2	38	0.00322362	9606	Homo sapiens	YWHAZ		R-HSA-912757;R-HSA-914182
no	R-HSA-168333	NEP/NS2 Interacts with the Cellular Export Machinery	1	51	0.00364729	0.87856	0.87856	2	2	0.000169664	9606	Homo sapiens	XPO1		R-HSA-168880;R-HSA-168857
no	R-HSA-75876	Synthesis of very long-chain fatty acyl-CoAs	1	51	0.00364729	0.87856	0.87856	1	12	0.00101798	9606	Homo sapiens	ACSL4		R-HSA-548843
no	R-HSA-9018677	Biosynthesis of DHA-derived SPMs	2	89	0.00636487	0.882056	0.882056	2	58	0.00492026	9606	Homo sapiens	HPGD;EPHX2		R-HSA-9024766;R-HSA-9024993
no	R-HSA-2172127	DAP12 interactions	1	52	0.0037188	0.883487	0.883487	14	33	0.00279946	9606	Homo sapiens	B2M		R-HSA-2424484;R-HSA-2424486;R-HSA-2424487;R-HSA-2424480;R-HSA-210309;R-HSA-2424482;R-HSA-2395439;R-HSA-2395412;R-HSA-210289;R-HSA-2272753;R-HSA-2396594;R-HSA-2272795;R-HSA-2395801;R-HSA-2172126
no	R-HSA-168274	Export of Viral Ribonucleoproteins from Nucleus	1	52	0.0037188	0.883487	0.883487	2	5	0.00042416	9606	Homo sapiens	XPO1		R-HSA-168880;R-HSA-168857
no	R-HSA-140877	Formation of Fibrin Clot (Clotting Cascade)	1	52	0.0037188	0.883487	0.883487	5	57	0.00483543	9606	Homo sapiens	C1QBP		R-HSA-158354;R-HSA-158311;R-HSA-158218;R-HSA-158251;R-HSA-158313
no	R-HSA-5693607	Processing of DNA double-strand break ends	2	90	0.00643639	0.885847	0.885847	8	17	0.00144214	9606	Homo sapiens	UBE2I;RPA1		R-HSA-5693542;R-HSA-5684887;R-HSA-5685156;R-HSA-5684052;R-HSA-5684882;R-HSA-5685011;R-HSA-5687758;R-HSA-5684875
no	R-HSA-1483249	Inositol phosphate metabolism	2	90	0.00643639	0.885847	0.885847	4	71	0.00602307	9606	Homo sapiens	PRDX5;OCRL		R-HSA-1855213;R-HSA-1855177;R-HSA-1855174;R-HSA-1855218
no	R-HSA-76009	Platelet Aggregation (Plug Formation)	1	53	0.00379032	0.888214	0.888214	23	27	0.00229046	9606	Homo sapiens	RAP1A		R-HSA-354149;R-HSA-443910;R-HSA-429415;R-HSA-354087;R-HSA-372705;R-HSA-432096;R-HSA-443905;R-HSA-429441;R-HSA-354060;R-HSA-377644;R-HSA-354124;R-HSA-377641;R-HSA-377640;R-HSA-377643;R-HSA-939265;R-HSA-372693;R-HSA-354165;R-HSA-354097;R-HSA-354066;R-HSA-354173;R-HSA-354077;R-HSA-372697;R-HSA-354073
no	R-HSA-3214858	RMTs methylate histone arginines	1	53	0.00379032	0.888214	0.888214	3	22	0.0018663	9606	Homo sapiens	SMARCA2		R-HSA-5205799;R-HSA-3215448;R-HSA-5205861
no	R-HSA-2514859	Inactivation, recovery and regulation of the phototransduction cascade	1	54	0.00386183	0.89275	0.89275	1	19	0.00161181	9606	Homo sapiens	GNB1		R-HSA-74882
no	R-HSA-189445	Metabolism of porphyrins	1	54	0.00386183	0.89275	0.89275	1	21	0.00178147	9606	Homo sapiens	HMOX2		R-HSA-189398
no	R-HSA-196849	Metabolism of water-soluble vitamins and cofactors	7	252	0.0180219	0.895188	0.895188	9	140	0.0118765	9606	Homo sapiens	MCCC2;NAXE;PCCA;GSTO1;PCCB;PARP14;MUT		R-HSA-6806966;R-HSA-8938073;R-HSA-71010;R-HSA-3323111;R-HSA-3065959;R-HSA-2993799;R-HSA-2993447;R-HSA-3159259;R-HSA-198813
no	R-HSA-1257604	PIP3 activates AKT signaling	9	312	0.0223128	0.896985	0.896985	6	86	0.00729555	9606	Homo sapiens	PSMA5;PSMB6;PSMA3;PSMA1;RPN2;PPP2R1A;PSME3;PSMB1;MAPK1		R-HSA-8857925;R-HSA-6811472;R-HSA-8944047;R-HSA-6811504;R-HSA-8850992;R-HSA-6811454
no	R-HSA-2299718	Condensation of Prophase Chromosomes	1	55	0.00393335	0.897102	0.897102	7	10	0.00084832	9606	Homo sapiens	SMC4		R-HSA-2429719;R-HSA-2288097;R-HSA-2294580;R-HSA-2294600;R-HSA-2172666;R-HSA-2294574;R-HSA-2294590
no	R-HSA-3928665	EPH-ephrin mediated repulsion of cells	1	55	0.00393335	0.897102	0.897102	1	9	0.000763488	9606	Homo sapiens	CLTC		R-HSA-3928654
no	R-HSA-2046104	alpha-linolenic (omega3) and linoleic (omega6) acid metabolism	1	55	0.00393335	0.897102	0.897102	1	25	0.0021208	9606	Homo sapiens	ACAA1		R-HSA-2066788
no	R-HSA-2173793	Transcriptional activity of SMAD2/SMAD3:SMAD4 heterotrimer	1	55	0.00393335	0.897102	0.897102	1	38	0.00322362	9606	Homo sapiens	CDK9		R-HSA-2176475
no	R-HSA-6807505	RNA polymerase II transcribes snRNA genes	2	94	0.00672245	0.899909	0.899909	9	11	0.000933152	9606	Homo sapiens	CDK9;NCBP1		R-HSA-6814885;R-HSA-6814549;R-HSA-6814559;R-HSA-6810238;R-HSA-6814555;R-HSA-6810235;R-HSA-6814554;R-HSA-6810234;R-HSA-6810233
no	R-HSA-2122947	NOTCH1 Intracellular Domain Regulates Transcription	1	56	0.00400486	0.901278	0.901278	11	16	0.00135731	9606	Homo sapiens	EP300		R-HSA-4396371;R-HSA-1980078;R-HSA-1980047;R-HSA-1912393;R-HSA-1912394;R-HSA-4396347;R-HSA-4396379;R-HSA-1912391;R-HSA-1980067;R-HSA-4396382;R-HSA-1980065
no	R-HSA-5620924	Intraflagellar transport	1	56	0.00400486	0.901278	0.901278	6	12	0.00101798	9606	Homo sapiens	TUBA4A		R-HSA-5624949;R-HSA-5625424;R-HSA-5625426;R-HSA-5625421;R-HSA-5624952;R-HSA-5625416
no	R-HSA-3781865	Diseases of glycosylation	5	194	0.013874	0.902261	0.902261	17	77	0.00653207	9606	Homo sapiens	LUM;HEXB;PGM1;DCN;GALK1		R-HSA-3636919;R-HSA-9035949;R-HSA-9035983;R-HSA-5609939;R-HSA-9035982;R-HSA-9035950;R-HSA-4420365;R-HSA-3595175;R-HSA-3656230;R-HSA-3560804;R-HSA-3560802;R-HSA-3656258;R-HSA-3656269;R-HSA-3595178;R-HSA-3595176;R-HSA-5610026;R-HSA-3662344
no	R-HSA-5693538	Homology Directed Repair	3	130	0.009297	0.903924	0.903924	16	50	0.0042416	9606	Homo sapiens	UBE2I;RPA1;LIG3		R-HSA-5684887;R-HSA-5684052;R-HSA-5686642;R-HSA-5684882;R-HSA-5685011;R-HSA-5693564;R-HSA-5687675;R-HSA-5687673;R-HSA-5693593;R-HSA-5693561;R-HSA-5693542;R-HSA-5685156;R-HSA-5686657;R-HSA-5687758;R-HSA-5693580;R-HSA-5684875
no	R-HSA-211859	Biological oxidations	17	547	0.0391189	0.908606	0.908606	21	186	0.0157788	9606	Homo sapiens	AOC1;ACSS2;TPMT;GSTO1;PTGES3;GSS;EPHX1;MAT2B;COMT;PTGS1;SULT1B1;UGDH;GCLC;UGP2;MAT2A;ESD;ACSS1		R-HSA-140355;R-HSA-140359;R-HSA-5693724;R-HSA-5694077;R-HSA-176585;R-HSA-175983;R-HSA-8937191;R-HSA-70286;R-HSA-5696230;R-HSA-449911;R-HSA-158609;R-HSA-176054;R-HSA-5696131;R-HSA-71735;R-HSA-174394;R-HSA-176474;R-HSA-8937169;R-HSA-8936849;R-HSA-174367;R-HSA-5603114;R-HSA-173597
no	R-HSA-425393	Transport of inorganic cations/anions and amino acids/oligopeptides	4	165	0.0118	0.909004	0.909004	10	75	0.0063624	9606	Homo sapiens	SLC25A10;SLC3A2;SLC26A3;SLC9A1		R-HSA-379415;R-HSA-427666;R-HSA-378513;R-HSA-379426;R-HSA-1614546;R-HSA-352191;R-HSA-425994;R-HSA-376200;R-HSA-352232;R-HSA-372843
no	R-HSA-912446	Meiotic recombination	1	58	0.00414789	0.909129	0.909129	4	9	0.000763488	9606	Homo sapiens	RPA1		R-HSA-912429;R-HSA-912458;R-HSA-912503;R-HSA-912496
no	R-HSA-2514856	The phototransduction cascade	1	58	0.00414789	0.909129	0.909129	3	27	0.00229046	9606	Homo sapiens	GNB1		R-HSA-74882;R-HSA-2485180;R-HSA-2485182
no	R-HSA-2559583	Cellular Senescence	5	198	0.0141601	0.911268	0.911268	19	89	0.00755005	9606	Homo sapiens	CDH1;RPS6KA1;HIST1H1D;MAPK1;MAP2K6		R-HSA-3790137;R-HSA-3228469;R-HSA-3238999;R-HSA-3209177;R-HSA-3857328;R-HSA-3790130;R-HSA-3857329;R-HSA-3788725;R-HSA-4647594;R-HSA-3788724;R-HSA-3132737;R-HSA-450325;R-HSA-3223236;R-HSA-3788705;R-HSA-3209160;R-HSA-198746;R-HSA-450333;R-HSA-3788708;R-HSA-450296
no	R-HSA-174824	Plasma lipoprotein assembly, remodeling, and clearance	2	98	0.00700851	0.912343	0.912343	6	84	0.00712589	9606	Homo sapiens	CLTC;ACAT1		R-HSA-6784738;R-HSA-6784735;R-HSA-8855131;R-HSA-8855130;R-HSA-6784729;R-HSA-8876696
no	R-HSA-5693532	DNA Double-Strand Break Repair	4	167	0.0119431	0.913672	0.913672	19	107	0.00907703	9606	Homo sapiens	UBE2I;RPA1;LIG3;KPNA2		R-HSA-5684887;R-HSA-5684052;R-HSA-5686642;R-HSA-5684882;R-HSA-5685011;R-HSA-5693564;R-HSA-5687675;R-HSA-5687673;R-HSA-5693593;R-HSA-5693561;R-HSA-5684006;R-HSA-5693542;R-HSA-5685156;R-HSA-5686657;R-HSA-5687758;R-HSA-5682607;R-HSA-5693580;R-HSA-5684875;R-HSA-5684008
no	R-HSA-9006925	Intracellular signaling by second messengers	10	351	0.0251019	0.91434	0.91434	8	105	0.00890736	9606	Homo sapiens	PSMA5;PSMB6;PSMA3;PSMA1;RPN2;Prkar2a;PPP2R1A;PSME3;PSMB1;MAPK1		R-HSA-8857925;R-HSA-111925;R-HSA-6811472;R-HSA-8944047;R-HSA-6811504;R-HSA-8951727;R-HSA-8850992;R-HSA-6811454
no	R-HSA-2980736	Peptide hormone metabolism	3	134	0.00958307	0.914453	0.914453	6	60	0.00508992	9606	Homo sapiens	CTNNB1;CTSD;SEC11C		R-HSA-381799;R-HSA-2022412;R-HSA-422051;R-HSA-400496;R-HSA-2022403;R-HSA-400459
no	R-HSA-373080	Class B/2 (Secretin family receptors)	2	99	0.00708003	0.915217	0.915217	1	20	0.00169664	9606	Homo sapiens	GNG5;GNB1		R-HSA-381612
no	R-HSA-6794361	Neurexins and neuroligins	1	60	0.00429092	0.916356	0.916356	3	19	0.00161181	9606	Homo sapiens	CASK		R-HSA-6797553;R-HSA-6794352;R-HSA-6797568
no	R-HSA-4085001	Sialic acid metabolism	1	60	0.00429092	0.916356	0.916356	1	20	0.00169664	9606	Homo sapiens	CMAS		R-HSA-4084982
no	R-HSA-8956320	Nucleobase biosynthesis	1	62	0.00443396	0.92301	0.92301	2	23	0.00195114	9606	Homo sapiens	ATIC		R-HSA-73797;R-HSA-73798
no	R-HSA-5655253	Signaling by FGFR2 in disease	1	62	0.00443396	0.92301	0.92301	1	28	0.0023753	9606	Homo sapiens	NCBP1		R-HSA-8851710
no	R-HSA-1296071	Potassium Channels	2	103	0.00736609	0.925853	0.925853	1	17	0.00144214	9606	Homo sapiens	GNG5;GNB1		R-HSA-1013020
no	R-HSA-73777	RNA Polymerase I Chain Elongation	1	63	0.00450547	0.926136	0.926136	1	1	8.4832e-05	9606	Homo sapiens	RPA1		R-HSA-74986
no	R-HSA-983712	Ion channel transport	5	207	0.0148037	0.928919	0.928919	6	39	0.00330845	9606	Homo sapiens	CLCN7;ATP8B1;WNK2;STOM;TRPM4		R-HSA-8863494;R-HSA-2682349;R-HSA-2730959;R-HSA-947591;R-HSA-939763;R-HSA-3295580
no	R-HSA-73886	Chromosome Maintenance	2	105	0.00750912	0.930686	0.930686	10	27	0.00229046	9606	Homo sapiens	DKC1;RPA1		R-HSA-163090;R-HSA-174451;R-HSA-163120;R-HSA-163099;R-HSA-163096;R-HSA-164616;R-HSA-164617;R-HSA-174441;R-HSA-164620;R-HSA-174445
no	R-HSA-1483166	Synthesis of PA	1	65	0.0046485	0.932013	0.932013	1	17	0.00144214	9606	Homo sapiens	LPCAT4		R-HSA-75885
no	R-HSA-8979227	Triglyceride metabolism	1	66	0.00472002	0.934774	0.934774	1	24	0.00203597	9606	Homo sapiens	FABP1		R-HSA-5334794
no	R-HSA-5693565	Recruitment and ATM-mediated phosphorylation of repair and signaling proteins at DNA double strand breaks	1	66	0.00472002	0.934774	0.934774	1	35	0.00296912	9606	Homo sapiens	UBE2I		R-HSA-5682607
no	R-HSA-193704	p75 NTR receptor-mediated signalling	2	108	0.00772366	0.937382	0.937382	2	50	0.0042416	9606	Homo sapiens	YWHAE;CASP3		R-HSA-204981;R-HSA-205117
no	R-HSA-2894858	Signaling by NOTCH1 HD+PEST Domain Mutants in Cancer	1	68	0.00486305	0.939965	0.939965	11	21	0.00178147	9606	Homo sapiens	EP300		R-HSA-4396402;R-HSA-4396401;R-HSA-2220979;R-HSA-2220981;R-HSA-2220964;R-HSA-2220966;R-HSA-2220985;R-HSA-2220971;R-HSA-4396393;R-HSA-4396392;R-HSA-2220957
no	R-HSA-2644602	Signaling by NOTCH1 PEST Domain Mutants in Cancer	1	68	0.00486305	0.939965	0.939965	11	21	0.00178147	9606	Homo sapiens	EP300		R-HSA-4396402;R-HSA-4396401;R-HSA-2220979;R-HSA-2220981;R-HSA-2220964;R-HSA-2220966;R-HSA-2220985;R-HSA-2220971;R-HSA-4396393;R-HSA-4396392;R-HSA-2220957
no	R-HSA-2894862	Constitutive Signaling by NOTCH1 HD+PEST Domain Mutants	1	68	0.00486305	0.939965	0.939965	11	21	0.00178147	9606	Homo sapiens	EP300		R-HSA-4396402;R-HSA-4396401;R-HSA-2220979;R-HSA-2220981;R-HSA-2220964;R-HSA-2220966;R-HSA-2220985;R-HSA-2220971;R-HSA-4396393;R-HSA-4396392;R-HSA-2220957
no	R-HSA-2644606	Constitutive Signaling by NOTCH1 PEST Domain Mutants	1	68	0.00486305	0.939965	0.939965	11	21	0.00178147	9606	Homo sapiens	EP300		R-HSA-4396402;R-HSA-4396401;R-HSA-2220979;R-HSA-2220981;R-HSA-2220964;R-HSA-2220966;R-HSA-2220985;R-HSA-2220971;R-HSA-4396393;R-HSA-4396392;R-HSA-2220957
no	R-HSA-2644603	Signaling by NOTCH1 in Cancer	1	68	0.00486305	0.939965	0.939965	11	39	0.00330845	9606	Homo sapiens	EP300		R-HSA-4396402;R-HSA-4396401;R-HSA-2220979;R-HSA-2220981;R-HSA-2220964;R-HSA-2220966;R-HSA-2220985;R-HSA-2220971;R-HSA-4396393;R-HSA-4396392;R-HSA-2220957
no	R-HSA-352230	Amino acid transport across the plasma membrane	1	68	0.00486305	0.939965	0.939965	6	36	0.00305395	9606	Homo sapiens	SLC3A2		R-HSA-379415;R-HSA-378513;R-HSA-379426;R-HSA-352191;R-HSA-376200;R-HSA-352232
no	R-HSA-6784531	tRNA processing in the nucleus	1	68	0.00486305	0.939965	0.939965	1	7	0.000593824	9606	Homo sapiens	RTCB		R-HSA-5696816
no	R-HSA-3214847	HATs acetylate histones	2	110	0.0078667	0.9415	0.9415	2	15	0.00127248	9606	Homo sapiens	TAF15;EP300		R-HSA-3301237;R-HSA-3662335
no	R-HSA-1630316	Glycosaminoglycan metabolism	4	182	0.0130158	0.942381	0.942381	33	82	0.00695623	9606	Homo sapiens	LUM;HEXB;DCN;SLC9A1		R-HSA-2046239;R-HSA-2046175;R-HSA-1971487;R-HSA-1793176;R-HSA-1971482;R-HSA-1971483;R-HSA-2046298;R-HSA-2105001;R-HSA-2065233;R-HSA-2162225;R-HSA-2046222;R-HSA-2046285;R-HSA-2160884;R-HSA-1793217;R-HSA-2160892;R-HSA-2022911;R-HSA-1889981;R-HSA-2025724;R-HSA-2018682;R-HSA-2025723;R-HSA-1889978;R-HSA-2046265;R-HSA-1878002;R-HSA-2022065;R-HSA-2022063;R-HSA-2022061;R-HSA-2022056;R-HSA-2022052;R-HSA-2…
no	R-HSA-1660499	Synthesis of PIPs at the plasma membrane	1	69	0.00493456	0.942403	0.942403	2	33	0.00279946	9606	Homo sapiens	OCRL		R-HSA-1675836;R-HSA-1675988
no	R-HSA-163841	Gamma carboxylation, hypusine formation and arylsulfatase activation	1	69	0.00493456	0.942403	0.942403	2	39	0.00330845	9606	Homo sapiens	SUMF2		R-HSA-1614362;R-HSA-1614336
no	R-HSA-186797	Signaling by PDGF	1	69	0.00493456	0.942403	0.942403	1	28	0.0023753	9606	Homo sapiens	STAT1		R-HSA-380782
no	R-HSA-1442490	Collagen degradation	1	69	0.00493456	0.942403	0.942403	1	34	0.00288429	9606	Homo sapiens	CTSD		R-HSA-2471621
no	R-HSA-196071	Metabolism of steroid hormones	1	69	0.00493456	0.942403	0.942403	1	37	0.00313879	9606	Homo sapiens	HSD11B2		R-HSA-194023
no	R-HSA-8943724	Regulation of PTEN gene transcription	1	70	0.00500608	0.944743	0.944743	1	15	0.00127248	9606	Homo sapiens	MAPK1		R-HSA-8944047
no	R-HSA-6782315	tRNA modification in the nucleus and cytosol	1	70	0.00500608	0.944743	0.944743	1	37	0.00313879	9606	Homo sapiens	TP53RK		R-HSA-6784494
no	R-HSA-936837	Ion transport by P-type ATPases	1	71	0.00507759	0.946988	0.946988	2	14	0.00118765	9606	Homo sapiens	ATP8B1		R-HSA-947591;R-HSA-939763
no	R-HSA-74751	Insulin receptor signalling cascade	1	71	0.00507759	0.946988	0.946988	2	25	0.0021208	9606	Homo sapiens	MAPK1		R-HSA-109823;R-HSA-109822
no	R-HSA-2559586	DNA Damage/Telomere Stress Induced Senescence	1	71	0.00507759	0.946988	0.946988	1	18	0.00152698	9606	Homo sapiens	HIST1H1D		R-HSA-4647594
no	R-HSA-1912422	Pre-NOTCH Expression and Processing	2	113	0.00808124	0.947198	0.947198	4	38	0.00322362	9606	Homo sapiens	SEL1L;EP300		R-HSA-1912415;R-HSA-9017835;R-HSA-1912374;R-HSA-1912416
no	R-HSA-112316	Neuronal System	12	436	0.0311807	0.947582	0.947582	36	163	0.0138276	9606	Homo sapiens	HSPA8;PRDX5;DLG1;ALDH5A1;GNG5;GNB1;RPS6KA1;CASK;MAPK1;COMT;PTPRF;GNAI2		R-HSA-888589;R-HSA-416320;R-HSA-392206;R-HSA-379464;R-HSA-442760;R-HSA-1013020;R-HSA-451283;R-HSA-6798258;R-HSA-6797553;R-HSA-6794352;R-HSA-380574;R-HSA-444253;R-HSA-388824;R-HSA-432164;R-HSA-442724;R-HSA-432162;R-HSA-8849891;R-HSA-6797568;R-HSA-8855648;R-HSA-170666;R-HSA-888548;R-HSA-451311;R-HSA-5336443;R-HSA-442732;R-HSA-432172;R-HSA-500717;R-HSA-170671;R-HSA-170674;R-HSA-445367;R-HSA-9029434;…
no	R-HSA-2559580	Oxidative Stress Induced Senescence	2	114	0.00815276	0.948977	0.948977	6	39	0.00330845	9606	Homo sapiens	MAPK1;MAP2K6		R-HSA-450325;R-HSA-3228469;R-HSA-3223236;R-HSA-3238999;R-HSA-450333;R-HSA-450296
no	R-HSA-5685942	HDR through Homologous Recombination (HRR)	1	72	0.00514911	0.949142	0.949142	2	19	0.00161181	9606	Homo sapiens	RPA1		R-HSA-5693593;R-HSA-5693561
no	R-HSA-156584	Cytosolic sulfonation of small molecules	1	72	0.00514911	0.949142	0.949142	2	24	0.00203597	9606	Homo sapiens	SULT1B1		R-HSA-176474;R-HSA-176585
no	R-HSA-191273	Cholesterol biosynthesis	1	72	0.00514911	0.949142	0.949142	2	32	0.00271463	9606	Homo sapiens	FDPS		R-HSA-191303;R-HSA-191322
no	R-HSA-6805567	Keratinization	5	226	0.0161625	0.956288	0.956288	10	34	0.00288429	9606	Homo sapiens	JUP;DSG2;Pkp3;DSC2		R-HSA-6814695;R-HSA-6810357;R-HSA-6814387;R-HSA-6811539;R-HSA-6809393;R-HSA-8942224;R-HSA-6814734;R-HSA-6814764;R-HSA-6814298;R-HSA-6810937
no	R-HSA-428157	Sphingolipid metabolism	3	157	0.0112279	0.957086	0.957086	5	62	0.00525959	9606	Homo sapiens	HEXB;GBA2;SUMF2		R-HSA-1861788;R-HSA-1614362;R-HSA-1605595;R-HSA-1605632;R-HSA-1614336
no	R-HSA-73887	Death Receptor Signalling	3	157	0.0112279	0.957086	0.957086	4	90	0.00763488	9606	Homo sapiens	YWHAE;CASP10;CASP3		R-HSA-141316;R-HSA-204981;R-HSA-141310;R-HSA-205117
no	R-HSA-8936459	RUNX1 regulates genes involved in megakaryocyte differentiation and platelet function	1	78	0.0055782	0.960349	0.960349	12	33	0.00279946	9606	Homo sapiens	EP300		R-HSA-8936616;R-HSA-8937016;R-HSA-8937097;R-HSA-8937050;R-HSA-8935740;R-HSA-8937037;R-HSA-8936621;R-HSA-8936481;R-HSA-8936979;R-HSA-8936995;R-HSA-8935731;R-HSA-8936628
no	R-HSA-6811558	PI5P, PP2A and IER3 Regulate PI3K/AKT Signaling	2	122	0.00872488	0.961287	0.961287	4	7	0.000593824	9606	Homo sapiens	PPP2R1A;MAPK1		R-HSA-8857925;R-HSA-6811472;R-HSA-6811504;R-HSA-6811454
no	R-HSA-75105	Fatty acyl-CoA biosynthesis	1	79	0.00564972	0.961961	0.961961	1	24	0.00203597	9606	Homo sapiens	ACSL4		R-HSA-548843
no	R-HSA-1632852	Macroautophagy	1	79	0.00564972	0.961961	0.961961	1	39	0.00330845	9606	Homo sapiens	CHMP4B		R-HSA-5682388
no	R-HSA-2871796	FCERI mediated MAPK activation	2	123	0.0087964	0.962609	0.962609	4	20	0.00169664	9606	Homo sapiens	PAK1;MAPK1		R-HSA-2730889;R-HSA-2730856;R-HSA-450325;R-HSA-2730887
no	R-HSA-5663084	Diseases of carbohydrate metabolism	1	80	0.00572123	0.963507	0.963507	1	44	0.00373261	9606	Homo sapiens	DCXR		R-HSA-5662851
no	R-HSA-5693567	HDR through Homologous Recombination (HRR) or Single Strand Annealing (SSA)	2	124	0.00886791	0.963887	0.963887	14	42	0.00356295	9606	Homo sapiens	UBE2I;RPA1		R-HSA-5684887;R-HSA-5684052;R-HSA-5686642;R-HSA-5684882;R-HSA-5685011;R-HSA-5693564;R-HSA-5693593;R-HSA-5693561;R-HSA-5693542;R-HSA-5685156;R-HSA-5686657;R-HSA-5687758;R-HSA-5693580;R-HSA-5684875
no	R-HSA-70614	Amino acid synthesis and interconversion (transamination)	1	82	0.00586426	0.966414	0.966414	2	35	0.00296912	9606	Homo sapiens	GOT2		R-HSA-70613;R-HSA-70596
no	R-HSA-73854	RNA Polymerase I Promoter Clearance	1	83	0.00593578	0.967779	0.967779	4	9	0.000763488	9606	Homo sapiens	RPA1		R-HSA-73865;R-HSA-73769;R-HSA-73757;R-HSA-73758
no	R-HSA-1980143	Signaling by NOTCH1	1	83	0.00593578	0.967779	0.967779	11	37	0.00313879	9606	Homo sapiens	EP300		R-HSA-4396371;R-HSA-1980078;R-HSA-1980047;R-HSA-1912393;R-HSA-1912394;R-HSA-4396347;R-HSA-4396379;R-HSA-1912391;R-HSA-1980067;R-HSA-4396382;R-HSA-1980065
no	R-HSA-383280	Nuclear Receptor transcription pathway	1	84	0.00600729	0.96909	0.96909	1	1	8.4832e-05	9606	Homo sapiens	HNF4A		R-HSA-376419
no	R-HSA-427413	NoRC negatively regulates rRNA expression	1	84	0.00600729	0.96909	0.96909	1	7	0.000593824	9606	Homo sapiens	RPA1		R-HSA-427366
no	R-HSA-397014	Muscle contraction	5	240	0.0171637	0.969879	0.969879	11	39	0.00330845	9606	Homo sapiens	PAK1;ANXA1;TPM4;MYH11;MYLK		R-HSA-390597;R-HSA-445700;R-HSA-445813;R-HSA-445797;R-HSA-390598;R-HSA-390593;R-HSA-445699;R-HSA-390595;R-HSA-5263628;R-HSA-445704;R-HSA-445705
no	R-HSA-416476	G alpha (q) signalling events	6	274	0.0195952	0.969967	0.969967	8	29	0.00246013	9606	Homo sapiens	PRDX5;ANXA1;GNG5;GNB1;RPS6KA1;MAPK1		R-HSA-114688;R-HSA-749448;R-HSA-199895;R-HSA-749452;R-HSA-198746;R-HSA-750993;R-HSA-398188;R-HSA-379048
no	R-HSA-199418	Negative regulation of the PI3K/AKT network	2	130	0.009297	0.970721	0.970721	4	10	0.00084832	9606	Homo sapiens	PPP2R1A;MAPK1		R-HSA-8857925;R-HSA-6811472;R-HSA-6811504;R-HSA-6811454
no	R-HSA-5173105	O-linked glycosylation	2	133	0.00951155	0.973652	0.973652	2	26	0.00220563	9606	Homo sapiens	GALNT2;C1GALT1		R-HSA-1964505;R-HSA-913675
no	R-HSA-1638091	Heparan sulfate/heparin (HS-GAG) metabolism	1	88	0.00629336	0.97382	0.97382	4	32	0.00271463	9606	Homo sapiens	DCN		R-HSA-1889981;R-HSA-1889978;R-HSA-1878002;R-HSA-1889955
no	R-HSA-73864	RNA Polymerase I Transcription	1	89	0.00636487	0.974884	0.974884	8	14	0.00118765	9606	Homo sapiens	RPA1		R-HSA-74993;R-HSA-74992;R-HSA-74994;R-HSA-73865;R-HSA-73769;R-HSA-74986;R-HSA-73757;R-HSA-73758
no	R-HSA-6796648	TP53 Regulates Transcription of DNA Repair Genes	1	89	0.00636487	0.974884	0.974884	3	17	0.00144214	9606	Homo sapiens	CDK9		R-HSA-6797606;R-HSA-6797616;R-HSA-6797712
no	R-HSA-1912408	Pre-NOTCH Transcription and Translation	1	89	0.00636487	0.974884	0.974884	3	28	0.0023753	9606	Homo sapiens	EP300		R-HSA-1912415;R-HSA-9017835;R-HSA-1912416
no	R-HSA-196854	Metabolism of vitamins and cofactors	9	381	0.0272474	0.975873	0.975873	13	201	0.0170512	9606	Homo sapiens	MCCC2;COQ3;NAXE;PCCA;GSTO1;IDH1;PCCB;PARP14;MUT		R-HSA-389540;R-HSA-71010;R-HSA-3065959;R-HSA-2162186;R-HSA-2993799;R-HSA-2993447;R-HSA-389550;R-HSA-3159259;R-HSA-2162193;R-HSA-6806966;R-HSA-8938073;R-HSA-3323111;R-HSA-198813
no	R-HSA-390918	Peroxisomal lipid metabolism	1	90	0.00643639	0.975906	0.975906	1	35	0.00296912	9606	Homo sapiens	ACAA1		R-HSA-390250
no	R-HSA-8957322	Metabolism of steroids	7	321	0.0229564	0.978697	0.978697	11	234	0.0198507	9606	Homo sapiens	ABCC3;FDPS;HSD11B2;UBE2I;KPNB1;LGMN		R-HSA-2065550;R-HSA-191303;R-HSA-194023;R-HSA-4546387;R-HSA-2426147;R-HSA-191322;R-HSA-1655824;R-HSA-194153;R-HSA-350158;R-HSA-2065539;R-HSA-1655831
no	R-HSA-5250941	Negative epigenetic regulation of rRNA expression	1	93	0.00665093	0.978729	0.978729	1	12	0.00101798	9606	Homo sapiens	RPA1		R-HSA-427366
no	R-HSA-202733	Cell surface interactions at the vascular wall	5	256	0.0183079	0.980578	0.980578	6	64	0.00542925	9606	Homo sapiens	CD74;EPCAM;ITGA3;SLC3A2;F11R		R-HSA-204434;R-HSA-5676133;R-HSA-202726;R-HSA-202718;R-HSA-375131;R-HSA-8867240
no	R-HSA-556833	Metabolism of lipids	45	1433	0.102482	0.980853	0.980853	97	942	0.0799118	9606	Homo sapiens	ECHS1;HPGD;HEXB;ECI1;GBA2;ACAT1;PTGS1;HSD11B2;CPT2;EP300;HMGCS2;ACADM;HADH;ACAA1;ACADS;DECR1;ABCC3;FDPS;CPT1A;GPX2;UBE2I;PTGES2;PTGES3;EPHX2;OCRL;ACSL4;MCAT;MUT;SUMF2;HADHB;FABP1;PCCA;LPCAT4;PCCB;AGPS;DLD;KPNB1;PTGES;LGMN		R-HSA-1482775;R-HSA-77312;R-HSA-1614362;R-HSA-77314;R-HSA-77319;R-HSA-2426147;R-HSA-2161959;R-HSA-77321;R-HSA-2161961;R-HSA-400143;R-HSA-1655824;R-HSA-77323;R-HSA-77325;R-HSA-77327;R-HSA-1655831;R-HSA-77329;R-HSA-77331;R-HSA-77333;R-HSA-1368065;R-HSA-4546387;R-HSA-1605632;R-HSA-1614336;R-HSA-109339;R-HSA-77338;R-HSA-109338;R-HSA-109341;R-HSA-77340;R-HSA-390427;R-HSA-109343;R-HSA-109342;R-HSA-7734…
no	R-HSA-74752	Signaling by Insulin receptor	1	96	0.00686548	0.981221	0.981221	2	34	0.00288429	9606	Homo sapiens	MAPK1		R-HSA-109823;R-HSA-109822
no	R-HSA-194840	Rho GTPase cycle	2	144	0.0102982	0.982162	0.982162	5	5	0.00042416	9606	Homo sapiens	CDC42;OCRL		R-HSA-194913;R-HSA-194854;R-HSA-195146;R-HSA-194922;R-HSA-194894
no	R-HSA-211945	Phase I - Functionalization of compounds	6	300	0.0214546	0.98479	0.98479	9	99	0.00839837	9606	Homo sapiens	AOC1;ACSS2;PTGES3;EPHX1;ACSS1;PTGS1		R-HSA-449911;R-HSA-140355;R-HSA-5696131;R-HSA-140359;R-HSA-71735;R-HSA-8937169;R-HSA-8936849;R-HSA-5694077;R-HSA-8937191
no	R-HSA-70171	Glycolysis	1	108	0.00772366	0.988597	0.988597	1	24	0.00203597	9606	Homo sapiens	PPP2R1A		R-HSA-163750
no	R-HSA-9018678	Biosynthesis of specialized proresolving mediators (SPMs)	2	159	0.011371	0.989597	0.989597	4	124	0.0105192	9606	Homo sapiens	HPGD;EPHX2		R-HSA-2161779;R-HSA-9024766;R-HSA-9024993;R-HSA-9023968
no	R-HSA-1483255	PI Metabolism	1	112	0.00800973	0.990344	0.990344	3	89	0.00755005	9606	Homo sapiens	OCRL		R-HSA-1675836;R-HSA-1675824;R-HSA-1675988
no	R-HSA-425366	Transport of bile salts and organic acids, metal ions and amine compounds	2	165	0.0118	0.991634	0.991634	3	66	0.00559891	9606	Homo sapiens	HEPH;SLC39A14		R-HSA-442387;R-HSA-442368;R-HSA-442317
no	R-HSA-5619507	Activation of HOX genes during differentiation	1	116	0.00829579	0.991825	0.991825	11	43	0.00364778	9606	Homo sapiens	EP300		R-HSA-5617877;R-HSA-5617431;R-HSA-5617862;R-HSA-5617859;R-HSA-5617874;R-HSA-5617452;R-HSA-5693644;R-HSA-5617471;R-HSA-5617454;R-HSA-5617896;R-HSA-5617867
no	R-HSA-5617472	Activation of anterior HOX genes in hindbrain development during early embryogenesis	1	116	0.00829579	0.991825	0.991825	11	43	0.00364778	9606	Homo sapiens	EP300		R-HSA-5617877;R-HSA-5617431;R-HSA-5617862;R-HSA-5617859;R-HSA-5617874;R-HSA-5617452;R-HSA-5693644;R-HSA-5617471;R-HSA-5617454;R-HSA-5617896;R-HSA-5617867
no	R-HSA-15869	Metabolism of nucleotides	4	254	0.0181649	0.993113	0.993113	7	135	0.0114523	9606	Homo sapiens	ATIC;RRM2;GLRX;SAMHD1		R-HSA-8866405;R-HSA-111746;R-HSA-73797;R-HSA-111751;R-HSA-73798;R-HSA-8866601;R-HSA-111742
no	R-HSA-194068	Bile acid and bile salt metabolism	1	121	0.00865336	0.993361	0.993361	1	94	0.00797421	9606	Homo sapiens	ABCC3		R-HSA-194153
no	R-HSA-1483206	Glycerophospholipid biosynthesis	3	222	0.0158764	0.994771	0.994771	10	133	0.0112827	9606	Homo sapiens	HADHB;LPCAT4;HADH		R-HSA-1482646;R-HSA-1482775;R-HSA-1482533;R-HSA-1482547;R-HSA-1482691;R-HSA-1482636;R-HSA-75885;R-HSA-1482667;R-HSA-1482635;R-HSA-1482539
no	R-HSA-72306	tRNA processing	2	180	0.0128728	0.99517	0.99517	2	54	0.00458093	9606	Homo sapiens	TP53RK;RTCB		R-HSA-5696816;R-HSA-6784494
no	R-HSA-446219	Synthesis of substrates in N-glycan biosythesis	1	131	0.00936852	0.995622	0.995622	1	48	0.00407194	9606	Homo sapiens	CMAS		R-HSA-4084982
no	R-HSA-8956319	Nucleobase catabolism	1	139	0.00994064	0.996863	0.996863	1	58	0.00492026	9606	Homo sapiens	SAMHD1		R-HSA-8866601
no	R-HSA-375276	Peptide ligand-binding receptors	2	202	0.0144461	0.997865	0.997865	3	74	0.00627757	9606	Homo sapiens	ANXA1;ECE1		R-HSA-8876868;R-HSA-444476;R-HSA-391913
no	R-HSA-5619102	SLC transporter disorders	1	151	0.0107988	0.998098	0.998098	1	66	0.00559891	9606	Homo sapiens	SLC26A3		R-HSA-5627737
no	R-HSA-3247509	Chromatin modifying enzymes	3	257	0.0183795	0.998426	0.998426	5	84	0.00712589	9606	Homo sapiens	TAF15;EP300;SMARCA2		R-HSA-3301237;R-HSA-3662335;R-HSA-5205799;R-HSA-3215448;R-HSA-5205861
no	R-HSA-4839726	Chromatin organization	3	257	0.0183795	0.998426	0.998426	5	84	0.00712589	9606	Homo sapiens	TAF15;EP300;SMARCA2		R-HSA-3301237;R-HSA-3662335;R-HSA-5205799;R-HSA-3215448;R-HSA-5205861
no	R-HSA-446193	Biosynthesis of the N-glycan precursor (dolichol lipid-linked oligosaccharide, LLO) and transfer to a nascent protein	1	159	0.011371	0.998638	0.998638	1	62	0.00525959	9606	Homo sapiens	CMAS		R-HSA-4084982
no	R-HSA-2173782	Binding and Uptake of Ligands by Scavenger Receptors	1	167	0.0119431	0.999025	0.999025	4	33	0.00279946	9606	Homo sapiens	CALR		R-HSA-2173778;R-HSA-2247514;R-HSA-2507854;R-HSA-2197645
no	R-HSA-1483257	Phospholipid metabolism	4	315	0.0225274	0.999039	0.999039	13	218	0.0184934	9606	Homo sapiens	HADHB;LPCAT4;OCRL;HADH		R-HSA-1482646;R-HSA-1482775;R-HSA-1482547;R-HSA-1675836;R-HSA-1675824;R-HSA-75885;R-HSA-1675988;R-HSA-1482533;R-HSA-1482691;R-HSA-1482636;R-HSA-1482667;R-HSA-1482635;R-HSA-1482539
no	R-HSA-2187338	Visual phototransduction	1	168	0.0120146	0.999064	0.999064	3	90	0.00763488	9606	Homo sapiens	GNB1		R-HSA-74882;R-HSA-2485180;R-HSA-2485182
no	R-HSA-425407	SLC-mediated transmembrane transport	6	412	0.0294643	0.999409	0.999409	13	184	0.0156091	9606	Homo sapiens	HEPH;SLC25A10;SLC3A2;SLC26A3;SLC39A14;SLC9A1		R-HSA-442368;R-HSA-379426;R-HSA-1614546;R-HSA-442317;R-HSA-425994;R-HSA-376200;R-HSA-352232;R-HSA-372843;R-HSA-379415;R-HSA-427666;R-HSA-378513;R-HSA-442387;R-HSA-352191
no	R-HSA-162582	Signal Transduction	96	3158	0.225846	0.99983	0.99983	410	2130	0.180692	9606	Homo sapiens	YWHAE;CLTC;ECE1;YBX1;WASL;F11R;CDC73;MYLK;XPO1;RPS6KA5;YWHAQ;CASP10;CDH1;PPP2R1A;CASP3;DBT;RPS6KA1;CFL1;EP300;DLAT;KPNA2;CTSD;YWHAH;PDHX;MAP2K1;SEC13;CPT1A;ANXA1;NCBP1;ITGA3;OCRL;SCRIB;RANGAP1;YWHAZ;TUBA4A;DNM2;PSMA5;PSMA3;PSMA1;SPINT1;HNRNPH1;ZW10;PSME3;STAM2;DLD;KHDRBS1;VCP;KHDRBS3;RPN2;SEL1L;VPS26A;IQGAP1;IQGAP2;GNAI2;SNX3;PSMB6;CDC42;KLC4;ERLEC1;PAK1;PRDX5;RAP1A;GNG5;PSMB1;CTNNA1;MAPK1;STAP2;…		R-HSA-171011;R-HSA-114688;R-HSA-5668947;R-HSA-141316;R-HSA-9008271;R-HSA-3769393;R-HSA-9018497;R-HSA-3769392;R-HSA-9018499;R-HSA-3769394;R-HSA-392206;R-HSA-198669;R-HSA-392212;R-HSA-5668932;R-HSA-9008285;R-HSA-420883;R-HSA-3769391;R-HSA-203797;R-HSA-3769383;R-HSA-6803527;R-HSA-6803523;R-HSA-5668978;R-HSA-178215;R-HSA-3772435;R-HSA-5668984;R-HSA-5625959;R-HSA-9008315;R-HSA-3772430;R-HSA-444476;R-H…
no	R-HSA-418594	G alpha (i) signalling events	8	557	0.0398341	0.999922	0.999922	30	147	0.0124703	9606	Homo sapiens	PRDX5;ANXA1;GNG5;Prkar2a;PPP2R1A;GNB1;MAPK1;GNAI2		R-HSA-74882;R-HSA-392129;R-HSA-749454;R-HSA-111879;R-HSA-167429;R-HSA-392206;R-HSA-167433;R-HSA-112271;R-HSA-392212;R-HSA-751001;R-HSA-420883;R-HSA-2485180;R-HSA-749456;R-HSA-2485182;R-HSA-111898;R-HSA-112037;R-HSA-8982637;R-HSA-8951727;R-HSA-170666;R-HSA-380073;R-HSA-170671;R-HSA-170674;R-HSA-167408;R-HSA-111925;R-HSA-167415;R-HSA-167419;R-HSA-8982640;R-HSA-170686;R-HSA-201790;R-HSA-111870
no	R-HSA-198933	Immunoregulatory interactions between a Lymphoid and a non-Lymphoid cell	2	316	0.0225989	0.999973	0.999973	14	43	0.00364778	9606	Homo sapiens	CDH1;B2M		R-HSA-199043;R-HSA-199587;R-HSA-199169;R-HSA-199079;R-HSA-199558;R-HSA-198955;R-HSA-199566;R-HSA-198958;R-HSA-8850326;R-HSA-8850356;R-HSA-199062;R-HSA-199579;R-HSA-199576;R-HSA-199583
no	R-HSA-373076	Class A/1 (Rhodopsin-like receptors)	2	438	0.0313238	1	1	3	146	0.0123855	9606	Homo sapiens	ANXA1;ECE1		R-HSA-8876868;R-HSA-444476;R-HSA-391913
no	R-HSA-381753	Olfactory Signaling Pathway	1	432	0.0308947	1	1	2	2	0.000169664	9606	Homo sapiens	GNB1		R-HSA-381749;R-HSA-381750
no	R-HSA-500792	GPCR ligand binding	4	629	0.0449832	1	1	4	173	0.0146759	9606	Homo sapiens	ANXA1;GNG5;GNB1;ECE1		R-HSA-8876868;R-HSA-381612;R-HSA-444476;R-HSA-391913
no	R-HSA-418555	G alpha (s) signalling events	3	602	0.0430523	1	1	7	14	0.00118765	9606	Homo sapiens	GNG5;GNB1;GNAI2		R-HSA-381749;R-HSA-379044;R-HSA-381750;R-HSA-392129;R-HSA-744887;R-HSA-744886;R-HSA-751013
no	R-HSA-388396	GPCR downstream signalling	9	1344	0.0961167	1	1	56	215	0.0182389	9606	Homo sapiens	PRDX5;ANXA1;GNG5;Prkar2a;PPP2R1A;GNB1;RPS6KA1;MAPK1;GNAI2		R-HSA-114688;R-HSA-749448;R-HSA-74882;R-HSA-749454;R-HSA-111879;R-HSA-749453;R-HSA-749452;R-HSA-167429;R-HSA-750988;R-HSA-392206;R-HSA-167433;R-HSA-749446;R-HSA-112271;R-HSA-392212;R-HSA-751001;R-HSA-420883;R-HSA-2485180;R-HSA-750993;R-HSA-749456;R-HSA-2485182;R-HSA-111898;R-HSA-751019;R-HSA-379044;R-HSA-112037;R-HSA-8951727;R-HSA-170666;R-HSA-380073;R-HSA-379048;R-HSA-170671;R-HSA-751013;R-HSA-1…
no	R-HSA-372790	Signaling by GPCR	10	1447	0.103483	1	1	60	388	0.0329148	9606	Homo sapiens	PRDX5;ANXA1;GNG5;Prkar2a;PPP2R1A;GNB1;RPS6KA1;MAPK1;ECE1;GNAI2		R-HSA-114688;R-HSA-749448;R-HSA-74882;R-HSA-749454;R-HSA-111879;R-HSA-749453;R-HSA-749452;R-HSA-167429;R-HSA-750988;R-HSA-392206;R-HSA-167433;R-HSA-749446;R-HSA-112271;R-HSA-392212;R-HSA-751001;R-HSA-420883;R-HSA-2485180;R-HSA-750993;R-HSA-749456;R-HSA-2485182;R-HSA-111898;R-HSA-751019;R-HSA-379044;R-HSA-112037;R-HSA-8951727;R-HSA-170666;R-HSA-381612;R-HSA-380073;R-HSA-379048;R-HSA-170671;R-HSA-7…

## Sheet: Reactome_other
included	Pathway identifier	Pathway name	#Entities found	#Entities total	ratio	pValue	FDR	#Reactions found	#Reactions total	Reactions ratio	Species identifier	Species name	Submitted entities found	Mapped entities	Found reaction identifiers
yes	R-HSA-1236977	Endosomal/Vacuolar pathway	36	82	0.00586426	1.11022e-16	1.69864e-14	3	4	0.000339328	9606	Homo sapiens	HLA-C;HLA-A;HLA-F		R-HSA-1236964;R-HSA-1236954;R-HSA-1236943
yes	R-HSA-983170	Antigen Presentation	40	102	0.00729457	1.11022e-16	1.69864e-14	15	16	0.00135731	9606	Homo sapiens	SEC23A;SEC24A;TAP2;HLA-C;HLA-A;HLA-F;SEC24D		R-HSA-8951499;R-HSA-983148;R-HSA-983146;R-HSA-983145;R-HSA-983144;R-HSA-203979;R-HSA-983142;R-HSA-983427;R-HSA-983426;R-HSA-983138;R-HSA-983425;R-HSA-983424;R-HSA-983422;R-HSA-983421;R-HSA-983161
yes	R-HSA-909733	Interferon alpha/beta signaling	63	184	0.0131588	1.11022e-16	1.69864e-14	7	20	0.00169664	9606	Homo sapiens	PTPN1;IFITM1;MX2;MX1;HLA-C;HLA-A;IFI35;HLA-F;IFIT1;PSMB8;IFIT3;IFIT2;BST2;OAS3;PTPN6;IRF9		R-HSA-909725;R-HSA-997311;R-HSA-909726;R-HSA-909721;R-HSA-1015702;R-HSA-1015699;R-HSA-997314
yes	R-HSA-6798695	Neutrophil degranulation	92	480	0.0343274	1.11022e-16	1.69864e-14	10	10	0.00084832	9606	Homo sapiens	ARHGAP9;PYGB;SERPINA1;ITGAM;GMFG;ITGB2;HP;C4BPA;SRP14;MPO;HK3;STK10;PSMD6;ACTR1B;PNP;PSMD3;ITGAX;PGM2;SIRPA;CPNE3;QSOX1;ITGAV;SPTAN1;DSP;CD97;MANBA;CR1;CD93;ANXA2;PGAM1;PLAUR;RHOG;HLA-C;CYBB;HLA-A;RNASE3;MMP8;RNASE2;DYNLL1;OLFM4;MMP9;UNC13D;ARHGAP45;NME1;DNAJC3;ACLY;DOK3;CSNK2B;PPIF;PECAM1;PADI2;CHI3L1;DOCK2;PPIA;S100A9;S100A8;LTF;SERPINB10;CSTB;PSMD12;PSMD11;MOSPD2;IQGAP3;RAP1B;CAND1;ALDH3B1;PSA…		R-HSA-6798743;R-HSA-6799350;R-HSA-6798739;R-HSA-6800434;R-HSA-6798751;R-HSA-6798749;R-HSA-6798748;R-HSA-6798747;R-HSA-6800426;R-HSA-6798745
yes	R-HSA-72766	Translation	63	340	0.0243152	5.98166e-12	7.47707e-10	63	99	0.00839837	9606	Homo sapiens	MRPS17;CARS;EIF4A1;PARS2;MRPL39;SRP14;RPL8;YARS2;RPL9;RPL7;MRPL3;MRPL2;MRPL40;MRPL1;RPL36;RPL35;MRPS28;EIF5B;TSFM;MRPS26;RPS9;WARS;RPL21;RPS8;EIF1AX;MRPL49;MRPS21;RPL13A;MRPL47;RPS3A;MRPL43;SRP9;MRPL44;MRPL53;MRPL51;TARS2;RPL26;CARS2;MRPS36;MRPL19;MRPL17;MRPL57;MRPL11;MRPL20;LARS;RPL15;RPL19;GADD45GIP1;EIF2B4;RPL23A;EIF2S1;MRPL24;WARS2;MRPL22;SPCS2;EIF2S3;RPL27A;EIF3J;SRPRA		R-HSA-1799326;R-HSA-5368279;R-HSA-156808;R-HSA-380170;R-HSA-72722;R-HSA-156823;R-HSA-156826;R-HSA-157849;R-HSA-156832;R-HSA-380198;R-HSA-72619;R-HSA-380201;R-HSA-72621;R-HSA-5419261;R-HSA-72631;R-HSA-1799330;R-HSA-1799329;R-HSA-72635;R-HSA-380222;R-HSA-1799335;R-HSA-1799332;R-HSA-5389842;R-HSA-5419281;R-HSA-379974;R-HSA-72647;R-HSA-5389848;R-HSA-5389849;R-HSA-379982;R-HSA-379977;R-HSA-379861;R-HS…
yes	R-HSA-8950505	Gene and protein expression by JAK-STAT signaling after Interleukin-12 stimulation	19	74	0.00529214	1.85519e-06	0.00015027	10	36	0.00305395	9606	Homo sapiens	RAP1B;RALA;CA1;HNRNPDL;ANXA2;PPIF;MSN;PSME2;LCP1;PPIA;ARF5		R-HSA-8950328;R-HSA-8950426;R-HSA-8950218;R-HSA-8950684;R-HSA-8950173;R-HSA-8950623;R-HSA-8950480;R-HSA-8950225;R-HSA-8950260;R-HSA-8950533
yes	R-HSA-1280218	Adaptive Immune System	107	997	0.0713009	6.58381e-06	0.000454283	146	261	0.0221412	9606	Homo sapiens	IFITM1;NCF1;NCF2;NCF4;ITGB2;ICAM3;UBE2L6;IFI30;UBE2L3;KIF15;ICAM1;IKBKB;FCGR3A;PSMD6;RNF114;ACTR1B;TUBB3;KIF5B;GRAP2;PSMD3;ITGAV;PRKACA;TRIM21;ITGA4;TAP2;UBE4A;HLA-C;CYBB;HLA-A;HLA-F;DYNLL1;RNF123;ZAP70;DYNC1LI2;BTK;PPIF;PSME2;EVL;LCP2;SEC22B;PPIA;ARF5;HLA-DQB1;PSMD12;SEC23A;PSMD11;CUL2;DAPP1;RASGRP2;PSMB10;RAP1B;PPP3R1;PSMB5;RNF213;INPP5D;PLCG2;CSK;CD14;LYN;DYNC1H1;YES1;SEC24A;TUBB4B;PSMB8;PTPRC…		R-HSA-389381;R-HSA-199169;R-HSA-202241;R-HSA-2130725;R-HSA-202245;R-HSA-202500;R-HSA-2130731;R-HSA-202248;R-HSA-2130478;R-HSA-939265;R-HSA-8863895;R-HSA-1168641;R-HSA-1168640;R-HSA-2130486;R-HSA-5690702;R-HSA-389919;R-HSA-5690701;R-HSA-198941;R-HSA-2076220;R-HSA-202534;R-HSA-198955;R-HSA-198958;R-HSA-8863914;R-HSA-202541;R-HSA-202291;R-HSA-389941;R-HSA-430135;R-HSA-202307;R-HSA-913996;R-HSA-89514…
yes	R-HSA-72706	GTP hydrolysis and joining of the 60S ribosomal subunit	23	122	0.00872488	2.41653e-05	0.00145089	3	3	0.000254496	9606	Homo sapiens	EIF4A1;EIF5B;RPS9;RPL21;RPS8;EIF1AX;RPL13A;RPL23A;RPS3A;RPL8;EIF2S1;RPL9;RPL7;EIF2S3;RPL27A;EIF3J;RPL36;RPL35;RPL26;RPL15;RPL19		R-HSA-72672;R-HSA-72619;R-HSA-72671
yes	R-HSA-198933	Immunoregulatory interactions between a Lymphoid and a non-Lymphoid cell	43	316	0.0225989	3.50619e-05	0.00192841	14	43	0.00364778	9606	Homo sapiens	IFITM1;FCGR3A;SELL;ITGA4;ITGB2;HLA-C;ICAM3;HLA-A;HLA-F;ICAM1		R-HSA-199043;R-HSA-199587;R-HSA-199169;R-HSA-199558;R-HSA-199046;R-HSA-198955;R-HSA-199050;R-HSA-198958;R-HSA-199161;R-HSA-199032;R-HSA-199576;R-HSA-199583;R-HSA-199518;R-HSA-198941
yes	R-HSA-156827	L13a-mediated translational silencing of Ceruloplasmin expression	22	120	0.00858185	5.38049e-05	0.00274405	3	3	0.000254496	9606	Homo sapiens	EIF4A1;RPS9;RPL21;RPS8;EIF1AX;RPL13A;RPL23A;RPS3A;RPL8;EIF2S1;RPL9;RPL7;EIF2S3;RPL27A;EIF3J;RPL36;RPL35;RPL26;RPL15;RPL19		R-HSA-156832;R-HSA-156823;R-HSA-156826
yes	R-HSA-376176	Signaling by ROBO receptors	33	235	0.0168061	0.000157294	0.00727318	17	60	0.00508992	9606	Homo sapiens	PSMD12;PSMD11;CUL2;RPL8;RPL9;PSMB10;RPL7;PSMD6;PSMB5;GPC1;PSMD3;NCK2;RPL36;RPL35;RPL15;PRKACA;RPL19;RPS9;RPL21;RPS8;RPL13A;RPL23A;RPS3A;MAGOHB;PSMB8;RPL27A;PSME2;EVL;RPL26		R-HSA-428518;R-HSA-428515;R-HSA-376140;R-HSA-9011300;R-HSA-9011289;R-HSA-428534;R-HSA-9010681;R-HSA-428535;R-HSA-9014652;R-HSA-428531;R-HSA-9011313;R-HSA-9010641;R-HSA-428511;R-HSA-9010643;R-HSA-9014610;R-HSA-8985812;R-HSA-9010646
yes	R-HSA-1799339	SRP-dependent cotranslational protein targeting to membrane	21	121	0.00865336	0.000164831	0.00727318	5	5	0.00042416	9606	Homo sapiens	RPS9;RPL21;RPS8;RPL13A;RPL23A;RPS3A;SRP14;RPL8;RPL9;SRP9;RPL7;SPCS2;RPL27A;SRPRA;RPL36;RPL35;RPL26;RPL15;RPL19		R-HSA-1799326;R-HSA-1799330;R-HSA-1799329;R-HSA-1799335;R-HSA-1799332
yes	R-HSA-422475	Axon guidance	65	583	0.0416935	0.0001653	0.00727318	116	297	0.0251951	9606	Homo sapiens	RPL8;RPL9;ARHGAP35;RPL7;PSMD6;TUBB3;PSMD3;NCK2;RPL36;RPL35;ITGAV;PLXNC1;PRKACA;EPHB2;SPTAN1;RPS9;MAP2K2;RPL21;RPS8;MMP2;ITGA2;GAB1;RPL13A;RPS3A;MMP9;VAV2;DOK1;CSNK2B;PSME2;EVL;RPL26;SPTBN4;PSMD12;PSMD11;ROCK2;CUL2;PSMB10;PSMB5;RRAS;GPC1;MYH14;RPL15;PDLIM7;MAPK3;RPL19;FARP2;LYN;YES1;RDX;MSN;RPL23A;ARPC4;LAMB1;TUBB4B;MAGOHB;PSMB8;PTPRC;DLG3;RPL27A;GRB2		R-HSA-3928633;R-HSA-3928632;R-HSA-3928639;R-HSA-3928627;R-HSA-419087;R-HSA-3928625;R-HSA-3928624;R-HSA-3928631;R-HSA-3928628;R-HSA-3928617;R-HSA-3928616;R-HSA-3928623;R-HSA-3928610;R-HSA-3928615;R-HSA-3928614;R-HSA-3928612;R-HSA-3928602;R-HSA-3928601;R-HSA-3928600;R-HSA-3928607;R-HSA-416546;R-HSA-109860;R-HSA-3928604;R-HSA-109862;R-HSA-3928595;R-HSA-3928594;R-HSA-416559;R-HSA-392751;R-HSA-3928592…
yes	R-HSA-72689	Formation of a pool of free 40S subunits	19	106	0.00758063	0.000222853	0.00923433	2	2	0.000169664	9606	Homo sapiens	RPS9;RPL21;RPS8;EIF1AX;RPL13A;RPL23A;RPS3A;RPL8;RPL9;RPL7;RPL27A;EIF3J;RPL36;RPL35;RPL26;RPL15;RPL19		R-HSA-72673;R-HSA-72676
yes	R-HSA-3371556	Cellular response to heat stress	22	133	0.00951155	0.000225227	0.00923433	15	29	0.00246013	9606	Homo sapiens	CAMK2D;ST13;HSPA12A;NUP93;DNAJB1;DNAJC2;BAG5;NUP85;RPA3;NUP62;SERPINH1;CAMK2G;CRYAB;HSPA1B;MAPK3		R-HSA-5251955;R-HSA-5251959;R-HSA-5333051;R-HSA-5082369;R-HSA-3371518;R-HSA-3371554;R-HSA-4793819;R-HSA-5251942;R-HSA-3371467;R-HSA-3371531;R-HSA-5082356;R-HSA-5252041;R-HSA-5082384;R-HSA-5082387;R-HSA-5252079
yes	R-HSA-9010553	Regulation of expression of SLITs and ROBOs	27	183	0.0130873	0.000285297	0.0114119	5	20	0.00169664	9606	Homo sapiens	PSMD12;PSMD11;CUL2;RPL8;RPL9;PSMB10;RPL7;PSMD6;PSMB5;PSMD3;RPL36;RPL35;RPL15;RPL19;RPS9;RPL21;RPS8;RPL13A;RPL23A;RPS3A;MAGOHB;PSMB8;RPL27A;PSME2;RPL26		R-HSA-9011289;R-HSA-9014652;R-HSA-9011313;R-HSA-9014610;R-HSA-9011300
yes	R-HSA-381426	Regulation of Insulin-like Growth Factor (IGF) transport and uptake by Insulin-like Growth Factor Binding Proteins (IGFBPs)	21	127	0.00908246	0.000310692	0.012117	4	14	0.00118765	9606	Homo sapiens	SERPINA1;SERPIND1;KLK1;MMP2;FUCA2;IGFBP2;TNC;LAMB1;LTBP1;DNAJC3;VCAN;RCN1;ALB;CALU;QSOX1;P4HB;TIMP1;APOL1;SCG2;CARS2		R-HSA-381412;R-HSA-8952289;R-HSA-381435;R-HSA-381466
yes	R-HSA-3371571	HSF1-dependent transactivation	13	59	0.00421941	0.00032639	0.0124028	5	8	0.000678656	9606	Homo sapiens	DNAJB1;CAMK2D;SERPINH1;CAMK2G;CRYAB;HSPA1B		R-HSA-3371554;R-HSA-5082356;R-HSA-5082369;R-HSA-5082384;R-HSA-5082387
yes	R-HSA-210990	PECAM1 interactions	6	14	0.00100122	0.000505308	0.0181911	7	7	0.000593824	9606	Homo sapiens	LYN;YES1;INPP5D;PECAM1;PTPN6;ITGAV		R-HSA-210291;R-HSA-210290;R-HSA-210304;R-HSA-210294;R-HSA-210277;R-HSA-210283;R-HSA-210285
yes	R-HSA-156902	Peptide chain elongation	17	99	0.00708003	0.000743254	0.0260139	4	5	0.00042416	9606	Homo sapiens	RPS9;RPL21;RPS8;RPL13A;RPL23A;RPS3A;RPL8;RPL9;RPL7;RPL27A;RPL36;RPL35;RPL26;RPL15;RPL19		R-HSA-156915;R-HSA-156912;R-HSA-156923;R-HSA-156907
yes	R-HSA-8957275	Post-translational protein phosphorylation	18	109	0.00779518	0.000818842	0.0278406	1	1	8.4832e-05	9606	Homo sapiens	SERPINA1;SERPIND1;FUCA2;TNC;LAMB1;LTBP1;DNAJC3;VCAN;RCN1;ALB;CALU;QSOX1;P4HB;TIMP1;APOL1;SCG2;CARS2		R-HSA-8952289
yes	R-HSA-975956	Nonsense Mediated Decay (NMD) independent of the Exon Junction Complex (EJC)	17	101	0.00722306	0.000920689	0.0303827	1	1	8.4832e-05	9606	Homo sapiens	RPS9;RPL21;RPS8;RPL13A;RPL23A;RPS3A;RPL8;RPL9;RPL7;RPL27A;RPL36;RPL35;RPL26;RPL15;RPL19		R-HSA-927789
yes	R-HSA-8875656	MET receptor recycling	5	11	0.00078667	0.00114003	0.0364809	2	2	0.000169664	9606	Homo sapiens	RAB4A;GAB1;GRB2;CRKL;ARF6		R-HSA-8875661;R-HSA-8875659
yes	R-HSA-163210	Formation of ATP by chemiosmotic coupling	7	23	0.00164485	0.00129798	0.0401743	3	3	0.000254496	9606	Homo sapiens	ATP5S;ATP5B;ATP5E;ATP5A1;ATP5D;ATP5J;ATP5O		R-HSA-164834;R-HSA-164832;R-HSA-164840
yes	R-HSA-1433559	Regulation of KIT signaling	6	18	0.00128728	0.00181085	0.0537205	5	8	0.000678656	9606	Homo sapiens	LYN;YES1;GRB2;PTPN6;CBL;PRKACA		R-HSA-1433508;R-HSA-205319;R-HSA-1433506;R-HSA-205306;R-HSA-205244
yes	R-HSA-3371568	Attenuation phase	10	47	0.00336122	0.00197172	0.0552083	3	5	0.00042416	9606	Homo sapiens	DNAJB1;SERPINH1;HSPA1B		R-HSA-3371554;R-HSA-5082369;R-HSA-5082384
yes	R-HSA-512988	Interleukin-3, Interleukin-5 and GM-CSF signaling	10	50	0.00357577	0.00305195	0.0824027	22	38	0.00322362	9606	Homo sapiens	LYN;STAT5A;YES1;INPP5D;GRB2;PTPN6;CBL;IL2RG;PRKACA;CRKL		R-HSA-879917;R-HSA-452102;R-HSA-912527;R-HSA-507937;R-HSA-913451;R-HSA-909738;R-HSA-879909;R-HSA-914022;R-HSA-921155;R-HSA-508247;R-HSA-453111;R-HSA-912734;R-HSA-913374;R-HSA-453104;R-HSA-879930;R-HSA-912629;R-HSA-912724;R-HSA-914036;R-HSA-912727;R-HSA-912790;R-HSA-913424;R-HSA-912627
yes	R-HSA-75205	Dissolution of Fibrin Clot	5	14	0.00100122	0.00321561	0.0842988	8	19	0.00161181	9606	Homo sapiens	ANXA2;SERPINF2;PLAUR;SERPINB8;S100A10		R-HSA-158982;R-HSA-159001;R-HSA-158750;R-HSA-158942;R-HSA-158959;R-HSA-159005;R-HSA-158925;R-HSA-158893
yes	R-HSA-2408557	Selenocysteine synthesis	17	116	0.00829579	0.0037802	0.0945051	2	7	0.000593824	9606	Homo sapiens	RPS9;RPL21;RPS8;RPL13A;RPL23A;RPS3A;RPL8;RPL9;RPL7;RPL27A;RPL36;RPL35;RPL26;RPL15;RPL19		R-HSA-2408529;R-HSA-5333615
yes	R-HSA-76002	Platelet activation, signaling and aggregation	33	293	0.020954	0.00544548	0.136137	75	114	0.00967085	9606	Homo sapiens	FAM49B;SERPINA1;STXBP3;RASGRP2;RAP1B;CLEC3B;GNG7;APOH;PSAP;PLCG2;CSK;QSOX1;TIMP1;FAM3C;PRKACA;MAPK3;LYN;CHID1;PTPN1;PRPF38B;SERPINF2;RHOG;GNG12;VAV2;APBB1IP;SCCPDH;GNAQ;ALB;PPIF;PECAM1;CALU;GRB2;LCP2;PTPN6;PPIA		R-HSA-443910;R-HSA-114689;R-HSA-392195;R-HSA-418176;R-HSA-443905;R-HSA-429441;R-HSA-354060;R-HSA-396941;R-HSA-428941;R-HSA-397835;R-HSA-392202;R-HSA-939265;R-HSA-429449;R-HSA-418581;R-HSA-481044;R-HSA-418579;R-HSA-418576;R-HSA-354066;R-HSA-5684801;R-HSA-354077;R-HSA-354073;R-HSA-350745;R-HSA-418200;R-HSA-5684169;R-HSA-354087;R-HSA-442273;R-HSA-114600;R-HSA-377644;R-HSA-437932;R-HSA-377641;R-HSA-3…
yes	R-HSA-2408522	Selenoamino acid metabolism	23	184	0.0131588	0.00588973	0.141353	10	33	0.00279946	9606	Homo sapiens	RPS9;NNMT;RPL21;RPS8;RPL13A;RPL23A;RPS3A;RPL8;HNMT;RPL9;PAPSS2;RPL7;NFS1;LARS;RPL27A;CTH;RPL36;RPL35;RPL26;RPL15;RPL19		R-HSA-2408544;R-HSA-2408529;R-HSA-2408546;R-HSA-2408540;R-HSA-2408524;R-HSA-2408525;R-HSA-2408543;R-HSA-2408537;R-HSA-5333615;R-HSA-2408539
yes	R-HSA-1500931	Cell-Cell communication	18	133	0.00951155	0.00650839	0.151002	26	60	0.00508992	9606	Homo sapiens	LAMB3;CTNND1;PARVA;IQGAP3;CDH11;PSAP;NCK2;SIRPA;GRB2;PTPN6;RSU1;SPTAN1;FERMT2;ARHGEF6;SKAP2		R-HSA-430341;R-HSA-446083;R-HSA-391168;R-HSA-451403;R-HSA-446089;R-HSA-373724;R-HSA-430311;R-HSA-210274;R-HSA-446372;R-HSA-391151;R-HSA-391150;R-HSA-391157;R-HSA-446391;R-HSA-391156;R-HSA-391158;R-HSA-532603;R-HSA-446322;R-HSA-391153;R-HSA-432946;R-HSA-391152;R-HSA-391155;R-HSA-451377;R-HSA-432956;R-HSA-446077;R-HSA-419002;R-HSA-419001
yes	R-HSA-8949613	Cristae formation	7	31	0.00221698	0.00656531	0.151002	1	2	0.000169664	9606	Homo sapiens	ATP5S;ATP5B;ATP5E;ATP5A1;ATP5D;ATP5J;ATP5O		R-HSA-8949580
yes	R-HSA-1433557	Signaling by SCF-KIT	9	50	0.00357577	0.00922211	0.212109	26	36	0.00305395	9606	Homo sapiens	LYN;STAT5A;YES1;GRAP2;GRB2;PTPN6;CBL;PRKACA;MMP9		R-HSA-1433428;R-HSA-205319;R-HSA-1433488;R-HSA-1562641;R-HSA-1433501;R-HSA-1433374;R-HSA-1433542;R-HSA-205205;R-HSA-1433418;R-HSA-1433456;R-HSA-205286;R-HSA-1470012;R-HSA-205289;R-HSA-1433471;R-HSA-1470010;R-HSA-1472121;R-HSA-1470009;R-HSA-205234;R-HSA-1433508;R-HSA-205238;R-HSA-1433506;R-HSA-205306;R-HSA-1433454;R-HSA-1433451;R-HSA-1433514;R-HSA-205244
yes	R-HSA-3371511	HSF1 activation	8	43	0.00307516	0.0114092	0.244715	1	7	0.000593824	9606	Homo sapiens	DNAJB1;RPA3;SERPINH1;HSPA1B		R-HSA-4793819
yes	R-HSA-2172127	DAP12 interactions	9	52	0.0037188	0.0116531	0.244715	15	33	0.00279946	9606	Homo sapiens	GRAP2;BTK;PLCG2;HLA-C;SIRPA;GRB2;LCP2;VAV2		R-HSA-2424484;R-HSA-2424485;R-HSA-210274;R-HSA-2424486;R-HSA-2424487;R-HSA-2424481;R-HSA-210309;R-HSA-2272753;R-HSA-2396599;R-HSA-2396561;R-HSA-2396594;R-HSA-2424476;R-HSA-2272795;R-HSA-2424477;R-HSA-2396606
yes	R-HSA-5610780	Degradation of GLI1 by the proteasome	10	62	0.00443396	0.0127277	0.254555	3	6	0.000508992	9606	Homo sapiens	PSMD12;PSMD6;PSMD11;PSMB5;PSMD3;PSME2;PRKACA;PSMB10;PSMB8		R-HSA-5610741;R-HSA-5610758;R-HSA-5610760
yes	R-HSA-5626467	RHO GTPases activate IQGAPs	7	36	0.00257455	0.0139879	0.265769	5	5	0.00042416	9606	Homo sapiens	CLIP1;TUBB3;TUBB4B;SCG2;IQGAP3		R-HSA-5626549;R-HSA-5626469;R-HSA-5672304;R-HSA-5626507;R-HSA-5672329
yes	R-HSA-169911	Regulation of Apoptosis	9	54	0.00386183	0.0145335	0.267842	2	5	0.00042416	9606	Homo sapiens	PSMD12;PSMD6;PSMD11;PSMB5;OPA1;PSMD3;PSME2;PSMB10;PSMB8		R-HSA-211715;R-HSA-8867344
yes	R-HSA-202403	TCR signaling	18	146	0.0104413	0.0154877	0.278779	30	52	0.00441127	9606	Homo sapiens	PSMD12;PSMD11;PSMB10;PSMB8;IKBKB;ZAP70;PSMD6;PTPRC;PSMB5;INPP5D;GRAP2;PSMD3;HLA-DRA;PSME2;EVL;CSK;LCP2;HLA-DQB1		R-HSA-202307;R-HSA-202241;R-HSA-202375;R-HSA-202245;R-HSA-202500;R-HSA-8855375;R-HSA-202248;R-HSA-8855381;R-HSA-202325;R-HSA-202331;R-HSA-213407;R-HSA-430183;R-HSA-430180;R-HSA-202214;R-HSA-202534;R-HSA-430190;R-HSA-202344;R-HSA-202216;R-HSA-202541;R-HSA-8852200;R-HSA-202291;R-HSA-430135;R-HSA-202165;R-HSA-5607724;R-HSA-202233;R-HSA-202168;R-HSA-202174;R-HSA-203774;R-HSA-202237;R-HSA-430201
yes	R-HSA-450408	AUF1 (hnRNP D0) binds and destabilizes mRNA	9	56	0.00400486	0.0179077	0.322338	3	4	0.000339328	9606	Homo sapiens	PSMD12;PSMD6;PSMD11;PSMB5;PSMD3;PSME2;HSPA1B;PSMB10;PSMB8		R-HSA-450551;R-HSA-450580;R-HSA-450466
yes	R-HSA-2022857	Keratan sulfate degradation	5	22	0.00157334	0.0197375	0.335538	5	6	0.000508992	9606	Homo sapiens	GALNS;GLB1;HEXA;OGN		R-HSA-2046239;R-HSA-1630304;R-HSA-1793217;R-HSA-1630306;R-HSA-1638053
yes	R-HSA-373760	L1CAM interactions	16	130	0.009297	0.0218432	0.371335	18	54	0.00458093	9606	Homo sapiens	SPTBN4;MAP2K2;ITGA2;RDX;MSN;LAMB1;TUBB4B;VAV2;DLG3;TUBB3;CSNK2B;ITGAV;EPHB2;SPTAN1;MAPK3		R-HSA-376134;R-HSA-443778;R-HSA-109860;R-HSA-443779;R-HSA-445088;R-HSA-109862;R-HSA-445089;R-HSA-445071;R-HSA-392751;R-HSA-373739;R-HSA-445064;R-HSA-443817;R-HSA-374677;R-HSA-445077;R-HSA-392752;R-HSA-445085;R-HSA-374686;R-HSA-374680
yes	R-HSA-1445148	Translocation of SLC2A4 (GLUT4) to the plasma membrane	11	79	0.00564972	0.0243335	0.400206	9	15	0.00127248	9606	Homo sapiens	RAB4A;RALA;STXBP3;TUBB3;PRKAG1;SFN;TUBB4B;VAMP2;EXOC1		R-HSA-1449574;R-HSA-2316352;R-HSA-1458485;R-HSA-1454689;R-HSA-2316347;R-HSA-1445149;R-HSA-2255342;R-HSA-1454699;R-HSA-2316349
yes	R-HSA-6785807	Interleukin-4 and Interleukin-13 signaling	23	211	0.0150898	0.0250129	0.400206	13	46	0.00390227	9606	Homo sapiens	ITGAM;MAOA;MMP2;ITGB2;ALOX15;FSCN1;LCN2;ITGAX;TIMP1;IL2RG;MMP9;ICAM1		R-HSA-6790022;R-HSA-6789615;R-HSA-6786095;R-HSA-6786092;R-HSA-6786124;R-HSA-6786058;R-HSA-6797271;R-HSA-451895;R-HSA-6797269;R-HSA-6786096;R-HSA-6788346;R-HSA-6790041;R-HSA-6786072
yes	R-HSA-211733	Regulation of activated PAK-2p34 by proteasome mediated degradation	8	50	0.00357577	0.0253078	0.404924	1	2	0.000169664	9606	Homo sapiens	PSMD12;PSMD6;PSMD11;PSMB5;PSMD3;PSME2;PSMB10;PSMB8		R-HSA-211715
yes	R-HSA-76005	Response to elevated platelet cytosolic Ca2+	17	144	0.0102982	0.0261428	0.409701	9	14	0.00118765	9606	Homo sapiens	CHID1;FAM49B;PRPF38B;SERPINA1;STXBP3;SERPINF2;CLEC3B;SCCPDH;APOH;ALB;PSAP;PPIF;PECAM1;CALU;QSOX1;TIMP1;FAM3C;PRKACA;PPIA		R-HSA-482775;R-HSA-481044;R-HSA-481009;R-HSA-481007;R-HSA-114553;R-HSA-351341;R-HSA-114683;R-HSA-350745;R-HSA-114684
yes	R-HSA-3371497	HSP90 chaperone cycle for steroid hormone receptors (SHR)	10	70	0.00500608	0.0265641	0.409701	9	12	0.00101798	9606	Homo sapiens	DNAJB1;DYNC1H1;DYNC1LI2;TUBB3;DNAJA2;TUBB4B;DYNLL1;HSPA1B		R-HSA-5618085;R-HSA-3371590;R-HSA-5618080;R-HSA-5618098;R-HSA-5618110;R-HSA-5618105;R-HSA-3371503;R-HSA-3371422;R-HSA-5618107
yes	R-HSA-1234176	Oxygen-dependent proline hydroxylation of Hypoxia-inducible Factor Alpha	10	70	0.00500608	0.0265641	0.409701	9	12	0.00101798	9606	Homo sapiens	EGLN1;PSMD12;PSMD6;PSMD11;PSMB5;CUL2;PSMD3;PSME2;PSMB10;PSMB8		R-HSA-1234163;R-HSA-1234179;R-HSA-1234177;R-HSA-1234183;R-HSA-1234169;R-HSA-1234159;R-HSA-1234175;R-HSA-1234172;R-HSA-1234173
yes	R-HSA-912631	Regulation of signaling by CBL	5	24	0.00171637	0.0273134	0.409701	7	7	0.000593824	9606	Homo sapiens	LYN;YES1;GRB2;CBL;CRKL		R-HSA-879917;R-HSA-912734;R-HSA-912629;R-HSA-912724;R-HSA-912727;R-HSA-912790;R-HSA-912627
yes	R-HSA-5676590	NIK-->noncanonical NF-kB signaling	9	61	0.00436244	0.0287807	0.43171	6	9	0.000763488	9606	Homo sapiens	PSMD12;PSMD6;PSMD11;PSMB5;PSMD3;PSME2;PSMB10;PSMB8;NFKB2		R-HSA-5607731;R-HSA-5607741;R-HSA-5607725;R-HSA-5607726;R-HSA-5607720;R-HSA-5607723
yes	R-HSA-350562	Regulation of ornithine decarboxylase (ODC)	8	52	0.0037188	0.0308278	0.439621	1	4	0.000339328	9606	Homo sapiens	PSMD12;PSMD6;PSMD11;PSMB5;PSMD3;PSME2;PSMB10;PSMB8		R-HSA-353125
yes	R-HSA-187577	SCF(Skp2)-mediated degradation of p27/p21	9	62	0.00443396	0.0314122	0.439621	6	7	0.000593824	9606	Homo sapiens	PSMD12;PSMD6;PSMD11;PSMB5;CDK2;PSMD3;PSME2;PSMB10;PSMB8		R-HSA-187552;R-HSA-187520;R-HSA-8848436;R-HSA-187574;R-HSA-187575;R-HSA-8848414
yes	R-HSA-445144	Signal transduction by L1	5	25	0.00178789	0.031708	0.439621	6	11	0.000933152	9606	Homo sapiens	MAP2K2;CSNK2B;ITGAV;MAPK3;VAV2		R-HSA-109860;R-HSA-392752;R-HSA-109862;R-HSA-445085;R-HSA-374686;R-HSA-445064
yes	R-HSA-8853659	RET signaling	7	43	0.00307516	0.0324243	0.439621	10	24	0.00203597	9606	Homo sapiens	DOK1;GAB1;GRB2;PRKACA;PDLIM7		R-HSA-8853734;R-HSA-8855508;R-HSA-8854899;R-HSA-8854897;R-HSA-8855617;R-HSA-8853793;R-HSA-8853774;R-HSA-8854908;R-HSA-8855915;R-HSA-8854905
yes	R-HSA-9006335	Signaling by Erythropoietin	6	34	0.00243152	0.03305	0.439621	24	24	0.00203597	9606	Homo sapiens	LYN;STAT5A;GAB1;PLCG2;GRB2;CRKL		R-HSA-9027273;R-HSA-9027272;R-HSA-9027275;R-HSA-9012651;R-HSA-9027274;R-HSA-9012650;R-HSA-9027373;R-HSA-9012654;R-HSA-9027425;R-HSA-9029155;R-HSA-9029158;R-HSA-9021627;R-HSA-9029149;R-HSA-9006332;R-HSA-9029151;R-HSA-9029150;R-HSA-9032478;R-HSA-9027281;R-HSA-9012657;R-HSA-9027280;R-HSA-9024723;R-HSA-9006323;R-HSA-9006325;R-HSA-9024726
yes	R-HSA-68949	Orc1 removal from chromatin	10	73	0.00522063	0.033817	0.439621	2	4	0.000339328	9606	Homo sapiens	PSMD12;PSMD6;PSMD11;PSMB5;CDK2;PSMD3;PSME2;MCM5;PSMB10;PSMB8		R-HSA-68944;R-HSA-68948
yes	R-HSA-180534	Vpu mediated degradation of CD4	8	53	0.00379032	0.0338753	0.440379	1	5	0.00042416	9606	Homo sapiens	PSMD12;PSMD6;PSMD11;PSMB5;PSMD3;PSME2;PSMB10;PSMB8		R-HSA-180573
yes	R-HSA-8948751	Regulation of PTEN stability and activity	10	74	0.00529214	0.0365151	0.445452	3	13	0.00110282	9606	Homo sapiens	PSMD12;PSMD6;PSMD11;PSMB5;NEDD4;CSNK2B;PSMD3;PSME2;PSMB10;PSMB8		R-HSA-8850945;R-HSA-8850992;R-HSA-6807134
yes	R-HSA-5687128	MAPK6/MAPK4 signaling	13	106	0.00758063	0.0369416	0.445452	7	40	0.00339328	9606	Homo sapiens	DNAJB1;MOV10;PSMD12;PSMD6;PSMD11;PSMB5;MMP2;PSMD3;PSME2;PRKACA;PSMB10;PSMB8		R-HSA-5690245;R-HSA-5687088;R-HSA-5687103;R-HSA-5690250;R-HSA-5687099;R-HSA-5687112;R-HSA-5687113
yes	R-HSA-69229	Ubiquitin-dependent degradation of Cyclin D1	8	54	0.00386183	0.037121	0.445452	1	5	0.00042416	9606	Homo sapiens	PSMD12;PSMD6;PSMD11;PSMB5;PSMD3;PSME2;PSMB10;PSMB8		R-HSA-75825
yes	R-HSA-349425	Autodegradation of the E3 ubiquitin ligase COP1	8	54	0.00386183	0.037121	0.445452	1	5	0.00042416	9606	Homo sapiens	PSMD12;PSMD6;PSMD11;PSMB5;PSMD3;PSME2;PSMB10;PSMB8		R-HSA-264458
yes	R-HSA-2424491	DAP12 signaling	6	35	0.00250304	0.0371806	0.446167	11	17	0.00144214	9606	Homo sapiens	GRAP2;BTK;PLCG2;GRB2;LCP2;VAV2		R-HSA-2424484;R-HSA-2424485;R-HSA-2424486;R-HSA-2424487;R-HSA-2396599;R-HSA-2424481;R-HSA-2396561;R-HSA-2396594;R-HSA-2424476;R-HSA-2424477;R-HSA-2396606
yes	R-HSA-195258	RHO GTPase Effectors	31	316	0.0225989	0.0372281	0.446262	42	107	0.00907703	9606	Homo sapiens	NCF1;NCF2;ROCK2;NCF4;IQGAP3;NUP85;TUBB3;KIF5B;MYH14;SFN;WASF2;MAPK3;DYNC1H1;PPP1R12A;RCC2;RHOG;CYBB;ARPC4;TUBB4B;DYNLL1;DIAPH1;CLIP1;DYNC1LI2;BTK;PKN2;GRB2;EVL;SCG2;MAD2L1		R-HSA-5666070;R-HSA-5668629;R-HSA-2029469;R-HSA-5218827;R-HSA-2029466;R-HSA-5623632;R-HSA-5668947;R-HSA-5672083;R-HSA-5666129;R-HSA-2029465;R-HSA-75016;R-HSA-419087;R-HSA-5671772;R-HSA-419083;R-HSA-5668932;R-HSA-5665989;R-HSA-5623622;R-HSA-5218841;R-HSA-2197691;R-HSA-2197690;R-HSA-5626507;R-HSA-5672329;R-HSA-5626549;R-HSA-2197698;R-HSA-5668978;R-HSA-5666160;R-HSA-5672304;R-HSA-5623667;R-HSA-44259…
yes	R-HSA-8875878	MET promotes cell motility	7	45	0.00321819	0.0397558	0.446262	6	12	0.00101798	9606	Homo sapiens	RAP1B;LAMB3;ITGA2;GAB1;GRB2;LAMB1;CRKL		R-HSA-8875591;R-HSA-8875558;R-HSA-8875540;R-HSA-8875568;R-HSA-8874079;R-HSA-8875576
yes	R-HSA-8854050	FBXL7 down-regulates AURKA during mitotic entry and in early mitosis	8	55	0.00393335	0.0405693	0.446262	2	6	0.000508992	9606	Homo sapiens	PSMD12;PSMD6;PSMD11;PSMB5;PSMD3;PSME2;PSMB10;PSMB8		R-HSA-8854071;R-HSA-8854044
yes	R-HSA-174113	SCF-beta-TrCP mediated degradation of Emi1	8	55	0.00393335	0.0405693	0.446262	1	3	0.000254496	9606	Homo sapiens	PSMD12;PSMD6;PSMD11;PSMB5;PSMD3;PSME2;PSMB10;PSMB8		R-HSA-174203
yes	R-HSA-69613	p53-Independent G1/S DNA damage checkpoint	8	55	0.00393335	0.0405693	0.446262	1	5	0.00042416	9606	Homo sapiens	PSMD12;PSMD6;PSMD11;PSMB5;PSMD3;PSME2;PSMB10;PSMB8		R-HSA-69600
yes	R-HSA-69610	p53-Independent DNA Damage Response	8	55	0.00393335	0.0405693	0.446262	1	5	0.00042416	9606	Homo sapiens	PSMD12;PSMD6;PSMD11;PSMB5;PSMD3;PSME2;PSMB10;PSMB8		R-HSA-69600
yes	R-HSA-216083	Integrin cell surface interactions	11	86	0.00615033	0.0407237	0.447961	36	54	0.00458093	9606	Homo sapiens	COL18A1;ITGAM;ITGA4;ITGA2;ITGB2;TNC;PECAM1;ITGAX;ICAM3;ITGAV;ICAM1		R-HSA-114563;R-HSA-2473511;R-HSA-210304;R-HSA-216064;R-HSA-216069;R-HSA-216068;R-HSA-199050;R-HSA-2467436;R-HSA-265423;R-HSA-216076;R-HSA-4084910;R-HSA-216082;R-HSA-265429;R-HSA-202706;R-HSA-202704;R-HSA-2752125;R-HSA-265425;R-HSA-265426;R-HSA-265427;R-HSA-202718;R-HSA-198941;R-HSA-2752118;R-HSA-4085087;R-HSA-4088220;R-HSA-202727;R-HSA-4088218;R-HSA-4085083;R-HSA-216040;R-HSA-2327695;R-HSA-216050…
yes	R-HSA-5607761	Dectin-1 mediated noncanonical NF-kB signaling	9	66	0.00472002	0.0436042	0.461324	7	9	0.000763488	9606	Homo sapiens	PSMD12;PSMD6;PSMD11;PSMB5;PSMD3;PSME2;PSMB10;PSMB8;NFKB2		R-HSA-5660965;R-HSA-5607731;R-HSA-5607741;R-HSA-5607725;R-HSA-5607726;R-HSA-5607720;R-HSA-5607723
yes	R-HSA-180585	Vif-mediated degradation of APOBEC3G	8	56	0.00400486	0.0442243	0.461324	1	4	0.000339328	9606	Homo sapiens	PSMD12;PSMD6;PSMD11;PSMB5;PSMD3;PSME2;PSMB10;PSMB8		R-HSA-180603
yes	R-HSA-5678895	Defective CFTR causes cystic fibrosis	9	67	0.00479153	0.0470864	0.470864	4	7	0.000593824	9606	Homo sapiens	PSMD12;PSMD6;PSMD11;PSMB5;INPP5D;PSMD3;PSME2;PSMB10;PSMB8		R-HSA-8866854;R-HSA-8866858;R-HSA-8866857;R-HSA-8866856
yes	R-HSA-4641258	Degradation of DVL	8	57	0.00407638	0.0480895	0.480895	2	7	0.000593824	9606	Homo sapiens	PSMD12;PSMD6;PSMD11;PSMB5;PSMD3;PSME2;PSMB10;PSMB8		R-HSA-1504193;R-HSA-4641260
yes	R-HSA-4641257	Degradation of AXIN	8	57	0.00407638	0.0480895	0.480895	2	8	0.000678656	9606	Homo sapiens	PSMD12;PSMD6;PSMD11;PSMB5;PSMD3;PSME2;PSMB10;PSMB8		R-HSA-3640874;R-HSA-4641256
yes	R-HSA-9604323	Negative regulation of NOTCH4 signaling	8	57	0.00407638	0.0480895	0.480895	1	6	0.000508992	9606	Homo sapiens	PSMD12;PSMD6;PSMD11;PSMB5;PSMD3;PSME2;PSMB10;PSMB8		R-HSA-9604642
yes	R-HSA-8941858	Regulation of RUNX3 expression and activity	8	57	0.00407638	0.0480895	0.480895	1	9	0.000763488	9606	Homo sapiens	PSMD12;PSMD6;PSMD11;PSMB5;PSMD3;PSME2;PSMB10;PSMB8		R-HSA-8952408
no	R-HSA-1236974	ER-Phagosome pathway	49	164	0.0117285	1.11022e-16	1.69864e-14	9	10	0.00084832	9606	Homo sapiens	PSMD12;PSMD11;TAP2;HLA-C;HLA-A;HLA-F;PSMB10;PSMB8;IKBKB;PSMD6;PSMB5;PSMD3;BTK;PSME2;CD14;SEC22B		R-HSA-8863895;R-HSA-8863973;R-HSA-8951595;R-HSA-1236935;R-HSA-8863858;R-HSA-1236965;R-HSA-1236949;R-HSA-1236971;R-HSA-8863914
no	R-HSA-1236975	Antigen processing-Cross presentation	54	186	0.0133019	1.11022e-16	1.69864e-14	16	23	0.00195114	9606	Homo sapiens	PSMD12;PSMD11;NCF1;NCF2;NCF4;TAP2;HLA-C;CYBB;HLA-A;HLA-F;PSMB10;PSMB8;IKBKB;PSMD6;PSMB5;PSMD3;BTK;PSME2;ITGAV;CD14;SEC22B		R-HSA-8863973;R-HSA-8951595;R-HSA-1236949;R-HSA-1236954;R-HSA-1236958;R-HSA-8863914;R-HSA-1236956;R-HSA-8863895;R-HSA-1236935;R-HSA-1236967;R-HSA-8863858;R-HSA-1236964;R-HSA-1236965;R-HSA-1236970;R-HSA-1236971;R-HSA-1236943
no	R-HSA-877300	Interferon gamma signaling	65	250	0.0178789	1.11022e-16	1.69864e-14	5	15	0.00127248	9606	Homo sapiens	PTPN1;CAMK2D;HLA-C;HLA-A;HLA-F;IFI30;ICAM1;OAS3;TRIM2;HLA-DRA;TRIM26;PTPN6;GBP1;TRIM21;CAMK2G;GBP4;IRF9;HLA-DQB1		R-HSA-877308;R-HSA-873918;R-HSA-1031716;R-HSA-909552;R-HSA-1031713
no	R-HSA-913531	Interferon Signaling	93	392	0.028034	1.11022e-16	1.69864e-14	30	66	0.00559891	9606	Homo sapiens	EIF4A1;IFITM1;CAMK2D;UBE2L6;IFI35;IFIT1;IFI30;IFIT3;IFIT2;ICAM1;NUP85;TRIM2;NUP62;TRIM26;GBP1;TRIM21;CAMK2G;GBP4;MAPK3;PTPN1;DDX58;MX2;MX1;HLA-C;EIF2AK2;HLA-A;HLA-F;PSMB8;BST2;NUP93;PDE12;OAS3;NEDD4;HLA-DRA;PTPN6;IRF9;HLA-DQB1		R-HSA-8985153;R-HSA-8985091;R-HSA-8985157;R-HSA-997314;R-HSA-909725;R-HSA-909726;R-HSA-909721;R-HSA-9009950;R-HSA-1015702;R-HSA-1015699;R-HSA-1678841;R-HSA-1169395;R-HSA-1678843;R-HSA-1169394;R-HSA-1678842;R-HSA-1169399;R-HSA-1169398;R-HSA-1169403;R-HSA-1176059;R-HSA-8985123;R-HSA-1031716;R-HSA-1169402;R-HSA-1169405;R-HSA-1169404;R-HSA-1031713;R-HSA-1169406;R-HSA-997311;R-HSA-877308;R-HSA-873918;…
no	R-HSA-5389840	Mitochondrial translation elongation	27	94	0.00672245	1.37768e-09	1.58434e-07	7	8	0.000678656	9606	Homo sapiens	MRPS17;MRPS36;MRPL19;MRPL39;MRPL17;MRPL57;MRPL11;MRPL20;MRPL3;MRPL2;MRPL40;MRPL1;MRPS28;GADD45GIP1;TSFM;MRPS26;MRPL49;MRPS21;MRPL47;MRPL24;MRPL43;MRPL22;MRPL44;MRPL53;MRPL51		R-HSA-5389842;R-HSA-5389857;R-HSA-5419268;R-HSA-5419269;R-HSA-5389848;R-HSA-5419279;R-HSA-5419261
no	R-HSA-5419276	Mitochondrial translation termination	26	94	0.00672245	5.88609e-09	6.23926e-07	5	5	0.00042416	9606	Homo sapiens	MRPS28;GADD45GIP1;MRPS17;MRPS26;MRPS36;MRPL19;MRPL49;MRPS21;MRPL39;MRPL17;MRPL47;MRPL57;MRPL24;MRPL43;MRPL22;MRPL11;MRPL44;MRPL3;MRPL20;MRPL53;MRPL2;MRPL1;MRPL51;MRPL40		R-HSA-5419264;R-HSA-5419281;R-HSA-5419271;R-HSA-5419273;R-HSA-5419277
no	R-HSA-5368287	Mitochondrial translation	27	102	0.00729457	7.44345e-09	7.29458e-07	15	17	0.00144214	9606	Homo sapiens	MRPS17;MRPS36;MRPL19;MRPL39;MRPL17;MRPL57;MRPL11;MRPL20;MRPL3;MRPL2;MRPL40;MRPL1;MRPS28;GADD45GIP1;TSFM;MRPS26;MRPL49;MRPS21;MRPL47;MRPL24;MRPL43;MRPL22;MRPL44;MRPL53;MRPL51		R-HSA-5389842;R-HSA-5419281;R-HSA-5368279;R-HSA-5389848;R-HSA-5389849;R-HSA-5419261;R-HSA-5419264;R-HSA-5389857;R-HSA-5419271;R-HSA-5419268;R-HSA-5419269;R-HSA-5419273;R-HSA-5419279;R-HSA-5389839;R-HSA-5419277
no	R-HSA-5368286	Mitochondrial translation initiation	26	96	0.00686548	8.93979e-09	8.22461e-07	3	4	0.000339328	9606	Homo sapiens	MRPS28;GADD45GIP1;MRPS17;MRPS26;MRPS36;MRPL19;MRPL49;MRPS21;MRPL39;MRPL17;MRPL47;MRPL57;MRPL24;MRPL43;MRPL22;MRPL11;MRPL44;MRPL3;MRPL20;MRPL53;MRPL2;MRPL1;MRPL51;MRPL40		R-HSA-5368279;R-HSA-5389849;R-HSA-5389839
no	R-HSA-983169	Class I MHC mediated antigen processing & presentation	66	464	0.0331832	6.3885e-08	5.49411e-06	37	48	0.00407194	9606	Homo sapiens	PSMD12;SEC23A;PSMD11;NCF1;NCF2;CUL2;NCF4;UBE2L6;PSMB10;UBE2L3;IKBKB;PSMD6;PSMB5;RNF114;RNF213;PSMD3;ITGAV;CD14;TRIM21;SEC24A;TAP2;UBE4A;HLA-C;CYBB;HLA-A;HLA-F;PSMB8;RNF123;NEDD4;BTK;PSME2;SEC22B;SEC24D		R-HSA-8951499;R-HSA-1236949;R-HSA-1236954;R-HSA-203979;R-HSA-983427;R-HSA-1236958;R-HSA-983426;R-HSA-983425;R-HSA-1236956;R-HSA-983424;R-HSA-8863895;R-HSA-1236935;R-HSA-1236943;R-HSA-983150;R-HSA-8863973;R-HSA-983148;R-HSA-8951595;R-HSA-983147;R-HSA-983146;R-HSA-983145;R-HSA-983144;R-HSA-983142;R-HSA-983140;R-HSA-983138;R-HSA-8863914;R-HSA-983422;R-HSA-983421;R-HSA-1236967;R-HSA-8863858;R-HSA-123…
no	R-HSA-9020591	Interleukin-12 signaling	20	85	0.00607881	3.65024e-06	0.000262818	12	56	0.00475059	9606	Homo sapiens	RAP1B;RALA;CA1;HNRNPDL;ANXA2;PPIF;MSN;PSME2;P4HB;LCP1;PPIA;ARF5		R-HSA-8950456;R-HSA-8950328;R-HSA-8950426;R-HSA-8950218;R-HSA-8950684;R-HSA-8950173;R-HSA-8950623;R-HSA-8950480;R-HSA-8950113;R-HSA-8950225;R-HSA-8950260;R-HSA-8950533
no	R-HSA-447115	Interleukin-12 family signaling	20	97	0.00693699	2.37731e-05	0.00145089	13	114	0.00967085	9606	Homo sapiens	RAP1B;RALA;CA1;HNRNPDL;ANXA2;PPIF;MSN;PSME2;P4HB;LCP1;PPIA;ARF5		R-HSA-8950218;R-HSA-8950113;R-HSA-8950533;R-HSA-8950183;R-HSA-8950456;R-HSA-8950328;R-HSA-8950426;R-HSA-8950684;R-HSA-8950173;R-HSA-8950623;R-HSA-8950480;R-HSA-8950225;R-HSA-8950260
no	R-HSA-72613	Eukaryotic Translation Initiation	24	131	0.00936852	2.54542e-05	0.00145089	20	21	0.00178147	9606	Homo sapiens	EIF2B4;EIF4A1;EIF5B;RPS9;RPL21;RPS8;EIF1AX;RPL13A;RPL23A;RPS3A;RPL8;EIF2S1;RPL9;RPL7;EIF2S3;RPL27A;EIF3J;RPL36;RPL35;RPL26;RPL15;RPL19		R-HSA-72673;R-HSA-72672;R-HSA-156832;R-HSA-72676;R-HSA-72647;R-HSA-72619;R-HSA-156808;R-HSA-72621;R-HSA-72691;R-HSA-72722;R-HSA-156823;R-HSA-72663;R-HSA-72631;R-HSA-156826;R-HSA-72697;R-HSA-72635;R-HSA-157849;R-HSA-72669;R-HSA-72671;R-HSA-72670
no	R-HSA-72737	Cap-dependent Translation Initiation	24	131	0.00936852	2.54542e-05	0.00145089	17	18	0.00152698	9606	Homo sapiens	EIF2B4;EIF4A1;EIF5B;RPS9;RPL21;RPS8;EIF1AX;RPL13A;RPL23A;RPS3A;RPL8;EIF2S1;RPL9;RPL7;EIF2S3;RPL27A;EIF3J;RPL36;RPL35;RPL26;RPL15;RPL19		R-HSA-72673;R-HSA-72672;R-HSA-72676;R-HSA-72647;R-HSA-72619;R-HSA-156808;R-HSA-72621;R-HSA-72691;R-HSA-72722;R-HSA-72663;R-HSA-72631;R-HSA-72697;R-HSA-72635;R-HSA-157849;R-HSA-72669;R-HSA-72671;R-HSA-72670
no	R-HSA-391160	Signal regulatory protein family interactions	8	18	0.00128728	4.77119e-05	0.00252873	10	10	0.00084832	9606	Homo sapiens	PSAP;SIRPA;GRB2;PTPN6;SKAP2		R-HSA-391157;R-HSA-391156;R-HSA-210274;R-HSA-391158;R-HSA-391153;R-HSA-391152;R-HSA-391168;R-HSA-391155;R-HSA-391151;R-HSA-391150
no	R-HSA-449147	Signaling by Interleukins	70	640	0.0457699	0.000161873	0.00727318	127	491	0.0416525	9606	Homo sapiens	ITGAM;ITGB2;CRKL;ICAM1;IKBKB;PSMD6;CA1;PSMD3;ITGAX;TIMP1;PRKACA;ANXA2;MMP2;RPL13A;MMP9;SIGIRR;FSCN1;PPIF;PSME2;LCP1;PPIA;S100A9;VAMP2;ARF5;RALA;PSMD12;PSMD11;MAOA;ALOX15;IL2RG;CBL;PSMB10;RAP1B;PSMB5;HNRNPDL;INPP5D;S100A12;MAPK3;STAT5A;LYN;YES1;MSN;PSMB8;NFKB2;LCN2;PTPN6;GRB2;PTPN7;P4HB		R-HSA-452102;R-HSA-452100;R-HSA-452097;R-HSA-8983425;R-HSA-450063;R-HSA-8983424;R-HSA-452108;R-HSA-8987266;R-HSA-8985988;R-HSA-8987033;R-HSA-8950426;R-HSA-450325;R-HSA-8950684;R-HSA-199959;R-HSA-8950173;R-HSA-203797;R-HSA-8865693;R-HSA-452122;R-HSA-913424;R-HSA-8963734;R-HSA-879917;R-HSA-507937;R-HSA-913451;R-HSA-879909;R-HSA-6786124;R-HSA-8950183;R-HSA-8950456;R-HSA-8937656;R-HSA-451895;R-HSA-90…
no	R-HSA-3371453	Regulation of HSF1-mediated heat shock response	19	111	0.00793821	0.00038954	0.014413	9	14	0.00118765	9606	Homo sapiens	NUP93;DNAJB1;DNAJC2;BAG5;ST13;NUP85;RPA3;NUP62;SERPINH1;HSPA12A;HSPA1B;MAPK3		R-HSA-5251955;R-HSA-5251942;R-HSA-5251959;R-HSA-3371467;R-HSA-3371531;R-HSA-5252041;R-HSA-5333051;R-HSA-3371518;R-HSA-5252079
no	R-HSA-156842	Eukaryotic Translation Elongation	17	104	0.0074376	0.00125387	0.0401239	4	9	0.000763488	9606	Homo sapiens	RPS9;RPL21;RPS8;RPL13A;RPL23A;RPS3A;RPL8;RPL9;RPL7;RPL27A;RPL36;RPL35;RPL26;RPL15;RPL19		R-HSA-156915;R-HSA-156912;R-HSA-156923;R-HSA-156907
no	R-HSA-192823	Viral mRNA Translation	18	114	0.00815276	0.00133914	0.0401743	2	2	0.000169664	9606	Homo sapiens	RPS9;RPL21;RPS8;RPL13A;RPL23A;RPS3A;RPL8;RPL9;RPL7;DNAJC3;RPL27A;RPL36;RPL35;RPL26;RPL15;RPL19		R-HSA-192704;R-HSA-192841
no	R-HSA-72764	Eukaryotic Translation Termination	17	108	0.00772366	0.00185243	0.0537205	3	5	0.00042416	9606	Homo sapiens	RPS9;RPL21;RPS8;RPL13A;RPL23A;RPS3A;RPL8;RPL9;RPL7;RPL27A;RPL36;RPL35;RPL26;RPL15;RPL19		R-HSA-141671;R-HSA-141691;R-HSA-141673
no	R-HSA-1236973	Cross-presentation of particulate exogenous antigens (phagosomes)	5	13	0.0009297	0.00234821	0.0657499	3	3	0.000254496	9606	Homo sapiens	NCF1;NCF2;NCF4;CYBB;ITGAV		R-HSA-1236967;R-HSA-1236958;R-HSA-1236956
no	R-HSA-927802	Nonsense-Mediated Decay (NMD)	18	124	0.00886791	0.00324226	0.0842988	5	6	0.000508992	9606	Homo sapiens	RPS9;RPL21;RPS8;RPL13A;RPL23A;RPS3A;RPL8;MAGOHB;RPL9;RPL7;RPL27A;RPL36;RPL35;RPL26;RPL15;RPL19		R-HSA-927836;R-HSA-927789;R-HSA-927832;R-HSA-927813;R-HSA-927889
no	R-HSA-975957	Nonsense Mediated Decay (NMD) enhanced by the Exon Junction Complex (EJC)	18	124	0.00886791	0.00324226	0.0842988	4	5	0.00042416	9606	Homo sapiens	RPS9;RPL21;RPS8;RPL13A;RPL23A;RPS3A;RPL8;MAGOHB;RPL9;RPL7;RPL27A;RPL36;RPL35;RPL26;RPL15;RPL19		R-HSA-927836;R-HSA-927832;R-HSA-927813;R-HSA-927889
no	R-HSA-1169410	Antiviral mechanism by IFN-stimulated genes	14	94	0.00672245	0.00709007	0.163072	18	31	0.00262979	9606	Homo sapiens	EIF4A1;DDX58;MX2;MX1;EIF2AK2;UBE2L6;IFIT1;NUP93;NUP85;PDE12;OAS3;NEDD4;NUP62;MAPK3		R-HSA-1678841;R-HSA-1169395;R-HSA-1678843;R-HSA-1169394;R-HSA-1678842;R-HSA-1169399;R-HSA-1169398;R-HSA-8985153;R-HSA-1169403;R-HSA-8985091;R-HSA-1176059;R-HSA-8985123;R-HSA-1169402;R-HSA-1169405;R-HSA-8985157;R-HSA-1169404;R-HSA-1169406;R-HSA-9009950
no	R-HSA-168273	Influenza Viral RNA Transcription and Replication	21	173	0.0123722	0.011131	0.244715	4	15	0.00127248	9606	Homo sapiens	RPS9;RPL21;RPS8;RPL13A;RPL23A;RPS3A;RPL8;RPL9;RPL7;DNAJC3;NUP93;NUP85;RPL27A;NUP62;RPL36;RPL35;RPL26;RPL15;RPL19		R-HSA-192627;R-HSA-192704;R-HSA-192841;R-HSA-192925
no	R-HSA-168254	Influenza Infection	23	197	0.0140885	0.0124485	0.254555	9	60	0.00508992	9606	Homo sapiens	RPS9;RPL21;RPS8;RPL13A;EIF2AK2;RPL23A;RPS3A;RPL8;RPL9;RPL7;DNAJC3;NUP93;NUP85;RPL27A;NUP62;RPL36;RPL35;RPL26;RPL15;HSPA1B;RPL19		R-HSA-192627;R-HSA-192704;R-HSA-168896;R-HSA-168880;R-HSA-168337;R-HSA-192746;R-HSA-1176059;R-HSA-192841;R-HSA-192925
no	R-HSA-168255	Influenza Life Cycle	22	186	0.0133019	0.0124995	0.254555	7	52	0.00441127	9606	Homo sapiens	RPS9;RPL21;RPS8;RPL13A;RPL23A;RPS3A;RPL8;RPL9;RPL7;DNAJC3;NUP93;NUP85;RPL27A;NUP62;RPL36;RPL35;RPL26;RPL15;HSPA1B;RPL19		R-HSA-192627;R-HSA-192704;R-HSA-168880;R-HSA-168337;R-HSA-192746;R-HSA-192841;R-HSA-192925
no	R-HSA-5610783	Degradation of GLI2 by the proteasome	10	62	0.00443396	0.0127277	0.254555	2	5	0.00042416	9606	Homo sapiens	PSMD12;PSMD6;PSMD11;PSMB5;PSMD3;PSME2;PRKACA;PSMB10;PSMB8		R-HSA-5610757;R-HSA-5610717
no	R-HSA-5610785	GLI3 is processed to GLI3R by the proteasome	10	62	0.00443396	0.0127277	0.254555	2	5	0.00042416	9606	Homo sapiens	PSMD12;PSMD6;PSMD11;PSMB5;PSMD3;PSME2;PRKACA;PSMB10;PSMB8		R-HSA-5610720;R-HSA-5610754
no	R-HSA-1169408	ISG15 antiviral mechanism	12	83	0.00593578	0.0148801	0.267842	13	16	0.00135731	9606	Homo sapiens	NUP93;EIF4A1;DDX58;NUP85;MX2;NEDD4;NUP62;MX1;EIF2AK2;UBE2L6;IFIT1;MAPK3		R-HSA-1678841;R-HSA-1169395;R-HSA-1678843;R-HSA-1169394;R-HSA-1678842;R-HSA-1169399;R-HSA-1169398;R-HSA-1169403;R-HSA-1176059;R-HSA-1169402;R-HSA-1169405;R-HSA-1169404;R-HSA-1169406
no	R-HSA-6806834	Signaling by MET	12	87	0.00622184	0.0205384	0.349153	24	49	0.00415677	9606	Homo sapiens	RAP1B;PTPN1;RAB4A;LAMB3;ITGA2;GAB1;GRB2;LAMB1;CBL;CRKL;ARF6;SH3GL1		R-HSA-8875591;R-HSA-8875558;R-HSA-8851908;R-HSA-8875490;R-HSA-8851919;R-HSA-8875183;R-HSA-8875661;R-HSA-8875659;R-HSA-8865994;R-HSA-8875540;R-HSA-8852019;R-HSA-6807027;R-HSA-8851827;R-HSA-8851954;R-HSA-8875568;R-HSA-8874079;R-HSA-8851933;R-HSA-8874685;R-HSA-8851900;R-HSA-8851804;R-HSA-8875451;R-HSA-8851899;R-HSA-8875482;R-HSA-8875576
no	R-HSA-2262752	Cellular responses to stress	48	512	0.0366159	0.024076	0.400206	51	184	0.0156091	9606	Homo sapiens	PSMD12;CAMK2D;PSMD11;NCF1;NCF2;CUL2;NCF4;PSMB10;DNAJB1;PSMD6;BAG5;PSMB5;NUP85;TUBB3;PSMD3;NUP62;SERPINH1;HIST1H1E;CAMK2G;MAPK3;EGLN1;DYNC1H1;ST13;CYBB;TUBB4B;HSPA12A;DYNLL1;PSMB8;NUP93;DNAJC2;MOV10;H1F0;DYNC1LI2;RPA3;DNAJA2;CDK2;PSME2;P4HB;CRYAB;HSPA1B		R-HSA-3857329;R-HSA-3209151;R-HSA-3371554;R-HSA-1234179;R-HSA-4793819;R-HSA-1234177;R-HSA-450325;R-HSA-1234183;R-HSA-3788705;R-HSA-5252041;R-HSA-187934;R-HSA-3788708;R-HSA-5251955;R-HSA-5251959;R-HSA-3209111;R-HSA-3209114;R-HSA-3371422;R-HSA-5251942;R-HSA-3371531;R-HSA-5082356;R-HSA-69562;R-HSA-5252079;R-HSA-3341296;R-HSA-5082369;R-HSA-3371518;R-HSA-198746;R-HSA-3371503;R-HSA-5082384;R-HSA-508238…
no	R-HSA-163200	Respiratory electron transport, ATP synthesis by chemiosmotic coupling, and heat production by uncoupling proteins.	17	146	0.0104413	0.0292102	0.438154	14	29	0.00246013	9606	Homo sapiens	ATP5S;NDUFA13;NDUFA7;SURF1;ATP5A1;NDUFA10;NDUFB1;ATP5J;ATP5O;COX6A1;ATP5B;COX7A2L;NDUFS6;ATP5E;ATP5D;NDUFS3;MT-CO2		R-HSA-164834;R-HSA-6800870;R-HSA-164832;R-HSA-6800868;R-HSA-6799203;R-HSA-6799202;R-HSA-164840;R-HSA-163214;R-HSA-6799179;R-HSA-6799178;R-HSA-6799191;R-HSA-163217;R-HSA-6799197;R-HSA-6799196
no	R-HSA-2132295	MHC class II antigen presentation	17	148	0.0105843	0.0325379	0.439621	25	26	0.00220563	9606	Homo sapiens	DYNC1H1;SEC23A;SEC24A;TUBB4B;DYNLL1;IFI30;KIF15;DYNC1LI2;ACTR1B;TUBB3;KIF5B;HLA-DRA;SEC24D;ARF5;HLA-DQB1		R-HSA-2130336;R-HSA-8951498;R-HSA-8951500;R-HSA-2130725;R-HSA-2130731;R-HSA-2130349;R-HSA-2130478;R-HSA-2213235;R-HSA-2213236;R-HSA-2130486;R-HSA-2213239;R-HSA-2213241;R-HSA-2213240;R-HSA-2213243;R-HSA-8856157;R-HSA-2130619;R-HSA-2213244;R-HSA-2213246;R-HSA-2213248;R-HSA-2130500;R-HSA-2130504;R-HSA-2130378;R-HSA-2130640;R-HSA-2130641;R-HSA-2130393
no	R-HSA-8852276	The role of GTSE1 in G2/M progression after G2 checkpoint	11	83	0.00593578	0.0329654	0.439621	4	10	0.00084832	9606	Homo sapiens	PSMD12;PSMD6;PSMD11;PSMB5;TUBB3;PSMD3;PSME2;TUBB4B;PSMB10;PSMB8		R-HSA-8852354;R-HSA-8852306;R-HSA-8852298;R-HSA-8852280
no	R-HSA-1236978	Cross-presentation of soluble exogenous antigens (endosomes)	8	53	0.00379032	0.0338753	0.440379	1	6	0.000508992	9606	Homo sapiens	PSMD12;PSMD6;PSMD11;PSMB5;PSMD3;PSME2;PSMB10;PSMB8		R-HSA-1236970
no	R-HSA-75815	Ubiquitin-dependent degradation of Cyclin D	8	54	0.00386183	0.037121	0.445452	1	5	0.00042416	9606	Homo sapiens	PSMD12;PSMD6;PSMD11;PSMB5;PSMD3;PSME2;PSMB10;PSMB8		R-HSA-75825
no	R-HSA-109582	Hemostasis	70	812	0.0580705	0.0385801	0.446262	136	327	0.0277401	9606	Homo sapiens	GUCY1B3;FAM49B;DOCK4;SERPINA1;ITGAM;ITGB2;KIF15;TUBB3;KIF5B;KIF13B;ITGAX;SIRPA;QSOX1;ITGAV;TIMP1;FAM3C;PRKACA;CHID1;ITGA4;ANXA2;ITGA2;SERPINF2;PLAUR;RHOG;SERPINB8;VAV2;APBB1IP;PROCR;PPIF;PECAM1;LCP2;DOCK2;PPIA;STXBP3;GYPC;AK3;RASGRP2;RAP1B;CLEC3B;APOH;GNG7;GPC1;INPP5D;PSAP;PLCG2;CSK;S100A10;MAPK3;LYN;PTPN1;PRPF38B;YES1;SERPIND1;TUBB4B;GNG12;EHD2;SCCPDH;SELL;IGLL1;GNAQ;KIF26B;ALB;CDK2;CALU;GRB2;PT…		R-HSA-443910;R-HSA-114689;R-HSA-5606996;R-HSA-158982;R-HSA-8858498;R-HSA-392195;R-HSA-443905;R-HSA-354060;R-HSA-432143;R-HSA-5607004;R-HSA-397835;R-HSA-392202;R-HSA-939265;R-HSA-418581;R-HSA-481044;R-HSA-418579;R-HSA-418576;R-HSA-354066;R-HSA-5684801;R-HSA-354077;R-HSA-159001;R-HSA-158750;R-HSA-354073;R-HSA-350745;R-HSA-210974;R-HSA-159005;R-HSA-354087;R-HSA-210977;R-HSA-377644;R-HSA-435244;R-HSA…
no	R-HSA-69601	Ubiquitin Mediated Degradation of Phosphorylated Cdc25A	8	55	0.00393335	0.0405693	0.446262	1	5	0.00042416	9606	Homo sapiens	PSMD12;PSMD6;PSMD11;PSMB5;PSMD3;PSME2;PSMB10;PSMB8		R-HSA-69600
no	R-HSA-199977	ER to Golgi Anterograde Transport	18	164	0.0117285	0.0411276	0.452404	29	39	0.00330845	9606	Homo sapiens	TRAPPC3;SPTBN4;DYNC1H1;SEC23A;SEC24A;SERPINA1;SEC16A;TUBB4B;DYNLL1;DYNC1LI2;TUBB3;SEC22B;SEC24D;SPTAN1;ARF5;BET1		R-HSA-5694423;R-HSA-5694421;R-HSA-5694418;R-HSA-203973;R-HSA-5694417;R-HSA-6809006;R-HSA-5694428;R-HSA-6809003;R-HSA-5694425;R-HSA-6809015;R-HSA-6809014;R-HSA-6809011;R-HSA-6809010;R-HSA-5694415;R-HSA-5694413;R-HSA-6807868;R-HSA-6807866;R-HSA-5694409;R-HSA-6807877;R-HSA-6807875;R-HSA-6807872;R-HSA-5694527;R-HSA-204008;R-HSA-5694522;R-HSA-5694439;R-HSA-5694436;R-HSA-5694435;R-HSA-5694446;R-HSA-569…
no	R-HSA-8953897	Cellular responses to external stimuli	53	599	0.0428377	0.0451985	0.461324	71	254	0.0215473	9606	Homo sapiens	PSMD12;CAMK2D;PSMD11;NCF1;NCF2;CUL2;NCF4;PRKAG1;PSMB10;DNAJB1;PSMD6;BAG5;PSMB5;ATG101;NUP85;TUBB3;PSMD3;NUP62;SERPINH1;HIST1H1E;CAMK2G;MAPK3;EGLN1;DYNC1H1;ST13;CYBB;TUBB4B;HSPA12A;DYNLL1;PSMB8;NUP93;DNAJC2;MOV10;H1F0;DYNC1LI2;RPA3;DNAJA2;CDK2;PSME2;P4HB;CRYAB;HSPA1B;MT1E		R-HSA-5683925;R-HSA-5675868;R-HSA-3857329;R-HSA-3209151;R-HSA-3371554;R-HSA-1234179;R-HSA-4793819;R-HSA-1234177;R-HSA-450325;R-HSA-1234183;R-HSA-3788705;R-HSA-5252041;R-HSA-5665868;R-HSA-5672010;R-HSA-187934;R-HSA-5672011;R-HSA-3788708;R-HSA-5672008;R-HSA-5251955;R-HSA-5251959;R-HSA-5672817;R-HSA-3209111;R-HSA-3209114;R-HSA-3371422;R-HSA-5679205;R-HSA-5251942;R-HSA-3371531;R-HSA-5082356;R-HSA-695…
no	R-HSA-194315	Signaling by Rho GTPases	41	447	0.0319674	0.0461324	0.461324	47	112	0.00950119	9606	Homo sapiens	ARHGAP9;NCF1;NCF2;ROCK2;NCF4;ARHGAP17;IQGAP3;ARHGAP35;NUP85;TUBB3;KIF5B;MYH14;SFN;WASF2;MAPK3;DYNC1H1;PPP1R12A;RCC2;RHOG;CYBB;ARPC4;TUBB4B;DYNLL1;ARHGAP25;ARHGAP45;VAV2;DIAPH1;CLIP1;DYNC1LI2;LRG1;ARHGAP30;BTK;ARHGEF1;PKN2;GRB2;EVL;SCG2;MAD2L1;ARHGEF6		R-HSA-5666070;R-HSA-5668629;R-HSA-2029469;R-HSA-5218827;R-HSA-2029466;R-HSA-5623632;R-HSA-5668947;R-HSA-5672083;R-HSA-5666129;R-HSA-2029465;R-HSA-195146;R-HSA-75016;R-HSA-419087;R-HSA-5671772;R-HSA-194894;R-HSA-419083;R-HSA-5668932;R-HSA-5665989;R-HSA-5623622;R-HSA-5218841;R-HSA-2197691;R-HSA-2197690;R-HSA-5626507;R-HSA-5672329;R-HSA-5626549;R-HSA-2197698;R-HSA-194913;R-HSA-5668978;R-HSA-194854;R…
no	R-HSA-69002	DNA Replication Pre-Initiation	11	88	0.00629336	0.0465483	0.465483	10	21	0.00178147	9606	Homo sapiens	PSMD12;PSMD6;PSMD11;PSMB5;RPA3;CDK2;PSMD3;PSME2;MCM5;PSMB10;PSMB8		R-HSA-68849;R-HSA-68960;R-HSA-68914;R-HSA-68917;R-HSA-68916;R-HSA-68919;R-HSA-68918;R-HSA-68825;R-HSA-68954;R-HSA-68940
no	R-HSA-1280215	Cytokine Signaling in Immune system	158	1055	0.0754488	1.11022e-16	1.69864e-14	177	639	0.0542077	9606	Homo sapiens	EIF4A1;IFITM1;ITGAM;ITGB2;UBE2L6;IFI35;IFIT1;IFI30;IFIT3;CRKL;IFIT2;ICAM1;IKBKB;CA1;PSMD6;TRIM2;NUP62;PSMD3;ITGAX;TRIM26;TIMP1;PRKACA;TRIM21;ANXA2;DDX58;MMP2;RPL13A;HLA-C;HLA-A;HLA-F;MMP9;NUP93;SIGIRR;PDE12;OAS3;FSCN1;PPIF;PSME2;LCP1;PPIA;S100A9;VAMP2;IRF9;ARF5;HLA-DQB1;RALA;PSMD12;CAMK2D;PSMD11;MAOA;ALOX15;IL2RG;CBL;PSMB10;RAP1B;PSMB5;HNRNPDL;NUP85;INPP5D;S100A12;GBP1;CAMK2G;GBP4;MAPK3;STAT5A;LY…		R-HSA-452102;R-HSA-452100;R-HSA-452097;R-HSA-8983425;R-HSA-450063;R-HSA-8983424;R-HSA-452108;R-HSA-8987266;R-HSA-8985988;R-HSA-8987033;R-HSA-8950426;R-HSA-1671691;R-HSA-450325;R-HSA-8950684;R-HSA-199959;R-HSA-8950173;R-HSA-203797;R-HSA-1168393;R-HSA-8865693;R-HSA-1168394;R-HSA-452122;R-HSA-913424;R-HSA-8963734;R-HSA-879917;R-HSA-507937;R-HSA-913451;R-HSA-879909;R-HSA-1031716;R-HSA-1169210;R-HSA-6…
no	R-HSA-168256	Immune System	280	2641	0.188872	3.74145e-14	5.1632e-12	551	1493	0.126654	9606	Homo sapiens	EIF4A1;IFITM1;GMFG;ICAM3;UBE2L6;C4BPA;IFI35;IFIT1;IFI30;IFIT3;IFIT2;ICAM1;CRKL;UBE2L3;PSMD6;RNF114;PNP;PSMD3;TRIM26;CPNE3;PRKACA;TRIM21;HLA-C;HLA-A;RNASE3;HLA-F;RNASE2;UNC13D;NUP93;SIGIRR;RNF123;DYNC1LI2;PDE12;CSNK2B;BTK;PADI2;PSME2;MAOA;IQGAP3;PPP3R1;RNF213;NUP85;C9;INPP5D;PCBP2;DHX36;PLCG2;S100A12;CD14;LYN;STAT5A;YES1;FUCA2;SURF4;EIF2AK2;BST2;CD209;GRB2;ARHGAP9;PYGB;SERPINA1;KIF15;IKBKB;ACTR1B;…		R-HSA-8863895;R-HSA-203797;R-HSA-936985;R-HSA-1168393;R-HSA-1168394;R-HSA-913424;R-HSA-507937;R-HSA-913451;R-HSA-6786124;R-HSA-1168445;R-HSA-8863914;R-HSA-937022;R-HSA-8937656;R-HSA-430135;R-HSA-937032;R-HSA-198731;R-HSA-6786095;R-HSA-937029;R-HSA-6786092;R-HSA-6800426;R-HSA-6800434;R-HSA-6786096;R-HSA-8854736;R-HSA-1168456;R-HSA-198746;R-HSA-1168459;R-HSA-2530429;R-HSA-983150;R-HSA-430183;R-HSA-…
no	R-HSA-168249	Innate Immune System	135	1302	0.0931131	2.134e-06	0.000162184	250	651	0.0552257	9606	Homo sapiens	NCF1;NCF2;GMFG;NCF4;HP;ICAM3;UBE2L6;C4BPA;SRP14;MPO;STK10;PSMD6;PNP;GRAP2;PSMD3;SIRPA;CPNE3;PRKACA;TRIM21;CD97;CD93;CD180;HLA-C;CYBB;HLA-A;RNASE3;RNASE2;OLFM4;UNC13D;ARHGAP45;SIGIRR;ACLY;DOK3;CSNK2B;BTK;PPIF;PADI2;PSME2;PPIA;S100A9;S100A8;PSMD12;PSMD11;RASGRP2;IQGAP3;RAP1B;PPP3R1;C9;ALDH3B1;PCBP2;PSAP;DHX36;PLCG2;S100A12;CD14;ATP6V1D;LYN;YES1;FUCA2;SURF4;GGH;ARPC4;NFKB2;PAN2;BST2;DIAPH1;PTPRC;SEL…		R-HSA-6803063;R-HSA-981535;R-HSA-936475;R-HSA-203797;R-HSA-936985;R-HSA-2562564;R-HSA-5621363;R-HSA-937022;R-HSA-5621347;R-HSA-2272795;R-HSA-5621356;R-HSA-5621355;R-HSA-5432849;R-HSA-5432852;R-HSA-937032;R-HSA-198731;R-HSA-937029;R-HSA-6800426;R-HSA-6800434;R-HSA-198746;R-HSA-2530429;R-HSA-5684275;R-HSA-198756;R-HSA-937059;R-HSA-6810643;R-HSA-2559568;R-HSA-168053;R-HSA-937079;R-HSA-936563;R-HSA-9…
no	R-HSA-8875555	MET activates RAP1 and RAC1	4	13	0.0009297	0.0134999	0.256498	5	5	0.00042416	9606	Homo sapiens	RAP1B;GAB1;GRB2;CRKL		R-HSA-8875591;R-HSA-8875558;R-HSA-8875540;R-HSA-8875568;R-HSA-8875576
no	R-HSA-6799990	Metal sequestration by antimicrobial proteins	4	13	0.0009297	0.0134999	0.256498	4	5	0.00042416	9606	Homo sapiens	LCN2;S100A9;S100A8;LTF		R-HSA-5229273;R-HSA-6798528;R-HSA-1222491;R-HSA-6798474
no	R-HSA-446388	Regulation of cytoskeletal remodeling and cell spreading by IPP complex components	3	8	0.000572123	0.0188632	0.335538	4	5	0.00042416	9606	Homo sapiens	PARVA;RSU1;ARHGEF6		R-HSA-430311;R-HSA-446372;R-HSA-446322;R-HSA-432946
no	R-HSA-72731	Recycling of eIF2:GDP	3	10	0.000715154	0.0333233	0.439621	2	2	0.000169664	9606	Homo sapiens	EIF2B4;EIF2S3;EIF2S1		R-HSA-72722;R-HSA-72670
no	R-HSA-9010642	ROBO receptors bind AKAP5	3	11	0.00078667	0.0421945	0.461324	4	7	0.000593824	9606	Homo sapiens	PRKACA		R-HSA-9010681;R-HSA-9010641;R-HSA-9010643;R-HSA-9010646
no	R-HSA-392499	Metabolism of proteins	183	2342	0.167489	0.0440755	0.461324	249	883	0.0749067	9606	Homo sapiens	CARS;GALNT12;EIF4A1;SPON1;PARS2;TNC;UBE2L6;RPL8;SRP14;RPL9;YARS2;RPL7;UBE2L3;RAB43;PSMD6;DMBT1;TUBB3;FPGT;KIF5B;PSMD3;RPL36;RPL35;RPS9;RPL21;RPS8;EIF1AX;IGFBP2;MCCC1;HLA-A;NUP93;DOK1;RNF123;DYNC1LI2;CSNK2B;PSME2;TARS2;RPL26;SCG2;CARS2;GNE;SPTBN4;PSMD12;PSMD11;KLK1;MRPL19;CUL2;CTR9;MRPL17;LTBP1;MRPL11;MRPL20;ATXN3;NUP85;LARS;INPP5D;PSAP;FUK;FN3K;EIF2B4;TRAPPC3;RAB4A;SEC16A;FUCA2;ASNS;GNG12;EIF2S1;…		R-HSA-8956040;R-HSA-5686359;R-HSA-5660757;R-HSA-8956045;R-HSA-5660753;R-HSA-8850560;R-HSA-5696605;R-HSA-5696600;R-HSA-72722;R-HSA-162836;R-HSA-8852127;R-HSA-9023633;R-HSA-5665871;R-HSA-9023632;R-HSA-381466;R-HSA-975919;R-HSA-8850594;R-HSA-8852130;R-HSA-8852129;R-HSA-421416;R-HSA-3000348;R-HSA-5389842;R-HSA-1791066;R-HSA-8956106;R-HSA-379974;R-HSA-5389848;R-HSA-8956099;R-HSA-5389849;R-HSA-379982;R…
no	R-HSA-446353	Cell-extracellular matrix interactions	4	19	0.00135879	0.044799	0.461324	6	10	0.00084832	9606	Homo sapiens	PARVA;RSU1;FERMT2;ARHGEF6		R-HSA-446391;R-HSA-430311;R-HSA-446372;R-HSA-430341;R-HSA-446322;R-HSA-432946
no	R-HSA-8865999	MET activates PTPN11	2	5	0.000357577	0.0478677	0.478677	1	1	8.4832e-05	9606	Homo sapiens	GAB1;GRB2		R-HSA-8865994
no	R-HSA-6802952	Signaling by BRAF and RAF fusions	9	68	0.00486305	0.0507484	0.481761	5	5	0.00042416	9606	Homo sapiens	RAP1B;APBB1IP;MAP2K2;FAM114A2;ESRP1;AP3B1;CSK;IQGAP3;MAPK3		R-HSA-6802935;R-HSA-6802934;R-HSA-6802933;R-HSA-6802932;R-HSA-6802927
no	R-HSA-68867	Assembly of the pre-replicative complex	9	68	0.00486305	0.0507484	0.481761	2	12	0.00101798	9606	Homo sapiens	PSMD12;PSMD6;PSMD11;PSMB5;PSMD3;PSME2;MCM5;PSMB10;PSMB8		R-HSA-68849;R-HSA-68825
no	R-HSA-438064	Post NMDA receptor activation events	7	48	0.00343274	0.0526473	0.481761	8	19	0.00161181	9606	Homo sapiens	CAMK2D;DLG3;RRAS;PRKACA;CAMK2G		R-HSA-442726;R-HSA-445367;R-HSA-442725;R-HSA-443475;R-HSA-442732;R-HSA-444792;R-HSA-442760;R-HSA-111919
no	R-HSA-389957	Prefoldin mediated transfer of substrate to CCT/TriC	5	29	0.00207395	0.053529	0.481761	2	2	0.000169664	9606	Homo sapiens	TUBB3;PFDN2;TUBB4B;CCT4		R-HSA-389970;R-HSA-389980
no	R-HSA-5621575	CD209 (DC-SIGN) signaling	5	29	0.00207395	0.053529	0.481761	6	11	0.000933152	9606	Homo sapiens	LYN;CD209;ICAM3;PRKACA		R-HSA-5621573;R-HSA-5624486;R-HSA-5621606;R-HSA-5621571;R-HSA-5621615;R-HSA-5624473
no	R-HSA-982772	Growth hormone receptor signaling	5	29	0.00207395	0.053529	0.481761	12	28	0.0023753	9606	Homo sapiens	LYN;STAT5A;PTPN1;PTPN6;MAPK3		R-HSA-452102;R-HSA-1169188;R-HSA-507937;R-HSA-1168839;R-HSA-1168393;R-HSA-1168456;R-HSA-1169192;R-HSA-1168459;R-HSA-1168394;R-HSA-1169210;R-HSA-1168445;R-HSA-1168894
no	R-HSA-68827	CDT1 association with the CDC6:ORC:origin complex	8	59	0.00421941	0.0564625	0.508162	1	3	0.000254496	9606	Homo sapiens	PSMD12;PSMD6;PSMD11;PSMB5;PSMD3;PSME2;PSMB10;PSMB8		R-HSA-68825
no	R-HSA-69541	Stabilization of p53	8	59	0.00421941	0.0564625	0.508162	1	15	0.00127248	9606	Homo sapiens	PSMD12;PSMD6;PSMD11;PSMB5;PSMD3;PSME2;PSMB10;PSMB8		R-HSA-264458
no	R-HSA-354192	Integrin alphaIIb beta3 signaling	6	39	0.0027891	0.0569102	0.512192	23	24	0.00203597	9606	Homo sapiens	RAP1B;APBB1IP;PTPN1;GRB2;CSK;RASGRP2		R-HSA-354149;R-HSA-443910;R-HSA-429415;R-HSA-354087;R-HSA-372705;R-HSA-432096;R-HSA-443905;R-HSA-429441;R-HSA-354060;R-HSA-377644;R-HSA-354124;R-HSA-377641;R-HSA-377640;R-HSA-377643;R-HSA-939265;R-HSA-372693;R-HSA-354165;R-HSA-354097;R-HSA-354066;R-HSA-354077;R-HSA-354173;R-HSA-372697;R-HSA-354073
no	R-HSA-9006921	Integrin signaling	6	39	0.0027891	0.0569102	0.512192	23	24	0.00203597	9606	Homo sapiens	RAP1B;APBB1IP;PTPN1;GRB2;CSK;RASGRP2		R-HSA-354149;R-HSA-443910;R-HSA-429415;R-HSA-354087;R-HSA-372705;R-HSA-432096;R-HSA-443905;R-HSA-429441;R-HSA-354060;R-HSA-377644;R-HSA-354124;R-HSA-377641;R-HSA-377640;R-HSA-377643;R-HSA-939265;R-HSA-372693;R-HSA-354165;R-HSA-354097;R-HSA-354066;R-HSA-354077;R-HSA-354173;R-HSA-372697;R-HSA-354073
no	R-HSA-8856688	Golgi-to-ER retrograde transport	16	148	0.0105843	0.057638	0.518742	13	18	0.00152698	9606	Homo sapiens	DYNC1H1;SURF4;TUBB4B;DYNLL1;KIF15;DYNC1LI2;TUBB3;KIF5B;KIF26B;KIF13B;SEC22B;PAFAH1B3;ARF5		R-HSA-8849350;R-HSA-8848484;R-HSA-6811427;R-HSA-6811426;R-HSA-6811425;R-HSA-8849353;R-HSA-6811414;R-HSA-6811412;R-HSA-6811411;R-HSA-6811423;R-HSA-6811422;R-HSA-6811418;R-HSA-6811417
no	R-HSA-5658442	Regulation of RAS by GAPs	9	70	0.00500608	0.0586215	0.525661	3	5	0.00042416	9606	Homo sapiens	PSMD12;PSMD6;PSMD11;PSMB5;PSMD3;DAB2IP;PSME2;PSMB10;PSMB8		R-HSA-5658231;R-HSA-5658435;R-HSA-5658430
no	R-HSA-69580	p53-Dependent G1/S DNA damage checkpoint	9	70	0.00500608	0.0586215	0.525661	3	22	0.0018663	9606	Homo sapiens	PSMD12;PSMD6;PSMD11;PSMB5;CDK2;PSMD3;PSME2;PSMB10;PSMB8		R-HSA-69562;R-HSA-187934;R-HSA-264458
no	R-HSA-69563	p53-Dependent G1 DNA Damage Response	9	70	0.00500608	0.0586215	0.525661	3	22	0.0018663	9606	Homo sapiens	PSMD12;PSMD6;PSMD11;PSMB5;CDK2;PSMD3;PSME2;PSMB10;PSMB8		R-HSA-69562;R-HSA-187934;R-HSA-264458
no	R-HSA-114608	Platelet degranulation	15	137	0.00979761	0.0592196	0.525661	6	11	0.000933152	9606	Homo sapiens	CHID1;FAM49B;SERPINA1;SERPINF2;CLEC3B;SCCPDH;APOH;ALB;PSAP;PPIF;PECAM1;CALU;QSOX1;TIMP1;FAM3C;PPIA		R-HSA-482775;R-HSA-481044;R-HSA-481009;R-HSA-481007;R-HSA-351341;R-HSA-350745
no	R-HSA-1168372	Downstream signaling events of B Cell Receptor (BCR)	11	92	0.00657942	0.0598437	0.525661	6	14	0.00118765	9606	Homo sapiens	IKBKB;PSMD12;PSMD6;PPP3R1;PSMD11;PSMB5;PSMD3;PPIF;PSME2;PPIA;PSMB10;PSMB8		R-HSA-1168641;R-HSA-1168640;R-HSA-2025882;R-HSA-2025890;R-HSA-1168637;R-HSA-1168638
no	R-HSA-5683057	MAPK family signaling cascades	31	331	0.0236716	0.0606843	0.525661	35	86	0.00729555	9606	Homo sapiens	SPTBN4;PSMD12;CAMK2D;PSMD11;IL2RG;IQGAP3;PSMB10;RAP1B;DNAJB1;PSMD6;PSMB5;PSMD3;CSK;PRKACA;SPTAN1;CAMK2G;MAPK3;PDGFRB;MAP2K2;MMP2;DAB2IP;RPL13A;PSMB8;APBB1IP;MOV10;PPP5C;DLG3;PSME2;GRB2		R-HSA-5672980;R-HSA-5674132;R-HSA-5672978;R-HSA-5674130;R-HSA-5674387;R-HSA-5674385;R-HSA-5675206;R-HSA-5672965;R-HSA-5674373;R-HSA-5690245;R-HSA-5658435;R-HSA-5674496;R-HSA-5672972;R-HSA-5672973;R-HSA-5690250;R-HSA-5687112;R-HSA-5687113;R-HSA-5672969;R-HSA-109857;R-HSA-5658231;R-HSA-109858;R-HSA-109860;R-HSA-5675376;R-HSA-109863;R-HSA-5687088;R-HSA-109862;R-HSA-5658430;R-HSA-5674366;R-HSA-567519…
no	R-HSA-450531	Regulation of mRNA stability by proteins that bind AU-rich elements	11	93	0.00665093	0.0635211	0.525661	7	26	0.00220563	9606	Homo sapiens	PSMD12;PSMD6;PSMD11;PSMB5;PSMD3;EXOSC8;PSME2;PRKACA;HSPA1B;PSMB10;PSMB8		R-HSA-450422;R-HSA-450550;R-HSA-450551;R-HSA-450580;R-HSA-450466;R-HSA-450431;R-HSA-450488
no	R-HSA-176408	Regulation of APC/C activators between G1/S and early anaphase	10	82	0.00586426	0.0635705	0.525661	6	14	0.00118765	9606	Homo sapiens	PSMD12;PSMD6;PSMD11;PSMB5;CDK2;PSMD3;PSME2;PSMB10;PSMB8;MAD2L1		R-HSA-188371;R-HSA-141429;R-HSA-174203;R-HSA-141423;R-HSA-174079;R-HSA-141437
no	R-HSA-5362768	Hh mutants that don't undergo autocatalytic processing are degraded by ERAD	8	61	0.00436244	0.0657076	0.525661	1	6	0.000508992	9606	Homo sapiens	PSMD12;PSMD6;PSMD11;PSMB5;PSMD3;PSME2;PSMB10;PSMB8		R-HSA-5387392
no	R-HSA-3000157	Laminin interactions	5	31	0.00221698	0.0670353	0.536282	14	15	0.00127248	9606	Homo sapiens	COL18A1;LAMB3;ITGA2;LAMB1;ITGAV		R-HSA-3787997;R-HSA-4084507;R-HSA-3907292;R-HSA-2426530;R-HSA-4084505;R-HSA-216051;R-HSA-2426676;R-HSA-2328145;R-HSA-216048;R-HSA-2396083;R-HSA-2426450;R-HSA-2327803;R-HSA-216058;R-HSA-349626
no	R-HSA-5686938	Regulation of TLR by endogenous ligand	5	31	0.00221698	0.0670353	0.536282	4	12	0.00101798	9606	Homo sapiens	PSAP;CD14;S100A9;S100A8		R-HSA-5432849;R-HSA-5432852;R-HSA-8869694;R-HSA-5432814
no	R-HSA-174184	Cdc20:Phospho-APC/C mediated degradation of Cyclin A	9	72	0.00514911	0.0672395	0.537916	3	3	0.000254496	9606	Homo sapiens	PSMD12;PSMD6;PSMD11;PSMB5;PSMD3;PSME2;PSMB10;PSMB8;MAD2L1		R-HSA-174171;R-HSA-174104;R-HSA-174255
no	R-HSA-1169091	Activation of NF-kappaB in B cells	9	72	0.00514911	0.0672395	0.537916	4	10	0.00084832	9606	Homo sapiens	IKBKB;PSMD12;PSMD6;PSMD11;PSMB5;PSMD3;PSME2;PSMB10;PSMB8		R-HSA-1168641;R-HSA-1168640;R-HSA-1168637;R-HSA-1168638
no	R-HSA-5358346	Hedgehog ligand biogenesis	9	72	0.00514911	0.0672395	0.537916	3	15	0.00127248	9606	Homo sapiens	PSMD12;PSMD6;PSMD11;PSMB5;PSMD3;PSME2;P4HB;PSMB10;PSMB8		R-HSA-5362448;R-HSA-5358336;R-HSA-5358340
no	R-HSA-69615	G1/S DNA Damage Checkpoints	9	72	0.00514911	0.0672395	0.537916	4	27	0.00229046	9606	Homo sapiens	PSMD12;PSMD6;PSMD11;PSMB5;CDK2;PSMD3;PSME2;PSMB10;PSMB8		R-HSA-69600;R-HSA-69562;R-HSA-187934;R-HSA-264458
no	R-HSA-2262749	Cellular response to hypoxia	10	83	0.00593578	0.0676696	0.541357	9	20	0.00169664	9606	Homo sapiens	EGLN1;PSMD12;PSMD6;PSMD11;PSMB5;CUL2;PSMD3;PSME2;PSMB10;PSMB8		R-HSA-1234163;R-HSA-1234179;R-HSA-1234177;R-HSA-1234183;R-HSA-1234169;R-HSA-1234159;R-HSA-1234175;R-HSA-1234172;R-HSA-1234173
no	R-HSA-1234174	Regulation of Hypoxia-inducible Factor (HIF) by oxygen	10	83	0.00593578	0.0676696	0.541357	9	20	0.00169664	9606	Homo sapiens	EGLN1;PSMD12;PSMD6;PSMD11;PSMB5;CUL2;PSMD3;PSME2;PSMB10;PSMB8		R-HSA-1234163;R-HSA-1234179;R-HSA-1234177;R-HSA-1234183;R-HSA-1234169;R-HSA-1234159;R-HSA-1234175;R-HSA-1234172;R-HSA-1234173
no	R-HSA-5673001	RAF/MAP kinase cascade	26	273	0.0195237	0.0690982	0.546258	22	39	0.00330845	9606	Homo sapiens	SPTBN4;PSMD12;CAMK2D;PSMD11;IL2RG;IQGAP3;PSMB10;RAP1B;PSMD6;PSMB5;PSMD3;CSK;SPTAN1;CAMK2G;MAPK3;PDGFRB;MAP2K2;DAB2IP;RPL13A;PSMB8;APBB1IP;PPP5C;DLG3;PSME2;GRB2		R-HSA-5658231;R-HSA-5672980;R-HSA-5674132;R-HSA-5672978;R-HSA-5674130;R-HSA-5674387;R-HSA-5675376;R-HSA-5674385;R-HSA-5658430;R-HSA-5674366;R-HSA-5675198;R-HSA-5675194;R-HSA-5675206;R-HSA-5672965;R-HSA-5674373;R-HSA-5658435;R-HSA-5674496;R-HSA-5672972;R-HSA-5672973;R-HSA-5675373;R-HSA-5672969;R-HSA-5675433
no	R-HSA-5357801	Programmed Cell Death	19	188	0.0134449	0.0701449	0.546258	15	139	0.0117917	9606	Homo sapiens	DSP;PSMD12;PSMD11;MLKL;DYNLL1;PSMB10;PSMB8;OCLN;H1F0;PSMD6;PPP3R1;PSMB5;OPA1;PSMD3;HIST1H1E;PSME2;SFN;CD14;SPTAN1		R-HSA-211715;R-HSA-139906;R-HSA-351876;R-HSA-2562564;R-HSA-211239;R-HSA-5218891;R-HSA-201636;R-HSA-211247;R-HSA-139918;R-HSA-202967;R-HSA-5218906;R-HSA-5357927;R-HSA-8867344;R-HSA-139899;R-HSA-5620975
no	R-HSA-179419	APC:Cdc20 mediated degradation of cell cycle proteins prior to satisfation of the cell cycle checkpoint	9	73	0.00522063	0.0718314	0.546258	6	6	0.000508992	9606	Homo sapiens	PSMD12;PSMD6;PSMD11;PSMB5;PSMD3;PSME2;PSMB10;PSMB8;MAD2L1		R-HSA-179410;R-HSA-174171;R-HSA-174104;R-HSA-179417;R-HSA-174255;R-HSA-179421
no	R-HSA-6791226	Major pathway of rRNA processing in the nucleolus and cytosol	19	189	0.0135164	0.0729562	0.546258	6	7	0.000593824	9606	Homo sapiens	RPS9;RPL21;RPS8;RPL13A;RPL23A;RPS3A;RPL8;RPL9;RPL7;RPL27A;EXOSC8;RPL36;RPL35;RPL26;RPL15;SKIV2L2;RPL19		R-HSA-6791223;R-HSA-6791222;R-HSA-6791221;R-HSA-6791218;R-HSA-6791228;R-HSA-6791227
no	R-HSA-1638074	Keratan sulfate/keratin metabolism	7	52	0.0037188	0.0735027	0.546258	13	15	0.00127248	9606	Homo sapiens	GALNS;B4GAT1;B3GNT6;GLB1;HEXA;OGN;B4GALT4		R-HSA-2046239;R-HSA-2046175;R-HSA-2025724;R-HSA-2025723;R-HSA-2046298;R-HSA-2046265;R-HSA-2046222;R-HSA-2046285;R-HSA-1630304;R-HSA-1793217;R-HSA-1630306;R-HSA-2046180;R-HSA-1638053
no	R-HSA-6811434	COPI-dependent Golgi-to-ER retrograde traffic	12	107	0.00765215	0.074018	0.546258	10	11	0.000933152	9606	Homo sapiens	TUBB3;KIF5B;KIF26B;SURF4;KIF13B;TUBB4B;SEC22B;ARF5;KIF15		R-HSA-6811414;R-HSA-6811412;R-HSA-6811427;R-HSA-6811411;R-HSA-6811426;R-HSA-6811425;R-HSA-6811423;R-HSA-6811422;R-HSA-6811418;R-HSA-6811417
no	R-HSA-72649	Translation initiation complex formation	8	63	0.00450547	0.0758366	0.546258	2	2	0.000169664	9606	Homo sapiens	EIF4A1;RPS9;EIF2S3;RPS8;EIF1AX;EIF3J;RPS3A;EIF2S1		R-HSA-156808;R-HSA-157849
no	R-HSA-174084	Autodegradation of Cdh1 by Cdh1:APC/C	8	63	0.00450547	0.0758366	0.546258	1	2	0.000169664	9606	Homo sapiens	PSMD12;PSMD6;PSMD11;PSMB5;PSMD3;PSME2;PSMB10;PSMB8		R-HSA-174058
no	R-HSA-69017	CDK-mediated phosphorylation and removal of Cdc6	9	74	0.00529214	0.0766131	0.546258	2	4	0.000339328	9606	Homo sapiens	PSMD12;PSMD6;PSMD11;PSMB5;CDK2;PSMD3;PSME2;PSMB10;PSMB8		R-HSA-69016;R-HSA-69005
no	R-HSA-442729	CREB phosphorylation through the activation of CaMKII	4	23	0.00164485	0.0780369	0.546258	4	4	0.000339328	9606	Homo sapiens	CAMK2D;DLG3;CAMK2G		R-HSA-445367;R-HSA-442725;R-HSA-443475;R-HSA-444792
no	R-HSA-5387390	Hh mutants abrogate ligand secretion	8	64	0.00457699	0.0812339	0.568637	1	7	0.000593824	9606	Homo sapiens	PSMD12;PSMD6;PSMD11;PSMB5;PSMD3;PSME2;PSMB10;PSMB8		R-HSA-5387392
no	R-HSA-176409	APC/C:Cdc20 mediated degradation of mitotic proteins	9	75	0.00536366	0.081585	0.571095	8	13	0.00110282	9606	Homo sapiens	PSMD12;PSMD6;PSMD11;PSMB5;PSMD3;PSME2;PSMB10;PSMB8;MAD2L1		R-HSA-179410;R-HSA-174202;R-HSA-174171;R-HSA-174104;R-HSA-179417;R-HSA-174238;R-HSA-174255;R-HSA-179421
no	R-HSA-114604	GPVI-mediated activation cascade	6	43	0.00307516	0.0818949	0.573264	18	25	0.0021208	9606	Homo sapiens	LYN;PLCG2;RHOG;PTPN6;LCP2;VAV2		R-HSA-139842;R-HSA-114689;R-HSA-442273;R-HSA-430158;R-HSA-114600;R-HSA-437932;R-HSA-434637;R-HSA-442314;R-HSA-434633;R-HSA-429449;R-HSA-442291;R-HSA-453200;R-HSA-437936;R-HSA-5684801;R-HSA-437118;R-HSA-453183;R-HSA-429497;R-HSA-5684169
no	R-HSA-109581	Apoptosis	18	180	0.0128728	0.0821884	0.575319	11	126	0.0106888	9606	Homo sapiens	DSP;PSMD12;PSMD11;DYNLL1;PSMB10;PSMB8;OCLN;H1F0;PSMD6;PPP3R1;PSMB5;OPA1;PSMD3;HIST1H1E;PSME2;SFN;CD14;SPTAN1		R-HSA-211715;R-HSA-139906;R-HSA-351876;R-HSA-2562564;R-HSA-211239;R-HSA-202967;R-HSA-201636;R-HSA-8867344;R-HSA-139899;R-HSA-211247;R-HSA-139918
no	R-HSA-1428517	The citric acid (TCA) cycle and respiratory electron transport	22	229	0.016377	0.0827121	0.578985	20	65	0.00551408	9606	Homo sapiens	ATP5S;NDUFA13;NDUFA7;SURF1;ATP5A1;NDUFA10;NDUFB1;ATP5J;PDHB;ATP5O;COX6A1;ATP5B;COX7A2L;PDPR;NDUFS6;ATP5E;ATP5D;NDUFS3;SUCLG2;MT-CO2;L2HGDH;PDK2		R-HSA-164834;R-HSA-6800870;R-HSA-164832;R-HSA-6800868;R-HSA-71397;R-HSA-6799203;R-HSA-6799202;R-HSA-203946;R-HSA-164840;R-HSA-204169;R-HSA-163214;R-HSA-6799179;R-HSA-6799178;R-HSA-6799191;R-HSA-163217;R-HSA-6799197;R-HSA-6799196;R-HSA-71775;R-HSA-9011543;R-HSA-880050
no	R-HSA-1474244	Extracellular matrix organization	30	329	0.0235286	0.0827978	0.579585	144	318	0.0269766	9606	Homo sapiens	COL18A1;ITGAM;COL12A1;ITGB2;TNC;ICAM3;PLOD1;LTBP1;FBLN5;HAPLN1;ICAM1;EFEMP2;SERPINH1;CAPN2;ITGAX;ITGAV;TIMP1;PRKACA;LAMB3;ITGA4;MMP2;ITGA2;LAMB1;MMP8;MMP9;ASPN;VCAN;PXDN;PECAM1;P4HB		R-HSA-2002460;R-HSA-2473511;R-HSA-216064;R-HSA-1564179;R-HSA-216069;R-HSA-216068;R-HSA-1604368;R-HSA-3791155;R-HSA-216076;R-HSA-1604360;R-HSA-216082;R-HSA-2426676;R-HSA-1564164;R-HSA-1566979;R-HSA-3791149;R-HSA-198941;R-HSA-1604359;R-HSA-4084507;R-HSA-4084505;R-HSA-2318623;R-HSA-2426471;R-HSA-2467436;R-HSA-1604690;R-HSA-4086132;R-HSA-2534248;R-HSA-2752125;R-HSA-1592398;R-HSA-1980233;R-HSA-2396029…
no	R-HSA-72695	Formation of the ternary complex, and subsequently, the 43S complex	7	54	0.00386183	0.0855224	0.589232	3	3	0.000254496	9606	Homo sapiens	RPS9;EIF2S3;RPS8;EIF1AX;EIF3J;RPS3A;EIF2S1		R-HSA-72691;R-HSA-72663;R-HSA-72669
no	R-HSA-442755	Activation of NMDA receptors and postsynaptic events	7	54	0.00386183	0.0855224	0.589232	12	25	0.0021208	9606	Homo sapiens	CAMK2D;DLG3;RRAS;PRKACA;CAMK2G		R-HSA-442726;R-HSA-445367;R-HSA-432164;R-HSA-442725;R-HSA-432162;R-HSA-443475;R-HSA-442732;R-HSA-432172;R-HSA-9614185;R-HSA-444792;R-HSA-442760;R-HSA-111919
no	R-HSA-6802957	Oncogenic MAPK signaling	10	87	0.00622184	0.0857193	0.589232	25	34	0.00288429	9606	Homo sapiens	RAP1B;APBB1IP;MAP2K2;FAM114A2;ESRP1;DAB2IP;AP3B1;CSK;IQGAP3;MAPK3		R-HSA-6802919;R-HSA-6802918;R-HSA-6802916;R-HSA-6802914;R-HSA-6803234;R-HSA-6803233;R-HSA-6802912;R-HSA-6802927;R-HSA-6802926;R-HSA-6802925;R-HSA-6802924;R-HSA-6802922;R-HSA-6802921;R-HSA-6802935;R-HSA-6802934;R-HSA-6802933;R-HSA-6802932;R-HSA-6802943;R-HSA-6802942;R-HSA-6802941;R-HSA-6802834;R-HSA-6802911;R-HSA-6802910;R-HSA-6803230;R-HSA-6803227
no	R-HSA-3134963	DEx/H-box helicases activate type I IFN and inflammatory cytokines production	2	7	0.000500608	0.0858273	0.589232	4	5	0.00042416	9606	Homo sapiens	DHX36;NFKB2		R-HSA-9604480;R-HSA-9604487;R-HSA-3134953;R-HSA-3134962
no	R-HSA-163358	PKA-mediated phosphorylation of key metabolic factors	2	7	0.000500608	0.0858273	0.589232	3	5	0.00042416	9606	Homo sapiens	PRKACA		R-HSA-163672;R-HSA-163676;R-HSA-163773
no	R-HSA-5684996	MAPK1/MAPK3 signaling	26	280	0.0200243	0.0861805	0.589232	28	46	0.00390227	9606	Homo sapiens	SPTBN4;PSMD12;CAMK2D;PSMD11;IL2RG;IQGAP3;PSMB10;RAP1B;PSMD6;PSMB5;PSMD3;CSK;SPTAN1;CAMK2G;MAPK3;PDGFRB;MAP2K2;DAB2IP;RPL13A;PSMB8;APBB1IP;PPP5C;DLG3;PSME2;GRB2		R-HSA-5672980;R-HSA-5674132;R-HSA-5672978;R-HSA-5674130;R-HSA-5674387;R-HSA-5674385;R-HSA-5675206;R-HSA-5672965;R-HSA-5674373;R-HSA-5658435;R-HSA-5674496;R-HSA-5672972;R-HSA-5672973;R-HSA-5672969;R-HSA-109857;R-HSA-5658231;R-HSA-109858;R-HSA-109860;R-HSA-5675376;R-HSA-109863;R-HSA-109862;R-HSA-5658430;R-HSA-5674366;R-HSA-5675198;R-HSA-109864;R-HSA-5675194;R-HSA-5675373;R-HSA-5675433
no	R-HSA-176814	Activation of APC/C and APC/C:Cdc20 mediated degradation of mitotic proteins	9	76	0.00543517	0.0867473	0.589232	8	15	0.00127248	9606	Homo sapiens	PSMD12;PSMD6;PSMD11;PSMB5;PSMD3;PSME2;PSMB10;PSMB8;MAD2L1		R-HSA-179410;R-HSA-174202;R-HSA-174171;R-HSA-174104;R-HSA-179417;R-HSA-174238;R-HSA-174255;R-HSA-179421
no	R-HSA-5663205	Infectious disease	46	537	0.0384038	0.0871976	0.589232	85	330	0.0279946	9606	Homo sapiens	GTF2A1;PSMD12;PSMD11;RNMT;VPS4B;CTNND1;CBL;RPL8;RPL9;PSMB10;RPL7;PSMD6;PSMB5;NUP85;PSMD3;NUP62;RPL36;RPL35;RPL15;TAF9B;RPL19;SH3GL1;RPS9;MAP2K2;RPL21;RPS8;RPL13A;EIF2AK2;RPL23A;RPS3A;HLA-A;PSMB8;DNAJC3;NUP93;RPL27A;PPIF;PSME2;GRB2;RPL26;DOCK2;PPIA;HSPA1B;VAMP2;ARF5;LTF		R-HSA-8951690;R-HSA-182279;R-HSA-8951552;R-HSA-182795;R-HSA-3159227;R-HSA-182286;R-HSA-180622;R-HSA-5211356;R-HSA-8876948;R-HSA-168337;R-HSA-164503;R-HSA-164500;R-HSA-180634;R-HSA-164507;R-HSA-164504;R-HSA-180632;R-HSA-164505;R-HSA-164510;R-HSA-5250892;R-HSA-164508;R-HSA-164509;R-HSA-192925;R-HSA-9613490;R-HSA-164515;R-HSA-164512;R-HSA-164513;R-HSA-164519;R-HSA-9613498;R-HSA-164520;R-HSA-164521;R…
no	R-HSA-8983711	OAS antiviral response	3	15	0.00107273	0.0878107	0.589232	5	15	0.00127248	9606	Homo sapiens	PDE12;DDX58;OAS3		R-HSA-9009950;R-HSA-8985153;R-HSA-8985091;R-HSA-8985123;R-HSA-8985157
no	R-HSA-392517	Rap1 signalling	4	24	0.00171637	0.0878398	0.589232	5	7	0.000593824	9606	Homo sapiens	RAP1B;RASGRP2;PRKACA		R-HSA-913996;R-HSA-392513;R-HSA-392835;R-HSA-354173;R-HSA-939265
no	R-HSA-72702	Ribosomal scanning and start codon recognition	8	66	0.00472002	0.092693	0.589232	2	2	0.000169664	9606	Homo sapiens	EIF4A1;RPS9;EIF2S3;RPS8;EIF1AX;EIF3J;RPS3A;EIF2S1		R-HSA-72697;R-HSA-72621
no	R-HSA-4608870	Asymmetric localization of PCP proteins	8	66	0.00472002	0.092693	0.589232	1	7	0.000593824	9606	Homo sapiens	PSMD12;PSMD6;PSMD11;PSMB5;PSMD3;PSME2;PSMB10;PSMB8		R-HSA-4608855
no	R-HSA-5610787	Hedgehog 'off' state	13	124	0.00886791	0.0962486	0.589232	10	32	0.00271463	9606	Homo sapiens	PSMD12;PSMD6;PSMD11;PSMB5;TUBB3;PSMD3;PSME2;TUBB4B;PRKACA;PSMB10;PSMB8		R-HSA-5610757;R-HSA-5610741;R-HSA-5610758;R-HSA-5610720;R-HSA-5610754;R-HSA-5610733;R-HSA-5610717;R-HSA-5610749;R-HSA-5610767;R-HSA-5610760
no	R-HSA-382556	ABC-family proteins mediated transport	13	124	0.00886791	0.0962486	0.589232	7	28	0.0023753	9606	Homo sapiens	PSMD12;PSMD11;ABCB7;ABCA8;EIF2S1;PSMB10;PSMB8;PSMD6;EIF2S3;PSMB5;INPP5D;PSMD3;PSME2		R-HSA-8866551;R-HSA-382560;R-HSA-8866546;R-HSA-1467457;R-HSA-8866542;R-HSA-8866553;R-HSA-5227009
no	R-HSA-162909	Host Interactions of HIV factors	15	148	0.0105843	0.0969485	0.589232	15	54	0.00458093	9606	Homo sapiens	PSMD12;PSMD11;HLA-A;PSMB10;PSMB8;NUP93;PSMD6;PSMB5;NUP85;NUP62;PSMD3;PPIF;PSME2;DOCK2;PPIA;ARF5		R-HSA-182243;R-HSA-180710;R-HSA-182279;R-HSA-182286;R-HSA-180622;R-HSA-200879;R-HSA-165043;R-HSA-182263;R-HSA-165047;R-HSA-180634;R-HSA-180603;R-HSA-180632;R-HSA-200952;R-HSA-180732;R-HSA-180573
no	R-HSA-199991	Membrane Trafficking	55	661	0.0472717	0.0978204	0.589232	110	218	0.0184934	9606	Homo sapiens	SERPINA1;PRKAG1;KIF15;RAB43;AP1G2;TUBB3;KIF5B;KIF13B;SPTAN1;RAB8B;SH3GL1;MRPS28;DENND2D;FNBP1;AP3B1;DYNLL1;DYNC1LI2;RIN3;SEC22B;PAFAH1B3;VAMP2;ARF5;EXOC1;ARF6;SPTBN4;GTF2A1;RALA;SEC23A;STXBP3;VPS4B;GPS1;CBL;ARFRP1;SNX2;TBC1D13;PACSIN2;SFN;TRAPPC3;DYNC1H1;RAB4A;SEC24A;TOR1A;SEC16A;SURF4;ARPC4;TUBB4B;NECAP2;KIF26B;GRB2;SEC24D;BET1		R-HSA-8868230;R-HSA-1445149;R-HSA-8868236;R-HSA-2316347;R-HSA-8876191;R-HSA-8876190;R-HSA-8854173;R-HSA-2316349;R-HSA-8854182;R-HSA-6807877;R-HSA-1458485;R-HSA-6807875;R-HSA-8877475;R-HSA-6807872;R-HSA-8847534;R-HSA-8867756;R-HSA-8867754;R-HSA-376369;R-HSA-350769;R-HSA-8847537;R-HSA-432688;R-HSA-190520;R-HSA-6811431;R-HSA-5671702;R-HSA-8849350;R-HSA-6811427;R-HSA-432706;R-HSA-6811426;R-HSA-432707…
no	R-HSA-442982	Ras activation upon Ca2+ influx through NMDA receptor	4	25	0.00178789	0.0982053	0.589232	2	2	0.000169664	9606	Homo sapiens	CAMK2D;DLG3;CAMK2G		R-HSA-442732;R-HSA-442760
no	R-HSA-1839117	Signaling by cytosolic FGFR1 fusion mutants	4	25	0.00178789	0.0982053	0.589232	12	14	0.00118765	9606	Homo sapiens	STAT5A;CPSF6;CNTRL;GRB2		R-HSA-1839102;R-HSA-1839039;R-HSA-1839112;R-HSA-1839080;R-HSA-1839065;R-HSA-1839114;R-HSA-1839078;R-HSA-1839110;R-HSA-1839031;R-HSA-1839095;R-HSA-1839091;R-HSA-1839107
no	R-HSA-438066	Unblocking of NMDA receptors, glutamate binding and activation	4	25	0.00178789	0.0982053	0.589232	4	5	0.00042416	9606	Homo sapiens	CAMK2D;DLG3;CAMK2G		R-HSA-432164;R-HSA-432162;R-HSA-432172;R-HSA-9614185
no	R-HSA-5668599	RHO GTPases Activate NADPH Oxidases	4	25	0.00178789	0.0982053	0.589232	6	9	0.000763488	9606	Homo sapiens	NCF1;NCF2;NCF4;CYBB		R-HSA-5668629;R-HSA-5218827;R-HSA-5218841;R-HSA-5668735;R-HSA-5668605;R-HSA-5668731
no	R-HSA-6807004	Negative regulation of MET activity	4	25	0.00178789	0.0982053	0.589232	6	10	0.00084832	9606	Homo sapiens	PTPN1;GRB2;CBL;SH3GL1		R-HSA-6807027;R-HSA-8875490;R-HSA-8875183;R-HSA-8874685;R-HSA-8875451;R-HSA-8875482
no	R-HSA-72662	Activation of the mRNA upon binding of the cap-binding complex and eIFs, and subsequent binding to 43S	8	67	0.00479153	0.0987528	0.592517	5	6	0.000508992	9606	Homo sapiens	EIF4A1;RPS9;EIF2S3;RPS8;EIF1AX;EIF3J;RPS3A;EIF2S1		R-HSA-72647;R-HSA-72631;R-HSA-156808;R-HSA-72635;R-HSA-157849
no	R-HSA-174154	APC/C:Cdc20 mediated degradation of Securin	8	67	0.00479153	0.0987528	0.592517	1	3	0.000254496	9606	Homo sapiens	PSMD12;PSMD6;PSMD11;PSMB5;PSMD3;PSME2;PSMB10;PSMB8		R-HSA-174202
no	R-HSA-1592389	Activation of Matrix Metalloproteinases	5	35	0.00250304	0.0991543	0.594335	12	27	0.00229046	9606	Homo sapiens	COL18A1;MMP2;TIMP1;MMP8;MMP9		R-HSA-1604360;R-HSA-1592297;R-HSA-1604732;R-HSA-1592398;R-HSA-1604350;R-HSA-1604368;R-HSA-1604722;R-HSA-1604690;R-HSA-1592436;R-HSA-1592278;R-HSA-1602454;R-HSA-1604359
no	R-HSA-4420097	VEGFA-VEGFR2 Pathway	13	125	0.00893943	0.100662	0.594335	31	77	0.00653207	9606	Homo sapiens	NCF1;NCF2;ROCK2;NCF4;CTNND1;NCK2;CYBB;ITGAV;PRKACA;WASF2;VAV2		R-HSA-5218830;R-HSA-5218827;R-HSA-5218826;R-HSA-2029465;R-HSA-5218824;R-HSA-5218823;R-HSA-5218821;R-HSA-434637;R-HSA-5218820;R-HSA-5218818;R-HSA-5228992;R-HSA-5218847;R-HSA-5357445;R-HSA-5218841;R-HSA-5218836;R-HSA-5218832;R-HSA-5218854;R-HSA-8951586;R-HSA-5218851;R-HSA-5218850;R-HSA-5218815;R-HSA-5357472;R-HSA-5218814;R-HSA-5218813;R-HSA-5218812;R-HSA-5357477;R-HSA-5218806;R-HSA-5357483;R-HSA-52…
no	R-HSA-453276	Regulation of mitotic cell cycle	10	90	0.00643639	0.101002	0.594335	17	38	0.00322362	9606	Homo sapiens	PSMD12;PSMD6;PSMD11;PSMB5;CDK2;PSMD3;PSME2;PSMB10;PSMB8;MAD2L1		R-HSA-174058;R-HSA-174255;R-HSA-141423;R-HSA-179410;R-HSA-188371;R-HSA-141429;R-HSA-174202;R-HSA-174203;R-HSA-174171;R-HSA-174104;R-HSA-174105;R-HSA-179417;R-HSA-174238;R-HSA-188191;R-HSA-174079;R-HSA-179421;R-HSA-141437
no	R-HSA-174143	APC/C-mediated degradation of cell cycle proteins	10	90	0.00643639	0.101002	0.594335	17	38	0.00322362	9606	Homo sapiens	PSMD12;PSMD6;PSMD11;PSMB5;CDK2;PSMD3;PSME2;PSMB10;PSMB8;MAD2L1		R-HSA-174058;R-HSA-174255;R-HSA-141423;R-HSA-179410;R-HSA-188371;R-HSA-141429;R-HSA-174202;R-HSA-174203;R-HSA-174171;R-HSA-174104;R-HSA-174105;R-HSA-179417;R-HSA-174238;R-HSA-188191;R-HSA-174079;R-HSA-179421;R-HSA-141437
no	R-HSA-8983432	Interleukin-15 signaling	3	16	0.00114425	0.101486	0.594335	16	17	0.00144214	9606	Homo sapiens	STAT5A;GRB2;IL2RG		R-HSA-8983371;R-HSA-8983373;R-HSA-8983309;R-HSA-8983374;R-HSA-8983425;R-HSA-8983424;R-HSA-8983299;R-HSA-8983298;R-HSA-8983394;R-HSA-9009700;R-HSA-8983300;R-HSA-8983335;R-HSA-8983384;R-HSA-8983379;R-HSA-8983378;R-HSA-449115
no	R-HSA-6802948	Signaling by high-kinase activity BRAF mutants	6	46	0.00328971	0.104049	0.594335	4	6	0.000508992	9606	Homo sapiens	RAP1B;APBB1IP;MAP2K2;CSK;IQGAP3;MAPK3		R-HSA-6802912;R-HSA-6802911;R-HSA-6802910;R-HSA-6803227
no	R-HSA-446652	Interleukin-1 family signaling	16	162	0.0115855	0.104577	0.594335	14	78	0.0066169	9606	Homo sapiens	PSMD12;PSMD11;PSMB10;PSMB8;NFKB2;SIGIRR;IKBKB;PSMD6;PSMB5;PSMD3;PSME2;S100A12;PTPN6;PTPN7;S100A9		R-HSA-168166;R-HSA-9008684;R-HSA-5684275;R-HSA-209061;R-HSA-9008577;R-HSA-168140;R-HSA-451561;R-HSA-5609665;R-HSA-9008894;R-HSA-9009072;R-HSA-448703;R-HSA-168184;R-HSA-209087;R-HSA-5684267
no	R-HSA-379724	tRNA Aminoacylation	8	68	0.00486305	0.105031	0.594335	16	42	0.00356295	9606	Homo sapiens	CARS;WARS;LARS;PARS2;TARS2;YARS2;CARS2;WARS2		R-HSA-380198;R-HSA-379974;R-HSA-379887;R-HSA-379982;R-HSA-380201;R-HSA-379977;R-HSA-380008;R-HSA-380170;R-HSA-379893;R-HSA-379861;R-HSA-380222;R-HSA-380158;R-HSA-379865;R-HSA-379993;R-HSA-379867;R-HSA-379994
no	R-HSA-983189	Kinesins	8	68	0.00486305	0.105031	0.594335	5	14	0.00118765	9606	Homo sapiens	TUBB3;KIF5B;KIF26B;KIF13B;TUBB4B;KIF15		R-HSA-984733;R-HSA-983259;R-HSA-983194;R-HSA-984821;R-HSA-983266
no	R-HSA-5674499	Negative feedback regulation of MAPK pathway	2	8	0.000572123	0.107264	0.594335	3	3	0.000254496	9606	Homo sapiens	MAP2K2;MAPK3		R-HSA-5674496;R-HSA-5675198;R-HSA-5675194
no	R-HSA-5688849	Defective CSF2RB causes pulmonary surfactant metabolism dysfunction 5 (SMDP5)	2	8	0.000572123	0.107264	0.594335	1	1	8.4832e-05	9606	Homo sapiens	PSAP		R-HSA-5688884
no	R-HSA-5688890	Defective CSF2RA causes pulmonary surfactant metabolism dysfunction 4 (SMDP4)	2	8	0.000572123	0.107264	0.594335	1	1	8.4832e-05	9606	Homo sapiens	PSAP		R-HSA-5688899
no	R-HSA-5603029	IkBA variant leads to EDA-ID	2	8	0.000572123	0.107264	0.594335	1	1	8.4832e-05	9606	Homo sapiens	IKBKB;NFKB2		R-HSA-5228811
no	R-HSA-8935964	RUNX1 regulates expression of components of tight junctions	2	8	0.000572123	0.107264	0.594335	2	6	0.000508992	9606	Homo sapiens	OCLN		R-HSA-8935980;R-HSA-8935988
no	R-HSA-186763	Downstream signal transduction	5	36	0.00257455	0.108205	0.594335	16	16	0.00135731	9606	Homo sapiens	PDGFRB;STAT5A;NCK2;GRB2;CRKL		R-HSA-382052;R-HSA-186819;R-HSA-1524182;R-HSA-382055;R-HSA-186826;R-HSA-380780;R-HSA-380782;R-HSA-186798;R-HSA-382056;R-HSA-1524186;R-HSA-382058;R-HSA-186765;R-HSA-186834;R-HSA-186800;R-HSA-186778;R-HSA-186780
no	R-HSA-9008059	Interleukin-37 signaling	5	36	0.00257455	0.108205	0.594335	4	14	0.00118765	9606	Homo sapiens	SIGIRR;PTPN6;PTPN7		R-HSA-9008684;R-HSA-9008894;R-HSA-9008577;R-HSA-9009072
no	R-HSA-8876384	Listeria monocytogenes entry into host cells	4	26	0.0018594	0.109111	0.594335	9	13	0.00110282	9606	Homo sapiens	CTNND1;GRB2;CBL;SH3GL1		R-HSA-8876262;R-HSA-8876246;R-HSA-8876948;R-HSA-8876258;R-HSA-8876993;R-HSA-8876497;R-HSA-8876240;R-HSA-8876255;R-HSA-112333
no	R-HSA-69052	Switching of origins to a post-replicative state	10	92	0.00657942	0.112016	0.594335	5	9	0.000763488	9606	Homo sapiens	PSMD12;PSMD6;PSMD11;PSMB5;CDK2;PSMD3;PSME2;MCM5;PSMB10;PSMB8		R-HSA-68944;R-HSA-68948;R-HSA-69016;R-HSA-69019;R-HSA-69005
no	R-HSA-5674135	MAP2K and MAPK activation	6	47	0.00336122	0.112062	0.594335	8	8	0.000678656	9606	Homo sapiens	RAP1B;APBB1IP;MAP2K2;CSK;IQGAP3;MAPK3		R-HSA-5672980;R-HSA-5674132;R-HSA-5674373;R-HSA-5672978;R-HSA-5674130;R-HSA-5674366;R-HSA-5672972;R-HSA-5672973
no	R-HSA-451927	Interleukin-2 family signaling	6	47	0.00336122	0.112062	0.594335	46	58	0.00492026	9606	Homo sapiens	STAT5A;INPP5D;GRB2;PTPN6;IL2RG		R-HSA-8985929;R-HSA-452102;R-HSA-8983371;R-HSA-912527;R-HSA-452100;R-HSA-508292;R-HSA-8983373;R-HSA-8983309;R-HSA-452097;R-HSA-8983374;R-HSA-8983425;R-HSA-450063;R-HSA-8983424;R-HSA-452108;R-HSA-8983299;R-HSA-8983298;R-HSA-9006850;R-HSA-8985988;R-HSA-8983300;R-HSA-9006873;R-HSA-508247;R-HSA-8983384;R-HSA-913374;R-HSA-8985950;R-HSA-8983379;R-HSA-8983378;R-HSA-452122;R-HSA-449115;R-HSA-913424;R-HSA…
no	R-HSA-180292	GAB1 signalosome	3	17	0.00121576	0.115946	0.594335	11	11	0.000933152	9606	Homo sapiens	GAB1;GRB2;CSK		R-HSA-177923;R-HSA-177939;R-HSA-177920;R-HSA-177926;R-HSA-177927;R-HSA-177924;R-HSA-177941;R-HSA-177930;R-HSA-179467;R-HSA-177944;R-HSA-177935
no	R-HSA-8949664	Processing of SMDT1	3	17	0.00121576	0.115946	0.594335	4	5	0.00042416	9606	Homo sapiens	SPG7;MICU2;MAIP1		R-HSA-8949659;R-HSA-8949661;R-HSA-8949649;R-HSA-8953461
no	R-HSA-1475029	Reversible hydration of carbon dioxide	3	17	0.00121576	0.115946	0.594335	4	8	0.000678656	9606	Homo sapiens	CA12;CA1;CA4		R-HSA-1475026;R-HSA-1475025;R-HSA-1475022;R-HSA-1475017
no	R-HSA-389958	Cooperation of Prefoldin and TriC/CCT in actin and tubulin folding	5	37	0.00264607	0.117644	0.594335	6	6	0.000508992	9606	Homo sapiens	TUBB3;PFDN2;TUBB4B;CCT4		R-HSA-390453;R-HSA-389970;R-HSA-389954;R-HSA-389980;R-HSA-389961;R-HSA-390459
no	R-HSA-5694530	Cargo concentration in the ER	5	37	0.00264607	0.117644	0.594335	6	12	0.00101798	9606	Homo sapiens	SEC23A;SEC24A;SERPINA1;SEC22B;SEC24D		R-HSA-5694436;R-HSA-5694435;R-HSA-5694415;R-HSA-5694428;R-HSA-5694413;R-HSA-5694522
no	R-HSA-442742	CREB phosphorylation through the activation of Ras	5	37	0.00264607	0.117644	0.594335	3	8	0.000678656	9606	Homo sapiens	CAMK2D;DLG3;RRAS;CAMK2G		R-HSA-442726;R-HSA-442732;R-HSA-442760
no	R-HSA-6802946	Signaling by moderate kinase activity BRAF mutants	6	48	0.00343274	0.120379	0.594335	5	7	0.000593824	9606	Homo sapiens	RAP1B;APBB1IP;MAP2K2;CSK;IQGAP3;MAPK3		R-HSA-6802919;R-HSA-6802916;R-HSA-6802914;R-HSA-6803230;R-HSA-6802921
no	R-HSA-70221	Glycogen breakdown (glycogenolysis)	4	27	0.00193092	0.120532	0.594335	8	15	0.00127248	9606	Homo sapiens	PYGB;AGL;PGM2		R-HSA-71552;R-HSA-453346;R-HSA-71593;R-HSA-453358;R-HSA-71515;R-HSA-453356;R-HSA-70427;R-HSA-453337
no	R-HSA-6802955	Paradoxical activation of RAF signaling by kinase inactive BRAF	6	49	0.00350426	0.128992	0.594335	5	7	0.000593824	9606	Homo sapiens	RAP1B;APBB1IP;MAP2K2;CSK;IQGAP3;MAPK3		R-HSA-6802918;R-HSA-6803234;R-HSA-6802943;R-HSA-6802942;R-HSA-6802941
no	R-HSA-381676	Glucagon-like Peptide-1 (GLP1) regulates insulin secretion	6	49	0.00350426	0.128992	0.594335	6	11	0.000933152	9606	Homo sapiens	GNG7;GCG;GNG12;PRKACA;IQGAP3		R-HSA-381713;R-HSA-422320;R-HSA-381612;R-HSA-381644;R-HSA-381707;R-HSA-381706
no	R-HSA-5579032	Defective TBXAS1 causes Ghosal hematodiaphyseal dysplasia (GHDD)	1	2	0.000143031	0.129554	0.594335	1	1	8.4832e-05	9606	Homo sapiens	TBXAS1		R-HSA-5603275
no	R-HSA-5687868	Defective SFTPA2 causes idiopathic pulmonary fibrosis (IPF)	1	2	0.000143031	0.129554	0.594335	1	1	8.4832e-05	9606	Homo sapiens	PSAP		R-HSA-5687875
no	R-HSA-5609974	Defective PGM1 causes PGM1-CDG (CDG1t)	1	2	0.000143031	0.129554	0.594335	1	1	8.4832e-05	9606	Homo sapiens	PGM2		R-HSA-5609939
no	R-HSA-3359458	Defective LMBRD1 causes methylmalonic aciduria and homocystinuria type cblF	1	2	0.000143031	0.129554	0.594335	1	1	8.4832e-05	9606	Homo sapiens	LMBRD1		R-HSA-3315437
no	R-HSA-169131	Inhibition of PKR	1	2	0.000143031	0.129554	0.594335	1	2	0.000169664	9606	Homo sapiens	EIF2AK2		R-HSA-168896
no	R-HSA-9027283	Erythropoietin activates STAT5	2	9	0.000643639	0.129935	0.594335	3	3	0.000254496	9606	Homo sapiens	LYN;STAT5A		R-HSA-9012651;R-HSA-9012650;R-HSA-9012654
no	R-HSA-6807878	COPI-mediated anterograde transport	11	107	0.00765215	0.130375	0.594335	11	12	0.00101798	9606	Homo sapiens	SPTBN4;DYNC1H1;DYNC1LI2;TUBB3;TUBB4B;DYNLL1;SPTAN1;ARF5;BET1		R-HSA-6809015;R-HSA-6809014;R-HSA-6807877;R-HSA-6809011;R-HSA-6807875;R-HSA-6809010;R-HSA-6807872;R-HSA-6809006;R-HSA-6807868;R-HSA-6809003;R-HSA-6807866
no	R-HSA-9027284	Erythropoietin activates RAS	3	18	0.00128728	0.131124	0.594335	8	8	0.000678656	9606	Homo sapiens	LYN;GRB2;CRKL		R-HSA-9027274;R-HSA-9029149;R-HSA-9029151;R-HSA-9029150;R-HSA-9029155;R-HSA-9024723;R-HSA-9029158;R-HSA-9024726
no	R-HSA-8875360	InlB-mediated entry of Listeria monocytogenes into host cell	3	18	0.00128728	0.131124	0.594335	5	8	0.000678656	9606	Homo sapiens	GRB2;CBL;SH3GL1		R-HSA-8876262;R-HSA-8876246;R-HSA-8876258;R-HSA-8876240;R-HSA-8876255
no	R-HSA-174178	APC/C:Cdh1 mediated degradation of Cdc20 and other APC/C:Cdh1 targeted proteins in late mitosis/early G1	8	72	0.00514911	0.132272	0.594335	2	4	0.000339328	9606	Homo sapiens	PSMD12;PSMD6;PSMD11;PSMB5;PSMD3;PSME2;PSMB10;PSMB8		R-HSA-174105;R-HSA-188191
no	R-HSA-429947	Deadenylation of mRNA	4	28	0.00200243	0.132442	0.594335	4	4	0.000339328	9606	Homo sapiens	PAN2;EIF4A1;ZCCHC6;CNOT10		R-HSA-430021;R-HSA-429955;R-HSA-8941312;R-HSA-429992
no	R-HSA-71384	Ethanol oxidation	4	28	0.00200243	0.132442	0.594335	1	8	0.000678656	9606	Homo sapiens	ADH1C;ADH1B		R-HSA-71707
no	R-HSA-2467813	Separation of Sister Chromatids	18	194	0.013874	0.13491	0.594335	3	8	0.000678656	9606	Homo sapiens	DYNC1H1;PSMD12;PSMD11;RCC2;TUBB4B;DYNLL1;PSMB10;PSMB8;CLIP1;PSMD6;DYNC1LI2;PSMB5;NUP85;TUBB3;PSMD3;PSME2;MAD2L1		R-HSA-2467809;R-HSA-2467811;R-HSA-174202
no	R-HSA-6802949	Signaling by RAS mutants	7	61	0.00436244	0.135721	0.594335	6	8	0.000678656	9606	Homo sapiens	RAP1B;APBB1IP;MAP2K2;DAB2IP;CSK;IQGAP3;MAPK3		R-HSA-6802834;R-HSA-6803233;R-HSA-6802926;R-HSA-6802925;R-HSA-6802924;R-HSA-6802922
no	R-HSA-5607764	CLEC7A (Dectin-1) signaling	12	120	0.00858185	0.135817	0.594335	17	45	0.00381744	9606	Homo sapiens	IKBKB;PSMD12;PSMD6;PPP3R1;PSMD11;PSMB5;PSMD3;PLCG2;PSME2;PSMB10;PSMB8;NFKB2		R-HSA-5607735;R-HSA-202534;R-HSA-5607731;R-HSA-2730849;R-HSA-5607741;R-HSA-5607742;R-HSA-202541;R-HSA-2730872;R-HSA-5660965;R-HSA-5607745;R-HSA-5607725;R-HSA-5607724;R-HSA-2730867;R-HSA-5607726;R-HSA-5607720;R-HSA-5607755;R-HSA-5607723
no	R-HSA-8868773	rRNA processing in the nucleus and cytosol	19	207	0.0148037	0.13665	0.594335	7	15	0.00127248	9606	Homo sapiens	RPS9;RPL21;RPS8;RPL13A;RPL23A;RPS3A;RPL8;RPL9;RPL7;RPL27A;EXOSC8;RPL36;RPL35;RPL26;RPL15;SKIV2L2;RPL19		R-HSA-6791223;R-HSA-6791222;R-HSA-6791221;R-HSA-6791218;R-HSA-6791228;R-HSA-6791227;R-HSA-6790906
no	R-HSA-9020702	Interleukin-1 signaling	11	109	0.00779518	0.142242	0.594335	9	45	0.00381744	9606	Homo sapiens	IKBKB;PSMD12;PSMD6;PSMD11;PSMB5;PSMD3;PSME2;S100A12;S100A9;PSMB10;PSMB8;NFKB2		R-HSA-168166;R-HSA-5609665;R-HSA-5684275;R-HSA-209061;R-HSA-168184;R-HSA-209087;R-HSA-5684267;R-HSA-168140;R-HSA-451561
no	R-HSA-912526	Interleukin receptor SHC signaling	4	29	0.00207395	0.144813	0.594335	6	6	0.000508992	9606	Homo sapiens	INPP5D;GRB2;PTPN6;IL2RG		R-HSA-508247;R-HSA-453111;R-HSA-912527;R-HSA-913374;R-HSA-453104;R-HSA-913424
no	R-HSA-933542	TRAF6 mediated NF-kB activation	4	29	0.00207395	0.144813	0.594335	4	4	0.000339328	9606	Homo sapiens	IKBKB;DDX58;S100A12;S100A9;NFKB2		R-HSA-933530;R-HSA-168166;R-HSA-933528;R-HSA-168140
no	R-HSA-3000170	Syndecan interactions	4	29	0.00207395	0.144813	0.594335	5	15	0.00127248	9606	Homo sapiens	ITGA2;TNC;ITGAV;PRKACA		R-HSA-2731081;R-HSA-2750187;R-HSA-2681694;R-HSA-2731123;R-HSA-2731074
no	R-HSA-194138	Signaling by VEGF	13	134	0.00958307	0.14574	0.594335	31	83	0.00704106	9606	Homo sapiens	NCF1;NCF2;ROCK2;NCF4;CTNND1;NCK2;CYBB;ITGAV;PRKACA;WASF2;VAV2		R-HSA-5218830;R-HSA-5218827;R-HSA-5218826;R-HSA-2029465;R-HSA-5218824;R-HSA-5218823;R-HSA-5218821;R-HSA-434637;R-HSA-5218820;R-HSA-5218818;R-HSA-5228992;R-HSA-5218847;R-HSA-5357445;R-HSA-5218841;R-HSA-5218836;R-HSA-5218832;R-HSA-5218854;R-HSA-8951586;R-HSA-5218851;R-HSA-5218850;R-HSA-5218815;R-HSA-5357472;R-HSA-5218814;R-HSA-5218813;R-HSA-5218812;R-HSA-5357477;R-HSA-5218806;R-HSA-5357483;R-HSA-52…
no	R-HSA-1295596	Spry regulation of FGF signaling	3	19	0.00135879	0.146951	0.594335	6	11	0.000933152	9606	Homo sapiens	GRB2;CBL;MAPK3		R-HSA-1295634;R-HSA-934604;R-HSA-1295622;R-HSA-1295621;R-HSA-1549564;R-HSA-1295613
no	R-HSA-163359	Glucagon signaling in metabolic regulation	5	40	0.00286062	0.14815	0.594335	3	6	0.000508992	9606	Homo sapiens	GNG7;GCG;GNG12;PRKACA		R-HSA-825631;R-HSA-111925;R-HSA-163625
no	R-HSA-5689603	UCH proteinases	10	98	0.00700851	0.14891	0.594335	4	11	0.000933152	9606	Homo sapiens	PSMD12;UCHL1;PSMD6;USP15;PSMD11;PSMB5;PSMD3;PSME2;PSMB10;PSMB8		R-HSA-5665854;R-HSA-5665871;R-HSA-5690319;R-HSA-2179291
no	R-HSA-6811436	COPI-independent Golgi-to-ER retrograde traffic	7	63	0.00450547	0.15225	0.594335	3	7	0.000593824	9606	Homo sapiens	DYNC1H1;DYNC1LI2;TUBB3;TUBB4B;DYNLL1;PAFAH1B3		R-HSA-8849350;R-HSA-8848484;R-HSA-8849353
no	R-HSA-8851907	MET activates PI3K/AKT signaling	2	10	0.000715154	0.15358	0.594335	5	5	0.00042416	9606	Homo sapiens	GAB1;GRB2		R-HSA-8851908;R-HSA-8852019;R-HSA-8851954;R-HSA-8851919;R-HSA-8851933
no	R-HSA-114516	Disinhibition of SNARE formation	2	10	0.000715154	0.15358	0.594335	2	2	0.000169664	9606	Homo sapiens	PRPF38B;STXBP3;PRKACA		R-HSA-114683;R-HSA-114684
no	R-HSA-8949275	RUNX3 Regulates Immune Response and Cell Migration	2	10	0.000715154	0.15358	0.594335	2	5	0.00042416	9606	Homo sapiens	ITGA4		R-HSA-8949343;R-HSA-8949335
no	R-HSA-8847453	Synthesis of PIPs in the nucleus	2	10	0.000715154	0.15358	0.594335	1	3	0.000254496	9606	Homo sapiens	PIP4K2A;PIP4K2B		R-HSA-6811522
no	R-HSA-389960	Formation of tubulin folding intermediates by CCT/TriC	4	30	0.00214546	0.157614	0.594335	2	2	0.000169664	9606	Homo sapiens	TUBB3;TUBB4B;CCT4		R-HSA-389954;R-HSA-389961
no	R-HSA-400685	Sema4D in semaphorin signaling	4	30	0.00214546	0.157614	0.594335	6	12	0.00101798	9606	Homo sapiens	RRAS;ROCK2;MYH14;ARHGAP35		R-HSA-416562;R-HSA-416546;R-HSA-416559;R-HSA-419087;R-HSA-419197;R-HSA-419049
no	R-HSA-5663213	RHO GTPases Activate WASPs and WAVEs	5	41	0.00293213	0.158997	0.594335	9	10	0.00084832	9606	Homo sapiens	BTK;GRB2;ARPC4;WASF2;MAPK3		R-HSA-2130194;R-HSA-2197698;R-HSA-2029469;R-HSA-2029466;R-HSA-442592;R-HSA-2029465;R-HSA-2197691;R-HSA-2197690;R-HSA-2029473
no	R-HSA-202424	Downstream TCR signaling	12	124	0.00886791	0.159217	0.594335	6	24	0.00203597	9606	Homo sapiens	IKBKB;PSMD12;PSMD6;PSMD11;PSMB5;INPP5D;PSMD3;HLA-DRA;PSME2;PSMB10;PSMB8;HLA-DQB1		R-HSA-202307;R-HSA-202534;R-HSA-202500;R-HSA-5607724;R-HSA-202237;R-HSA-202541
no	R-HSA-69202	Cyclin E associated events during G1/S transition	9	88	0.00629336	0.163105	0.594335	14	20	0.00169664	9606	Homo sapiens	PSMD12;PSMD6;PSMD11;PSMB5;CDK2;PSMD3;PSME2;PSMB10;PSMB8		R-HSA-188386;R-HSA-187552;R-HSA-187520;R-HSA-188390;R-HSA-69191;R-HSA-69195;R-HSA-69199;R-HSA-157906;R-HSA-8848436;R-HSA-187574;R-HSA-187575;R-HSA-8848414;R-HSA-69562;R-HSA-188350
no	R-HSA-354194	GRB2:SOS provides linkage to MAPK signaling for Integrins	3	20	0.00143031	0.16336	0.594335	2	2	0.000169664	9606	Homo sapiens	RAP1B;APBB1IP;GRB2		R-HSA-354165;R-HSA-354087
no	R-HSA-76009	Platelet Aggregation (Plug Formation)	6	53	0.00379032	0.166227	0.594335	23	27	0.00229046	9606	Homo sapiens	RAP1B;APBB1IP;PTPN1;GRB2;CSK;RASGRP2		R-HSA-354149;R-HSA-443910;R-HSA-429415;R-HSA-354087;R-HSA-372705;R-HSA-432096;R-HSA-443905;R-HSA-429441;R-HSA-354060;R-HSA-377644;R-HSA-354124;R-HSA-377641;R-HSA-377640;R-HSA-377643;R-HSA-939265;R-HSA-372693;R-HSA-354165;R-HSA-354097;R-HSA-354066;R-HSA-354077;R-HSA-354173;R-HSA-372697;R-HSA-354073
no	R-HSA-5683826	Surfactant metabolism	6	53	0.00379032	0.166227	0.594335	9	27	0.00229046	9606	Homo sapiens	DMBT1;PSAP;LMCD1		R-HSA-5683879;R-HSA-5686359;R-HSA-5687284;R-HSA-5683888;R-HSA-5685296;R-HSA-5685649;R-HSA-5686286;R-HSA-5686335;R-HSA-5686301
no	R-HSA-2682334	EPH-Ephrin signaling	10	101	0.00722306	0.169415	0.594335	50	56	0.00475059	9606	Homo sapiens	LYN;YES1;ROCK2;MMP2;NCK2;MYH14;ARPC4;EPHB2;MMP9;VAV2		R-HSA-3928633;R-HSA-3928632;R-HSA-3928639;R-HSA-3928627;R-HSA-3928625;R-HSA-3928624;R-HSA-3928631;R-HSA-3928628;R-HSA-3928617;R-HSA-3928616;R-HSA-3928623;R-HSA-3928610;R-HSA-3928615;R-HSA-3928614;R-HSA-3928612;R-HSA-3928602;R-HSA-3928601;R-HSA-3928600;R-HSA-3928607;R-HSA-4093339;R-HSA-4093336;R-HSA-3928604;R-HSA-3928595;R-HSA-3928594;R-HSA-4093332;R-HSA-3928592;R-HSA-4093330;R-HSA-4093331;R-HSA-3…
no	R-HSA-204005	COPII-mediated vesicle transport	8	77	0.00550669	0.170841	0.594335	13	16	0.00135731	9606	Homo sapiens	TRAPPC3;SEC23A;SEC24A;SERPINA1;SEC16A;SEC22B;SEC24D;BET1		R-HSA-5694423;R-HSA-5694421;R-HSA-5694418;R-HSA-203973;R-HSA-5694417;R-HSA-5694527;R-HSA-204008;R-HSA-5694522;R-HSA-5694425;R-HSA-5694439;R-HSA-5694446;R-HSA-5694441;R-HSA-5694409
no	R-HSA-983705	Signaling by the B Cell Receptor (BCR)	17	190	0.0135879	0.176287	0.594335	20	43	0.00364778	9606	Homo sapiens	LYN;PSMD12;PSMD11;DAPP1;PSMB10;PSMB8;IKBKB;PSMD6;PPP3R1;PSMB5;PSMD3;BTK;PPIF;PLCG2;PSME2;GRB2;PTPN6;PPIA		R-HSA-9606162;R-HSA-9606163;R-HSA-2076220;R-HSA-2025882;R-HSA-1112666;R-HSA-1168637;R-HSA-1168638;R-HSA-1168641;R-HSA-1168640;R-HSA-983709;R-HSA-983707;R-HSA-9606151;R-HSA-9606887;R-HSA-9606884;R-HSA-5690702;R-HSA-983703;R-HSA-5690701;R-HSA-2025890;R-HSA-9606894;R-HSA-9606159
no	R-HSA-9028335	Activated NTRK2 signals through PI3K	2	11	0.00078667	0.177965	0.594335	2	2	0.000169664	9606	Homo sapiens	GAB1;GRB2		R-HSA-9028505;R-HSA-9028519
no	R-HSA-8985947	Interleukin-9 signaling	2	11	0.00078667	0.177965	0.594335	8	12	0.00101798	9606	Homo sapiens	STAT5A;IL2RG		R-HSA-8985929;R-HSA-451895;R-HSA-8985914;R-HSA-8985900;R-HSA-8985950;R-HSA-8985973;R-HSA-8985988;R-HSA-8963734
no	R-HSA-8849469	PTK6 Regulates RTKs and Their Effectors AKT1 and DOK1	2	11	0.00078667	0.177965	0.594335	4	8	0.000678656	9606	Homo sapiens	DOK1;CBL		R-HSA-8848774;R-HSA-8848818;R-HSA-8848829;R-HSA-8848776
no	R-HSA-351906	Apoptotic cleavage of cell adhesion proteins	2	11	0.00078667	0.177965	0.594335	2	10	0.00084832	9606	Homo sapiens	DSP;OCLN		R-HSA-351876;R-HSA-201636
no	R-HSA-69656	Cyclin A:Cdk2-associated events at S phase entry	9	90	0.00643639	0.178242	0.594335	14	19	0.00161181	9606	Homo sapiens	PSMD12;PSMD6;PSMD11;PSMB5;CDK2;PSMD3;PSME2;PSMB10;PSMB8		R-HSA-187552;R-HSA-187520;R-HSA-174273;R-HSA-174054;R-HSA-187948;R-HSA-187916;R-HSA-187949;R-HSA-8848436;R-HSA-187574;R-HSA-187575;R-HSA-174164;R-HSA-8848414;R-HSA-174110;R-HSA-187934
no	R-HSA-3928665	EPH-ephrin mediated repulsion of cells	6	55	0.00393335	0.186369	0.594335	8	9	0.000763488	9606	Homo sapiens	LYN;YES1;MMP2;EPHB2;MMP9;VAV2		R-HSA-4093327;R-HSA-3928607;R-HSA-3928654;R-HSA-3928604;R-HSA-3928642;R-HSA-3928657;R-HSA-3928656;R-HSA-3928628
no	R-HSA-3000178	ECM proteoglycans	8	79	0.00564972	0.187551	0.594335	9	23	0.00195114	9606	Homo sapiens	VCAN;ITGA2;TNC;ITGAX;LAMB1;ITGAV;HAPLN1;ASPN		R-HSA-2424246;R-HSA-2426471;R-HSA-4086200;R-HSA-2396124;R-HSA-2681681;R-HSA-4086132;R-HSA-2681667;R-HSA-2318623;R-HSA-2327886
no	R-HSA-166020	Transfer of LPS from LBP carrier to CD14	1	3	0.000214546	0.1879	0.594335	2	2	0.000169664	9606	Homo sapiens	CD14		R-HSA-166038;R-HSA-169719
no	R-HSA-2206290	MPS IV - Morquio syndrome A	1	3	0.000214546	0.1879	0.594335	1	1	8.4832e-05	9606	Homo sapiens	GALNS		R-HSA-2263490
no	R-HSA-5619056	Defective HK1 causes hexokinase deficiency (HK deficiency)	1	3	0.000214546	0.1879	0.594335	1	1	8.4832e-05	9606	Homo sapiens	HK1		R-HSA-5621888
no	R-HSA-5603027	IKBKG deficiency causes anhidrotic ectodermal dysplasia with immunodeficiency (EDA-ID) (via TLR)	1	3	0.000214546	0.1879	0.594335	1	1	8.4832e-05	9606	Homo sapiens	IKBKB		R-HSA-5262921
no	R-HSA-5602636	IKBKB deficiency causes SCID	1	3	0.000214546	0.1879	0.594335	1	1	8.4832e-05	9606	Homo sapiens	IKBKB		R-HSA-5228840
no	R-HSA-422356	Regulation of insulin secretion	10	104	0.0074376	0.191184	0.594335	19	37	0.00313879	9606	Homo sapiens	GNG7;GNAQ;STXBP1;GCG;GNG12;PRKACA;IQGAP3;VAMP2		R-HSA-400037;R-HSA-400097;R-HSA-400046;R-HSA-381612;R-HSA-381644;R-HSA-400015;R-HSA-265166;R-HSA-399978;R-HSA-381707;R-HSA-381706;R-HSA-400023;R-HSA-416530;R-HSA-381713;R-HSA-422320;R-HSA-265682;R-HSA-399998;R-HSA-400092;R-HSA-400027;R-HSA-399995
no	R-HSA-72312	rRNA processing	21	245	0.0175213	0.192377	0.594335	8	21	0.00178147	9606	Homo sapiens	RPS9;RPL21;RPS8;RPL13A;RPL23A;RPS3A;RPL8;HSD17B10;RPL9;RPL7;RPL27A;EXOSC8;RPL36;RPL35;MT-CO2;RPL26;RPL15;SKIV2L2;RPL19		R-HSA-6791223;R-HSA-6791222;R-HSA-6791221;R-HSA-6791218;R-HSA-6791228;R-HSA-6791227;R-HSA-6785722;R-HSA-6790906
no	R-HSA-948021	Transport to the Golgi and subsequent modification	19	219	0.0156619	0.192715	0.594335	30	60	0.00508992	9606	Homo sapiens	TRAPPC3;SPTBN4;DYNC1H1;SEC23A;SEC24A;SERPINA1;SEC16A;TUBB4B;DYNLL1;DYNC1LI2;TUBB3;SEC22B;SEC24D;SPTAN1;B4GALT4;ARF5;BET1		R-HSA-5694423;R-HSA-5694421;R-HSA-5694418;R-HSA-203973;R-HSA-5694417;R-HSA-6809006;R-HSA-5694428;R-HSA-6809003;R-HSA-5694425;R-HSA-6809015;R-HSA-6809014;R-HSA-6809011;R-HSA-6809010;R-HSA-5694415;R-HSA-5694413;R-HSA-6807868;R-HSA-6807866;R-HSA-5694409;R-HSA-975919;R-HSA-6807877;R-HSA-6807875;R-HSA-6807872;R-HSA-5694527;R-HSA-204008;R-HSA-5694522;R-HSA-5694439;R-HSA-5694436;R-HSA-5694435;R-HSA-5694…
no	R-HSA-8939902	Regulation of RUNX2 expression and activity	8	80	0.00572123	0.196157	0.594335	4	32	0.00271463	9606	Homo sapiens	PSMD12;PSMD6;PSMD11;PSMB5;PSMD3;PSME2;PSMB10;PSMB8		R-HSA-8939801;R-HSA-9008475;R-HSA-9008110;R-HSA-9009362
no	R-HSA-190840	Microtubule-dependent trafficking of connexons from Golgi to the plasma membrane	3	22	0.00157334	0.197648	0.594335	1	2	0.000169664	9606	Homo sapiens	TUBB3;TUBB4B		R-HSA-190520
no	R-HSA-3928663	EPHA-mediated growth cone collapse	4	33	0.00236001	0.198292	0.594335	4	4	0.000339328	9606	Homo sapiens	LYN;YES1;ROCK2;MYH14		R-HSA-3928651;R-HSA-3928602;R-HSA-3928648;R-HSA-3928616
no	R-HSA-5260271	Diseases of Immune System	4	33	0.00236001	0.198292	0.594335	7	14	0.00118765	9606	Homo sapiens	IKBKB;BTK;CD14;NFKB2		R-HSA-5602353;R-HSA-5228811;R-HSA-5602672;R-HSA-5228840;R-HSA-5262921;R-HSA-5602383;R-HSA-5602606
no	R-HSA-5602358	Diseases associated with the TLR signaling cascade	4	33	0.00236001	0.198292	0.594335	7	14	0.00118765	9606	Homo sapiens	IKBKB;BTK;CD14;NFKB2		R-HSA-5602353;R-HSA-5228811;R-HSA-5602672;R-HSA-5228840;R-HSA-5262921;R-HSA-5602383;R-HSA-5602606
no	R-HSA-5625970	RHO GTPases activate KTN1	2	12	0.000858185	0.202887	0.594335	2	2	0.000169664	9606	Homo sapiens	KIF5B;RHOG		R-HSA-5625959;R-HSA-5672083
no	R-HSA-9020958	Interleukin-21 signaling	2	12	0.000858185	0.202887	0.594335	4	5	0.00042416	9606	Homo sapiens	STAT5A;IL2RG		R-HSA-9006873;R-HSA-9006844;R-HSA-9006850;R-HSA-9006870
no	R-HSA-2179392	EGFR Transactivation by Gastrin	2	12	0.000858185	0.202887	0.594335	4	6	0.000508992	9606	Homo sapiens	GRB2;PRKACA		R-HSA-2179413;R-HSA-2179415;R-HSA-400015;R-HSA-2179407
no	R-HSA-68882	Mitotic Anaphase	18	208	0.0148752	0.203241	0.594335	3	11	0.000933152	9606	Homo sapiens	DYNC1H1;PSMD12;PSMD11;RCC2;TUBB4B;DYNLL1;PSMB10;PSMB8;CLIP1;PSMD6;DYNC1LI2;PSMB5;NUP85;TUBB3;PSMD3;PSME2;MAD2L1		R-HSA-2467809;R-HSA-2467811;R-HSA-174202
no	R-HSA-166016	Toll Like Receptor 4 (TLR4) Cascade	13	144	0.0102982	0.206441	0.594335	57	94	0.00797421	9606	Homo sapiens	ITGAM;CD180;ITGB2;NFKB2;SIGIRR;IKBKB;PSAP;BTK;PLCG2;S100A12;CD14;S100A9;MAPK3		R-HSA-166286;R-HSA-166284;R-HSA-2559414;R-HSA-450325;R-HSA-166038;R-HSA-199959;R-HSA-5609665;R-HSA-5362500;R-HSA-203797;R-HSA-936985;R-HSA-166168;R-HSA-166041;R-HSA-166175;R-HSA-2562564;R-HSA-937022;R-HSA-450358;R-HSA-2213017;R-HSA-166072;R-HSA-166082;R-HSA-2201316;R-HSA-2569057;R-HSA-937032;R-HSA-198731;R-HSA-166091;R-HSA-2562541;R-HSA-2201322;R-HSA-937029;R-HSA-168140;R-HSA-168915;R-HSA-2262775…
no	R-HSA-351202	Metabolism of polyamines	13	144	0.0102982	0.206441	0.594335	6	38	0.00322362	9606	Homo sapiens	PSMD12;PSMD11;GOT1;CKMT1A;PSMB10;PSMB8;SRM;PSMD6;PSMB5;PSMD3;SMS;PSME2;CKB		R-HSA-353125;R-HSA-200326;R-HSA-351215;R-HSA-1237102;R-HSA-200318;R-HSA-351210
no	R-HSA-1660499	Synthesis of PIPs at the plasma membrane	7	69	0.00493456	0.206896	0.594335	7	33	0.00279946	9606	Homo sapiens	RAB4A;INPP5D;PLEKHA5;PIP4K2A;PIP4K2B;PI4K2A;ARF5		R-HSA-8871366;R-HSA-1675949;R-HSA-8870499;R-HSA-1676145;R-HSA-1675776;R-HSA-1675780;R-HSA-8870489
no	R-HSA-6799198	Complex I biogenesis	6	57	0.00407638	0.207405	0.594335	9	13	0.00110282	9606	Homo sapiens	NDUFA13;NDUFA7;NDUFS6;NDUFA10;NDUFS3;NDUFB1		R-HSA-6799191;R-HSA-6800870;R-HSA-6800868;R-HSA-6799203;R-HSA-6799202;R-HSA-6799197;R-HSA-6799196;R-HSA-6799179;R-HSA-6799178
no	R-HSA-881907	Gastrin-CREB signalling pathway via PKC and MAPK	3	23	0.00164485	0.215395	0.594335	5	9	0.000763488	9606	Homo sapiens	GRB2;PRKACA;MAPK3		R-HSA-2179413;R-HSA-2179415;R-HSA-198746;R-HSA-400015;R-HSA-2179407
no	R-HSA-1606322	ZBP1(DAI) mediated induction of type I IFNs	3	23	0.00164485	0.215395	0.594335	4	10	0.00084832	9606	Homo sapiens	PAN2;IKBKB;NFKB2		R-HSA-9604480;R-HSA-168910;R-HSA-168140;R-HSA-1606327
no	R-HSA-190872	Transport of connexons to the plasma membrane	3	23	0.00164485	0.215395	0.594335	1	3	0.000254496	9606	Homo sapiens	TUBB3;TUBB4B		R-HSA-190520
no	R-HSA-373755	Semaphorin interactions	7	70	0.00500608	0.216656	0.594335	13	40	0.00339328	9606	Homo sapiens	FARP2;PTPRC;RRAS;ROCK2;MYH14;PLXNC1;ARHGAP35		R-HSA-399942;R-HSA-416546;R-HSA-399938;R-HSA-399936;R-HSA-416559;R-HSA-419087;R-HSA-434989;R-HSA-419049;R-HSA-416562;R-HSA-373746;R-HSA-399935;R-HSA-399933;R-HSA-419197
no	R-HSA-202433	Generation of second messenger molecules	6	58	0.00414789	0.218227	0.594335	13	17	0.00144214	9606	Homo sapiens	ZAP70;GRAP2;HLA-DRA;EVL;LCP2;HLA-DQB1		R-HSA-430183;R-HSA-202241;R-HSA-430180;R-HSA-202375;R-HSA-202245;R-HSA-430190;R-HSA-202248;R-HSA-202216;R-HSA-430135;R-HSA-202325;R-HSA-202331;R-HSA-213407;R-HSA-430201
no	R-HSA-2555396	Mitotic Metaphase and Anaphase	18	211	0.0150898	0.219721	0.594335	3	12	0.00101798	9606	Homo sapiens	DYNC1H1;PSMD12;PSMD11;RCC2;TUBB4B;DYNLL1;PSMB10;PSMB8;CLIP1;PSMD6;DYNC1LI2;PSMB5;NUP85;TUBB3;PSMD3;PSME2;MAD2L1		R-HSA-2467809;R-HSA-2467811;R-HSA-174202
no	R-HSA-70171	Glycolysis	10	108	0.00772366	0.222003	0.594335	6	24	0.00203597	9606	Homo sapiens	PFKFB2;NUP93;HK3;NUP85;PGAM1;NUP62;PRKACA;PFKM;HK1		R-HSA-70467;R-HSA-70420;R-HSA-71654;R-HSA-71802;R-HSA-170796;R-HSA-163773
no	R-HSA-69275	G2/M Transition	18	212	0.0151613	0.225344	0.594335	21	78	0.0066169	9606	Homo sapiens	DYNC1H1;PSMD12;PPP1R12A;PSMD11;TUBB4B;DYNLL1;PSMB10;PSMB8;PSMD6;PSMB5;TUBB3;PPME1;CDK2;CNTRL;PSMD3;PSME2;PRKACA		R-HSA-380455;R-HSA-380294;R-HSA-8852354;R-HSA-4088024;R-HSA-380303;R-HSA-8853419;R-HSA-8852298;R-HSA-8854071;R-HSA-8856951;R-HSA-3000319;R-HSA-380311;R-HSA-380272;R-HSA-8852306;R-HSA-3002811;R-HSA-2574845;R-HSA-8853405;R-HSA-8854044;R-HSA-3000310;R-HSA-380283;R-HSA-2574840;R-HSA-8852280
no	R-HSA-456926	Thrombin signalling through proteinase activated receptors (PARs)	4	35	0.00250304	0.226988	0.594335	11	14	0.00118765	9606	Homo sapiens	GNG7;GNAQ;GNG12;MAPK3		R-HSA-396996;R-HSA-397891;R-HSA-418163;R-HSA-418176;R-HSA-418158;R-HSA-114552;R-HSA-396941;R-HSA-418170;R-HSA-397835;R-HSA-418200;R-HSA-114558
no	R-HSA-933543	NF-kB activation through FADD/RIP-1 pathway mediated by caspase-8 and -10	2	13	0.0009297	0.228163	0.594335	5	5	0.00042416	9606	Homo sapiens	IKBKB;DDX58		R-HSA-933532;R-HSA-168934;R-HSA-933526;R-HSA-933539;R-HSA-933523
no	R-HSA-9027277	Erythropoietin activates Phospholipase C gamma (PLCG)	2	13	0.0009297	0.228163	0.594335	3	3	0.000254496	9606	Homo sapiens	LYN;PLCG2		R-HSA-9027373;R-HSA-9032478;R-HSA-9027425
no	R-HSA-5689877	Josephin domain DUBs	2	13	0.0009297	0.228163	0.594335	5	6	0.000508992	9606	Homo sapiens	ATXN3		R-HSA-5688837;R-HSA-5688834;R-HSA-5688786;R-HSA-5689085;R-HSA-5688797
no	R-HSA-74749	Signal attenuation	2	13	0.0009297	0.228163	0.594335	4	7	0.000593824	9606	Homo sapiens	GRB2;MAPK3		R-HSA-5686074;R-HSA-5686315;R-HSA-109823;R-HSA-109822
no	R-HSA-442720	CREB phosphorylation through the activation of Adenylate Cyclase	2	13	0.0009297	0.228163	0.594335	1	2	0.000169664	9606	Homo sapiens	PRKACA		R-HSA-111919
no	R-HSA-2151209	Activation of PPARGC1A (PGC-1alpha) by phosphorylation	2	13	0.0009297	0.228163	0.594335	1	2	0.000169664	9606	Homo sapiens	PRKAG1		R-HSA-1592244
no	R-HSA-211227	Activation of DNA fragmentation factor	2	13	0.0009297	0.228163	0.594335	2	12	0.00101798	9606	Homo sapiens	H1F0;HIST1H1E		R-HSA-211239;R-HSA-211247
no	R-HSA-140342	Apoptosis induced DNA fragmentation	2	13	0.0009297	0.228163	0.594335	2	12	0.00101798	9606	Homo sapiens	H1F0;HIST1H1E		R-HSA-211239;R-HSA-211247
no	R-HSA-8953854	Metabolism of RNA	60	782	0.0559251	0.228546	0.594335	79	187	0.0158636	9606	Homo sapiens	EIF4A1;DDX42;USP39;RPL8;RPL9;RPL7;METTL14;PSMD6;PSMD3;NUP62;RPL36;RPL35;PRKACA;TXNL4A;BCAS2;RPS9;RPL21;RPS8;NSUN2;RPL13A;RPS3A;TFIP11;NUP93;QTRT1;C14orf166;DDX39B;GEMIN5;PSME2;MT-CO2;RPL26;SKIV2L2;ZCCHC6;PSMD12;PSMD11;RNMT;DDX23;HSD17B10;PSMB10;PSMB5;PUF60;NUP85;EXOSC8;PCBP2;RPL15;IGF2BP2;SMNDC1;HNRNPA0;RPL19;LYN;PPIL1;RPL23A;CNOT10;MAGOHB;PSMB8;PAN2;RPL27A;RBMX;HSPA1B		R-HSA-8849157;R-HSA-428293;R-HSA-429955;R-HSA-8941312;R-HSA-6782443;R-HSA-77073;R-HSA-191763;R-HSA-450580;R-HSA-77587;R-HSA-158481;R-HSA-77077;R-HSA-158484;R-HSA-77078;R-HSA-77081;R-HSA-77083;R-HSA-77594;R-HSA-6783483;R-HSA-77085;R-HSA-6790906;R-HSA-72095;R-HSA-927889;R-HSA-927789;R-HSA-77090;R-HSA-450466;R-HSA-72103;R-HSA-191786;R-HSA-72107;R-HSA-191784;R-HSA-191790;R-HSA-429992;R-HSA-72124;R-HS…
no	R-HSA-379726	Mitochondrial tRNA aminoacylation	5	47	0.00336122	0.229996	0.594335	5	21	0.00178147	9606	Homo sapiens	PARS2;TARS2;YARS2;CARS2;WARS2		R-HSA-380198;R-HSA-380222;R-HSA-380158;R-HSA-380201;R-HSA-380170
no	R-HSA-5627117	RHO GTPases Activate ROCKs	3	24	0.00171637	0.23346	0.594335	5	6	0.000508992	9606	Homo sapiens	PPP1R12A;ROCK2;MYH14		R-HSA-419232;R-HSA-419087;R-HSA-419197;R-HSA-419083;R-HSA-419049
no	R-HSA-453274	Mitotic G2-G2/M phases	18	214	0.0153043	0.236776	0.594335	23	80	0.00678656	9606	Homo sapiens	DYNC1H1;PSMD12;PPP1R12A;PSMD11;TUBB4B;DYNLL1;PSMB10;PSMB8;PSMD6;PSMB5;TUBB3;PPME1;CDK2;CNTRL;PSMD3;PSME2;PRKACA		R-HSA-380455;R-HSA-380294;R-HSA-187937;R-HSA-8852354;R-HSA-4088024;R-HSA-380303;R-HSA-8853419;R-HSA-8852298;R-HSA-8854071;R-HSA-8856951;R-HSA-3000319;R-HSA-380311;R-HSA-380272;R-HSA-8852306;R-HSA-187959;R-HSA-3002811;R-HSA-2574845;R-HSA-8853405;R-HSA-8854044;R-HSA-3000310;R-HSA-380283;R-HSA-2574840;R-HSA-8852280
no	R-HSA-3656234	Defective HEXA causes GM2G1	1	4	0.000286062	0.242339	0.594335	3	3	0.000254496	9606	Homo sapiens	HEXA		R-HSA-9035976;R-HSA-9035978;R-HSA-3656259
no	R-HSA-3560796	Defective PAPSS2 causes SEMD-PA	1	4	0.000286062	0.242339	0.594335	2	2	0.000169664	9606	Homo sapiens	PAPSS2		R-HSA-3560785;R-HSA-3560794
no	R-HSA-2206308	MPS IV - Morquio syndrome B	1	4	0.000286062	0.242339	0.594335	2	2	0.000169664	9606	Homo sapiens	GLB1		R-HSA-9036061;R-HSA-2265534
no	R-HSA-5619058	Defective SLCO1B3 causes hyperbilirubinemia, Rotor type (HBLRR)	1	4	0.000286062	0.242339	0.594335	1	1	8.4832e-05	9606	Homo sapiens	ALB		R-HSA-5661198
no	R-HSA-5579012	Defective MAOA causes Brunner syndrome (BRUNS)	1	4	0.000286062	0.242339	0.594335	1	1	8.4832e-05	9606	Homo sapiens	MAOA		R-HSA-5603108
no	R-HSA-5619110	Defective SLCO1B1 causes hyperbilirubinemia, Rotor type (HBLRR)	1	4	0.000286062	0.242339	0.594335	1	1	8.4832e-05	9606	Homo sapiens	ALB		R-HSA-5661184
no	R-HSA-5578998	Defective OPLAH causes 5-oxoprolinase deficiency (OPLAHD)	1	4	0.000286062	0.242339	0.594335	1	1	8.4832e-05	9606	Homo sapiens	OPLAH		R-HSA-5603208
no	R-HSA-110330	Recognition and association of DNA glycosylase with site containing an affected purine	1	4	0.000286062	0.242339	0.594335	3	5	0.00042416	9606	Homo sapiens	MPG		R-HSA-110240;R-HSA-110239;R-HSA-110238
no	R-HSA-8985801	Regulation of cortical dendrite branching	1	4	0.000286062	0.242339	0.594335	1	2	0.000169664	9606	Homo sapiens	NCK2		R-HSA-8985812
no	R-HSA-446343	Localization of the PINCH-ILK-PARVIN complex to focal adhesions	1	4	0.000286062	0.242339	0.594335	1	2	0.000169664	9606	Homo sapiens	PARVA		R-HSA-446322
no	R-HSA-5621481	C-type lectin receptors (CLRs)	17	202	0.0144461	0.243926	0.594335	27	68	0.00576858	9606	Homo sapiens	LYN;PSMD12;PSMD11;ICAM3;PSMB10;PSMB8;NFKB2;IKBKB;PSMD6;PPP3R1;PSMB5;CD209;PSMD3;PLCG2;PSME2;PRKACA		R-HSA-2730849;R-HSA-5624473;R-HSA-5621573;R-HSA-2730872;R-HSA-5607745;R-HSA-5621571;R-HSA-2730867;R-HSA-5607755;R-HSA-5607735;R-HSA-202534;R-HSA-5607731;R-HSA-5621363;R-HSA-5607741;R-HSA-5607742;R-HSA-202541;R-HSA-5624486;R-HSA-5621606;R-HSA-5660965;R-HSA-5621347;R-HSA-5607725;R-HSA-5607724;R-HSA-5621356;R-HSA-5621615;R-HSA-5607726;R-HSA-5607720;R-HSA-5621355;R-HSA-5607723
no	R-HSA-5619084	ABC transporter disorders	9	98	0.00700851	0.244475	0.594335	4	22	0.0018663	9606	Homo sapiens	PSMD12;PSMD6;PSMD11;PSMB5;INPP5D;PSMD3;PSME2;PSMB10;PSMB8		R-HSA-8866854;R-HSA-8866858;R-HSA-8866857;R-HSA-8866856
no	R-HSA-3000171	Non-integrin membrane-ECM interactions	6	61	0.00436244	0.251751	0.594335	7	22	0.0018663	9606	Homo sapiens	LAMB3;ITGA2;TNC;LAMB1;ITGAV;PRKACA		R-HSA-2731081;R-HSA-2328129;R-HSA-2750187;R-HSA-2681694;R-HSA-2426355;R-HSA-2731123;R-HSA-2731074
no	R-HSA-389977	Post-chaperonin tubulin folding pathway	3	25	0.00178789	0.251781	0.594335	6	9	0.000763488	9606	Homo sapiens	TUBB3;TUBB4B		R-HSA-389956;R-HSA-389974;R-HSA-389969;R-HSA-389955;R-HSA-389964;R-HSA-389976
no	R-HSA-373753	Nephrin family interactions	3	25	0.00178789	0.251781	0.594335	4	13	0.00110282	9606	Homo sapiens	NCK2;SPTAN1;IQGAP3		R-HSA-532603;R-HSA-451377;R-HSA-373724;R-HSA-451403
no	R-HSA-4086400	PCP/CE pathway	9	99	0.00708003	0.253305	0.594335	2	24	0.00203597	9606	Homo sapiens	PSMD12;PSMD6;PSMD11;PSMB5;PSMD3;PSME2;PRKACA;PSMB10;PSMB8		R-HSA-4608855;R-HSA-5138432
no	R-HSA-2025928	Calcineurin activates NFAT	2	14	0.00100122	0.253635	0.594335	2	2	0.000169664	9606	Homo sapiens	PPP3R1;PPIF;PPIA		R-HSA-2025882;R-HSA-2025890
no	R-HSA-9020558	Interleukin-2 signaling	2	14	0.00100122	0.253635	0.594335	13	18	0.00152698	9606	Homo sapiens	STAT5A;IL2RG		R-HSA-452102;R-HSA-451942;R-HSA-919404;R-HSA-452100;R-HSA-508292;R-HSA-507937;R-HSA-452097;R-HSA-450063;R-HSA-452108;R-HSA-451895;R-HSA-452122;R-HSA-508282;R-HSA-452091
no	R-HSA-416550	Sema4D mediated inhibition of cell attachment and migration	2	14	0.00100122	0.253635	0.594335	3	6	0.000508992	9606	Homo sapiens	RRAS;ARHGAP35		R-HSA-416562;R-HSA-416546;R-HSA-416559
no	R-HSA-6811442	Intra-Golgi and retrograde Golgi-to-ER traffic	18	218	0.0155904	0.260342	0.594335	24	48	0.00407194	9606	Homo sapiens	DYNC1H1;SURF4;TUBB4B;DYNLL1;KIF15;RAB43;ARFRP1;DYNC1LI2;TUBB3;KIF5B;KIF26B;KIF13B;SEC22B;PAFAH1B3;ARF5		R-HSA-6811431;R-HSA-8849350;R-HSA-6814086;R-HSA-8848484;R-HSA-6811427;R-HSA-8847875;R-HSA-6811426;R-HSA-6811425;R-HSA-8847534;R-HSA-6814091;R-HSA-8847883;R-HSA-6814090;R-HSA-8849353;R-HSA-6814088;R-HSA-8847880;R-HSA-6811414;R-HSA-6811412;R-HSA-6811411;R-HSA-8847537;R-HSA-6811423;R-HSA-6811422;R-HSA-6811418;R-HSA-6814682;R-HSA-6811417
no	R-HSA-390466	Chaperonin-mediated protein folding	9	100	0.00715154	0.262238	0.594335	19	19	0.00161181	9606	Homo sapiens	TUBB3;GNG7;KIF13A;CSNK2B;PFDN2;TUBB4B;GNG12;CCT4		R-HSA-6814119;R-HSA-8850534;R-HSA-390470;R-HSA-8850529;R-HSA-8850560;R-HSA-389954;R-HSA-391266;R-HSA-6814124;R-HSA-389961;R-HSA-8850539;R-HSA-6814121;R-HSA-6814409;R-HSA-6814120;R-HSA-390453;R-HSA-6814418;R-HSA-389970;R-HSA-8850527;R-HSA-389980;R-HSA-390459
no	R-HSA-9006934	Signaling by Receptor Tyrosine Kinases	40	518	0.037045	0.266682	0.594335	253	631	0.053529	9606	Homo sapiens	RALA;NCF1;NCF2;ROCK2;CTNND1;NCF4;CBL;CRKL;RAP1B;GRAP2;NCK2;CSK;ITGAV;PRKACA;WASF2;ATP6V1D;MAPK3;SH3GL1;LYN;PDGFRB;STAT5A;PTPN1;RAB4A;YES1;LAMB3;ITGA2;GAB1;RPL13A;CYBB;LAMB1;MMP9;VAV2;DIAPH1;ESRP1;NEDD4;GRB2;PTPN6;ARF6		R-HSA-5654614;R-HSA-5654615;R-HSA-5654612;R-HSA-205319;R-HSA-1562641;R-HSA-5654622;R-HSA-8875661;R-HSA-5654620;R-HSA-8875659;R-HSA-5654618;R-HSA-171026;R-HSA-5654596;R-HSA-5654597;R-HSA-5654594;R-HSA-5654592;R-HSA-203797;R-HSA-6785648;R-HSA-9036949;R-HSA-5654600;R-HSA-6803527;R-HSA-5685366;R-HSA-5654646;R-HSA-5654647;R-HSA-9036970;R-HSA-5654643;R-HSA-5654640;R-HSA-5654641;R-HSA-8875183;R-HSA-1470…
no	R-HSA-428930	Thromboxane signalling through TP receptor	3	26	0.0018594	0.270299	0.594335	6	7	0.000593824	9606	Homo sapiens	GNG7;GNAQ;GNG12		R-HSA-428918;R-HSA-428917;R-HSA-428752;R-HSA-428750;R-HSA-428909;R-HSA-428749
no	R-HSA-5637810	Constitutive Signaling by EGFRvIII	3	26	0.0018594	0.270299	0.594335	8	18	0.00152698	9606	Homo sapiens	GAB1;GRB2;CBL		R-HSA-5637798;R-HSA-5637764;R-HSA-5637765;R-HSA-5637794;R-HSA-5637808;R-HSA-5637806;R-HSA-5637770;R-HSA-5637801
no	R-HSA-5637812	Signaling by EGFRvIII in Cancer	3	26	0.0018594	0.270299	0.594335	8	18	0.00152698	9606	Homo sapiens	GAB1;GRB2;CBL		R-HSA-5637798;R-HSA-5637764;R-HSA-5637765;R-HSA-5637794;R-HSA-5637808;R-HSA-5637806;R-HSA-5637770;R-HSA-5637801
no	R-HSA-1592230	Mitochondrial biogenesis	11	127	0.00908246	0.271101	0.594335	5	36	0.00305395	9606	Homo sapiens	ATP5S;LYN;ATP5B;ATP5E;ATP5A1;ATP5D;PRKAG1;ATP5J;ATP5O		R-HSA-8949580;R-HSA-2466369;R-HSA-1592238;R-HSA-1592244;R-HSA-1592247
no	R-HSA-2129379	Molecules associated with elastic fibres	4	38	0.00271759	0.271756	0.594335	7	10	0.00084832	9606	Homo sapiens	EFEMP2;ITGAV;LTBP1;FBLN5		R-HSA-2328033;R-HSA-2161282;R-HSA-2328048;R-HSA-2395328;R-HSA-2396029;R-HSA-1592387;R-HSA-2395320
no	R-HSA-381042	PERK regulates gene expression	4	38	0.00271759	0.271756	0.594335	4	11	0.000933152	9606	Homo sapiens	EXOSC8;ASNS;EIF2S1		R-HSA-381111;R-HSA-517731;R-HSA-1791118;R-HSA-381128
no	R-HSA-2454202	Fc epsilon receptor (FCERI) signaling	19	234	0.0167346	0.275947	0.594335	38	63	0.00534442	9606	Homo sapiens	LYN;PSMD12;PSMD11;RASGRP2;PSMB10;PSMB8;VAV2;IKBKB;PSMD6;PPP3R1;PSMB5;GRAP2;PSMD3;BTK;PLCG2;PSME2;GRB2;LCP2;MAPK3		R-HSA-2730856;R-HSA-2730858;R-HSA-2730860;R-HSA-2454240;R-HSA-2730862;R-HSA-2730849;R-HSA-2730848;R-HSA-2730851;R-HSA-2730872;R-HSA-450325;R-HSA-2396599;R-HSA-2730876;R-HSA-2730867;R-HSA-2396606;R-HSA-2730871;R-HSA-2730870;R-HSA-2730889;R-HSA-2730888;R-HSA-2454208;R-HSA-2730892;R-HSA-202534;R-HSA-2730882;R-HSA-2730885;R-HSA-2730884;R-HSA-202541;R-HSA-2730886;R-HSA-2730841;R-HSA-2730840;R-HSA-2730…
no	R-HSA-983231	Factors involved in megakaryocyte development and platelet production	16	194	0.013874	0.277207	0.594335	10	43	0.00364778	9606	Homo sapiens	EHD2;DOCK4;TUBB3;KIF5B;KIF26B;CDK2;KIF13B;AK3;TUBB4B;DOCK2;PRKACA;KIF15		R-HSA-1011598;R-HSA-984733;R-HSA-983259;R-HSA-983194;R-HSA-1013881;R-HSA-1011576;R-HSA-1008248;R-HSA-984821;R-HSA-992708;R-HSA-983266
no	R-HSA-2514853	Condensation of Prometaphase Chromosomes	2	15	0.00107273	0.279162	0.594335	4	4	0.000339328	9606	Homo sapiens	CSNK2B;SMC2		R-HSA-2514854;R-HSA-2529015;R-HSA-2520883;R-HSA-2529020
no	R-HSA-611105	Respiratory electron transport	10	115	0.00822427	0.280069	0.594335	11	19	0.00161181	9606	Homo sapiens	SURF1;NDUFA13;COX7A2L;NDUFA7;NDUFS6;NDUFA10;NDUFS3;NDUFB1;MT-CO2;COX6A1		R-HSA-6799191;R-HSA-6800870;R-HSA-163217;R-HSA-6800868;R-HSA-6799203;R-HSA-6799202;R-HSA-6799197;R-HSA-6799196;R-HSA-163214;R-HSA-6799179;R-HSA-6799178
no	R-HSA-3928662	EPHB-mediated forward signaling	5	51	0.00364729	0.281563	0.594335	22	26	0.00220563	9606	Homo sapiens	LYN;YES1;ROCK2;ARPC4;EPHB2		R-HSA-3928601;R-HSA-3928600;R-HSA-3928632;R-HSA-4093339;R-HSA-4093336;R-HSA-3928627;R-HSA-3928595;R-HSA-4093332;R-HSA-3928592;R-HSA-4093330;R-HSA-4093331;R-HSA-3928598;R-HSA-3928617;R-HSA-3928623;R-HSA-3928588;R-HSA-3928610;R-HSA-3928577;R-HSA-3928576;R-HSA-3928583;R-HSA-3928645;R-HSA-3928644;R-HSA-3928612
no	R-HSA-1222556	ROS, RNS production in phagocytes	5	51	0.00364729	0.281563	0.594335	2	12	0.00101798	9606	Homo sapiens	NCF1;NCF2;NCF4;CYBB;ATP6V1D		R-HSA-1222516;R-HSA-1222376
no	R-HSA-5358351	Signaling by Hedgehog	14	168	0.0120146	0.281706	0.594335	15	82	0.00695623	9606	Homo sapiens	PSMD12;PSMD6;PSMD11;PSMB5;TUBB3;PSMD3;PSME2;P4HB;TUBB4B;PRKACA;PSMB10;PSMB8		R-HSA-5610741;R-HSA-5362448;R-HSA-5610717;R-HSA-5610749;R-HSA-5635868;R-HSA-5610757;R-HSA-5358336;R-HSA-5610758;R-HSA-5358340;R-HSA-5610720;R-HSA-5610754;R-HSA-5610733;R-HSA-5610767;R-HSA-5635854;R-HSA-5610760
no	R-HSA-445355	Smooth Muscle Contraction	4	39	0.0027891	0.287014	0.594335	6	9	0.000763488	9606	Homo sapiens	ANXA2;LMOD1;DYSF;ANXA6		R-HSA-5263633;R-HSA-445700;R-HSA-445699;R-HSA-5263628;R-HSA-445704;R-HSA-445705
no	R-HSA-9022692	Regulation of MECP2 expression and activity	4	39	0.0027891	0.287014	0.594335	6	14	0.00118765	9606	Homo sapiens	MOV10;CAMK2D;PRKACA;CAMK2G		R-HSA-8986937;R-HSA-8986939;R-HSA-9021183;R-HSA-9021182;R-HSA-9006992;R-HSA-9615501
no	R-HSA-389356	CD28 co-stimulation	4	39	0.0027891	0.287014	0.594335	7	19	0.00161181	9606	Homo sapiens	LYN;YES1;GRAP2;GRB2		R-HSA-389381;R-HSA-389348;R-HSA-389350;R-HSA-388831;R-HSA-388814;R-HSA-389352;R-HSA-389354
no	R-HSA-8949215	Mitochondrial calcium ion transport	3	27	0.00193092	0.28896	0.594335	5	10	0.00084832	9606	Homo sapiens	SPG7;MICU2;MAIP1		R-HSA-8949178;R-HSA-8949659;R-HSA-8949661;R-HSA-8949649;R-HSA-8953461
no	R-HSA-195253	Degradation of beta-catenin by the destruction complex	8	90	0.00643639	0.289791	0.594335	1	22	0.0018663	9606	Homo sapiens	PSMD12;PSMD6;PSMD11;PSMB5;PSMD3;PSME2;PSMB10;PSMB8		R-HSA-2130282
no	R-HSA-4085011	Defective GNE causes sialuria, Nonaka myopathy and inclusion body myopathy 2	1	5	0.000357577	0.293132	0.594335	2	2	0.000169664	9606	Homo sapiens	GNE		R-HSA-4088322;R-HSA-4088338
no	R-HSA-5579013	Defective CYP7B1 causes Spastic paraplegia 5A, autosomal recessive (SPG5A) and Congenital bile acid synthesis defect 3 (CBAS3)	1	5	0.000357577	0.293132	0.594335	1	1	8.4832e-05	9606	Homo sapiens	CYP7B1		R-HSA-5602885
no	R-HSA-111446	Activation of BIM and translocation to mitochondria	1	5	0.000357577	0.293132	0.594335	1	2	0.000169664	9606	Homo sapiens	DYNLL1		R-HSA-139918
no	R-HSA-168898	Toll-like Receptor Cascades	15	183	0.0130873	0.293246	0.594335	67	180	0.0152698	9606	Homo sapiens	ITGAM;CD180;ITGB2;NFKB2;SIGIRR;IKBKB;PSAP;BTK;PLCG2;S100A12;CD14;S100A9;S100A8;MAPK3		R-HSA-975119;R-HSA-166286;R-HSA-166284;R-HSA-2559414;R-HSA-450325;R-HSA-166038;R-HSA-199959;R-HSA-5609665;R-HSA-5362500;R-HSA-203797;R-HSA-936985;R-HSA-166168;R-HSA-166041;R-HSA-166175;R-HSA-2562564;R-HSA-937022;R-HSA-450358;R-HSA-2213017;R-HSA-8869694;R-HSA-166072;R-HSA-5432814;R-HSA-166082;R-HSA-5432849;R-HSA-2201316;R-HSA-2569057;R-HSA-5432852;R-HSA-937032;R-HSA-198731;R-HSA-166091;R-HSA-25625…
no	R-HSA-163685	Integration of energy metabolism	12	143	0.0102267	0.293523	0.594335	29	65	0.00551408	9606	Homo sapiens	ACLY;GNG7;GNAQ;STXBP1;PRKAG1;GCG;GNG12;PRKACA;IQGAP3;VAMP2		R-HSA-381644;R-HSA-400015;R-HSA-265166;R-HSA-381707;R-HSA-381706;R-HSA-400023;R-HSA-163664;R-HSA-825631;R-HSA-416530;R-HSA-381713;R-HSA-265682;R-HSA-400092;R-HSA-163672;R-HSA-400027;R-HSA-163676;R-HSA-400037;R-HSA-400097;R-HSA-400046;R-HSA-163691;R-HSA-381612;R-HSA-163625;R-HSA-399978;R-HSA-111925;R-HSA-164151;R-HSA-422320;R-HSA-163770;R-HSA-399998;R-HSA-399995;R-HSA-163773
[truncated: 903 more rows]

## Sheet: Reactome all
Pathway identifier	Pathway name	#Entities found	#Entities total	ratio	pValue	FDR	#Reactions found	#Reactions total	Reactions ratio	Species identifier	Species name	Submitted entities found	Mapped entities	Found reaction identifiers
[truncated: 1,512 more rows]
